# Supplementary material for: Changes of the human skin microbiota upon chronic exposure to polycyclic aromatic hydrocarbon pollutants
Source: Microbiome. 2020 Jun 26;8:100. doi: 10.1186/s40168-020-00874-1 (PMC7320578; doi:10.1186/s40168-020-00874-1)
Supplement: Supplementary file 5 — Additional File 4: Table S1. Bacterial and fungal community membership and composition analyses between different sample groups. [file 40168_2020_874_MOESM4_ESM.xlsx]

## Sheet: Sheet1
Additional File 4: Table S1. Bacterial and fungal community membership and composition analyses between different sample groups.
	PERMANOVA Results
	Bacteria (pseudo-F, p-value)			Fungi (pseudo-F, p-value)
Comparisona	Weighted	Unweighted		Weighted	Unweighted
All Samples
Skin Site	60.3 (0.001)	41.7 (0.001)		71.9 (0.001)	9.87 (0.001)
Cheek Sites
City	5.35 (0.001)	5.78 (0.001)		17.7 (0.001)	7.13 (0.001)
Age Group	1.13	1.03		0.923 (0.55)	1.01 (0.39)
Acne vs. No Acne	0.816 (0.61)	1.06 (0.27)		0.879 (0.53)	1.06 (0.22)
Scalp Sites
City	2.18	12.2 (0.001)		4.39 (0.001)	4.09 (0.001)
Age Group	1.33	1.20		1.02	1.02
Dandruff vs. No Dandruff (Two Groups)	4.05 (0.026)	1.18 (0.16)		0.831 (0.51)	0.928 (0.80)
Healthy vs. Mild Dandruff vs. Dandruff	3.29 (0.013)	1.06 (0.27)		0.845 (0.56)	0.993 (0.49)
Baoding Cheek
Age Group	0.887 (0.64)	1.12 (0.12)		1.55 (0.047)	1.09 (0.032)
Acne vs. No Acne	2.18 (0.018)	0.967 (0.50)		0.669 (0.77)	0.968 (0.65)
Dalian Cheek
Age Group	1.08 (0.34)	0.952 (0.73)		1.13 (0.59)	1.04 (0.24)
Acne vs. No Acne	0.435 (0.98)	0.914 (0.62)		0.622 (0.87)	1.06 (0.24)
Baoding Scalp
Age Group	0.887 (0.65)	1.12 (0.11)		0.764 (0.80)	1.01 (0.37)
Dandruff vs. No Dandruff (Two Groups)	2.39 (0.01)	1.04 (0.28)		0.522 (0.92)	0.924 (0.81)
Healthy vs. Mild Dandruff vs. Dandruff	1.63 (0.049)	1.05 (0.27)		0.646 (0.85)	0.954 (0.75)
Dalian Scalp
Age Group	0.772 (0.58)	1.21 (0.060)		0.842 (0.58)	1.09 (0.053)
Dandruff vs. No Dandruff (Two Groups)	1.07 (0.33)	0.841 (0.82)		1.24 (0.27)	1.04 (0.48)
Healthy vs. Mild Dandruff vs. Dandruff	1.37 (0.26)	0.952 (0.59)		0.869 (0.38)	1.03 (0.28)
aWhere appropriate, significant results in bold correspond to a Kruskal-Wallis test with Benjamin-Hochberg-adjusted p-value of < 0.05
