# Supplementary material for: Changes of the human skin microbiota upon chronic exposure to polycyclic aromatic hydrocarbon pollutants
Source: Microbiome. 2020 Jun 26;8:100. doi: 10.1186/s40168-020-00874-1 (PMC7320578; doi:10.1186/s40168-020-00874-1)
Supplement: Supplementary file 7 — Additional File 6: Table S2. Significant cross-domain correlations across sample groups based on skin site, city, and skin phenotype. [file 40168_2020_874_MOESM6_ESM.xlsx]

## Sheet: elist_cross_domain_w_tax
Additional File 6: Table S2. Significant cross-domain correlations across sample groups based on skin site, city, and skin phenotype.
Bacterial OTU	Bacterial genusa	Fungal OTU	Fungal genusb	SPIEC	Sample group
OTU_B74	Acinetobacter	OTU_F6839	Unclassified	-0.338869	Baoding Cheek Healthy
OTU_B698	Unclassified	OTU_F13740	Malassezia	-0.302547	Baoding Cheek Healthy
OTU_B8	Brevundimonas	OTU_F5537	Malassezia	-0.287583	Baoding Scalp Dandruff
OTU_B70	Streptococcus	OTU_F14557	Malassezia	-0.283688	Dalian Cheek Healthy
OTU_B787	Unclassified	OTU_F14434	Malassezia	-0.282201	Baoding Cheek Healthy
OTU_B125	Unclassified	OTU_F6260	Malassezia	-0.279745	Dalian Scalp Healthy
OTU_B271	Devosia	OTU_F14493	Malassezia	-0.279295	Baoding Cheek Healthy
OTU_B563	Exiguobacterium	OTU_F8473	Malassezia	-0.278449	Baoding Scalp Dandruff
OTU_B36	Altererythrobacter	OTU_F11140	Malassezia	-0.274003	Baoding Scalp Dandruff
OTU_B474	Unclassified	OTU_F7137	Malassezia	-0.271227	Baoding Cheek Healthy
OTU_B1169	Kurthia	OTU_F8621	Malassezia	-0.270017	Baoding Cheek Healthy
OTU_B9381	Propionibacterium	OTU_F4937	Malassezia	-0.260278	Baoding Scalp Dandruff
OTU_B11960	Staphylococcus	OTU_F15	Malassezia	-0.255443	Baoding Scalp Dandruff
OTU_B442	Phenylobacterium	OTU_F7587	Malassezia	-0.247949	Baoding Cheek Healthy
OTU_B174	Deinococcus	OTU_F10785	Malassezia	-0.246665	Baoding Cheek Healthy
OTU_B17908	Propionibacterium	OTU_F7884	Malassezia	-0.240894	Baoding Scalp Dandruff
OTU_B6327	Unclassified	OTU_F3330	Malassezia	-0.240335	Baoding Scalp Dandruff
OTU_B698	Unclassified	OTU_F7399	Malassezia	-0.236386	Baoding Cheek Healthy
OTU_B2742	Unclassified	OTU_F16830	Malassezia	-0.235184	Dalian Cheek Healthy
OTU_B129	Lautropia	OTU_F14025	Malassezia	-0.234936	Baoding Scalp Dandruff
OTU_B197	Unclassified	OTU_F7213	Malassezia	-0.234756	Baoding Cheek Healthy
OTU_B1420	Streptococcus	OTU_F9043	Malassezia	-0.231294	Dalian Cheek Healthy
OTU_B106	Prevotella	OTU_F6682	Malassezia	-0.229232	Baoding Scalp Dandruff
OTU_B128	Mesorhizobium	OTU_F15	Malassezia	-0.227081	Dalian Cheek Healthy
OTU_B203	Brevundimonas	OTU_F6121	Malassezia	-0.225433	Baoding Scalp Dandruff
OTU_B443	Streptococcus	OTU_F7405	Malassezia	-0.225255	Baoding Cheek Healthy
OTU_B425	Capnocytophaga	OTU_F14998	Malassezia	-0.223694	Dalian Cheek Acne
OTU_B527	Dialister	OTU_F7691	Malassezia	-0.221984	Baoding Cheek Healthy
OTU_B176	Corynebacterium	OTU_F10919	Malassezia	-0.221373	Baoding Scalp Dandruff
OTU_B603	Prevotella	OTU_F10128	Malassezia	-0.219692	Baoding Cheek Healthy
OTU_B656	Moraxella	OTU_F5594	Malassezia	-0.21238	Baoding Cheek Healthy
OTU_B185	Corynebacterium	OTU_F153	unclassified_Basidiomycota_genus	-0.211873	Baoding Cheek Healthy
OTU_B262	Pseudomonas	OTU_F10976	Malassezia	-0.208868	Baoding Scalp Dandruff
OTU_B982	Amaricoccus	OTU_F8568	Malassezia	-0.207677	Baoding Cheek Healthy
OTU_B2040	Propionibacterium	OTU_F5170	Malassezia	-0.206707	Baoding Cheek Acne
OTU_B291	Campylobacter	OTU_F17126	Malassezia	-0.206651	Baoding Cheek Healthy
OTU_B1162	Trichococcus	OTU_F8542	Malassezia	-0.206209	Baoding Cheek Healthy
OTU_B1025	Thermomonas	OTU_F12415	Malassezia	-0.205626	Baoding Cheek Healthy
OTU_B631	Propionibacterium	OTU_F14434	Malassezia	-0.204894	Baoding Cheek Healthy
OTU_B262	Pseudomonas	OTU_F17656	Malassezia	-0.2033	Baoding Scalp Dandruff
OTU_B2983	Propionibacterium	OTU_F21058	Candida	-0.201634	Dalian Cheek Healthy
OTU_B415	Hymenobacter	OTU_F8338	Malassezia	-0.200114	Baoding Cheek Healthy
OTU_B133	Aerococcus	OTU_F22784	Malassezia	-0.197842	Baoding Cheek Healthy
OTU_B296	Pantoea	OTU_F22784	Malassezia	-0.197114	Baoding Cheek Acne
OTU_B19446	Propionibacterium	OTU_F14998	Malassezia	-0.196472	Dalian Scalp Dandruff
OTU_B4276	Acinetobacter	OTU_F11173	Malassezia	-0.194929	Dalian Cheek Healthy
OTU_B263	Corynebacterium	OTU_F3209	Malassezia	-0.193943	Baoding Cheek Acne
OTU_B10267	Propionibacterium	OTU_F34	Unclassified	-0.193619	Baoding Scalp Healthy
OTU_B218	Unclassified	OTU_F6778	Malassezia	-0.19278	Baoding Cheek Healthy
OTU_B10592	Propionibacterium	OTU_F2877	Malassezia	-0.19257	Baoding Cheek Acne
OTU_B545	Corynebacterium	OTU_F4779	Malassezia	-0.192292	Baoding Cheek Healthy
OTU_B679	Veillonella	OTU_F8793	Malassezia	-0.191899	Baoding Cheek Acne
OTU_B406	Corynebacterium	OTU_F8095	Malassezia	-0.191042	Baoding Cheek Healthy
OTU_B52	Paracoccus	OTU_F11891	Malassezia	-0.190657	Baoding Scalp Dandruff
OTU_B217	Leptotrichia	OTU_F11816	Malassezia	-0.190633	Baoding Cheek Healthy
OTU_B40	Ornithinicoccus	OTU_F16798	Malassezia	-0.190343	Baoding Cheek Acne
OTU_B1271	Prevotella	OTU_F4673	Malassezia	-0.190169	Baoding Cheek Healthy
OTU_B477	Rubellimicrobium	OTU_F13990	Malassezia	-0.189817	Baoding Cheek Healthy
OTU_B356	Unclassified	OTU_F6778	Malassezia	-0.188601	Baoding Cheek Acne
OTU_B76	Unclassified	OTU_F21071	Malassezia	-0.188205	Dalian Scalp Healthy
OTU_B31	Kocuria	OTU_F4106	Malassezia	-0.187445	Dalian Cheek Healthy
OTU_B16363	Propionibacterium	OTU_F9388	Alternaria	-0.187411	Dalian Cheek Healthy
OTU_B614	Weissella	OTU_F6682	Malassezia	-0.187018	Baoding Cheek Healthy
OTU_B1192	Actinomyces	OTU_F5125	Malassezia	-0.186865	Baoding Cheek Healthy
OTU_B1342	Microbacterium	OTU_F84	Fusarium	-0.186324	Baoding Cheek Healthy
OTU_B94	Aestuariimicrobium	OTU_F7390	Malassezia	-0.185489	Baoding Scalp Dandruff
OTU_B56	Unclassified	OTU_F17106	Malassezia	-0.185242	Dalian Cheek Healthy
OTU_B70	Streptococcus	OTU_F12314	Malassezia	-0.184213	Baoding Scalp Dandruff
OTU_B33	Brevundimonas	OTU_F128	Acremonium	-0.182552	Baoding Scalp Dandruff
OTU_B74	Acinetobacter	OTU_F5220	Malassezia	-0.182294	Dalian Cheek Healthy
OTU_B12316	Propionibacterium	OTU_F14833	Malassezia	-0.181636	Dalian Scalp Dandruff
OTU_B16599	Glutamicibacter	OTU_F6260	Malassezia	-0.181231	Baoding Cheek Healthy
OTU_B85	Fusobacterium	OTU_F21058	Candida	-0.18072	Baoding Cheek Healthy
OTU_B600	Porphyromonas	OTU_F695	unclassified_Basidiomycota_genus	-0.180337	Baoding Cheek Healthy
OTU_B13748	Propionibacterium	OTU_F13712	Malassezia	-0.18026	Baoding Scalp Dandruff
OTU_B545	Corynebacterium	OTU_F8985	Malassezia	-0.178928	Baoding Cheek Acne
OTU_B4276	Acinetobacter	OTU_F13340	Malassezia	-0.177958	Baoding Cheek Healthy
OTU_B12	Enhydrobacter	OTU_F8068	Eurotium	-0.177651	Baoding Cheek Healthy
OTU_B17143	Propionibacterium	OTU_F12317	Malassezia	-0.17714	Dalian Scalp Dandruff
OTU_B1716	Gemella	OTU_F21028	Malassezia	-0.176899	Baoding Cheek Healthy
OTU_B8743	Staphylococcus	OTU_F8616	Malassezia	-0.176727	Dalian Cheek Healthy
OTU_B374	Propionibacterium	OTU_F7349	Malassezia	-0.176462	Baoding Cheek Healthy
OTU_B443	Streptococcus	OTU_F21271	Malassezia	-0.175884	Baoding Cheek Healthy
OTU_B321	Nocardioides	OTU_F19785	Malassezia	-0.175692	Baoding Cheek Acne
OTU_B679	Veillonella	OTU_F13707	Malassezia	-0.17566	Baoding Cheek Healthy
OTU_B299	Staphylococcus	OTU_F6396	Malassezia	-0.175217	Baoding Scalp Dandruff
OTU_B7881	Staphylococcus	OTU_F15	Malassezia	-0.175182	Dalian Cheek Acne
OTU_B1230	Unclassified	OTU_F9751	Malassezia	-0.175125	Baoding Cheek Acne
OTU_B530	Porphyromonas	OTU_F6821	Malassezia	-0.174932	Baoding Cheek Healthy
OTU_B98	Unclassified	OTU_F62	unclassified_Sporidiobolales_genus	-0.174508	Baoding Cheek Healthy
OTU_B176	Corynebacterium	OTU_F22086	Malassezia	-0.173914	Baoding Cheek Healthy
OTU_B440	Rubellimicrobium	OTU_F21084	Malassezia	-0.17364	Baoding Scalp Dandruff
OTU_B98	Unclassified	OTU_F18530	Malassezia	-0.172331	Baoding Scalp Healthy
OTU_B15666	Propionibacterium	OTU_F17968	Malassezia	-0.170811	Dalian Cheek Healthy
OTU_B131	Unclassified	OTU_F5170	Malassezia	-0.170801	Baoding Scalp Dandruff
OTU_B464	Unclassified	OTU_F13744	Malassezia	-0.170549	Baoding Cheek Healthy
OTU_B10349	Propionibacterium	OTU_F3122	Malassezia	-0.170169	Dalian Scalp Healthy
OTU_B414	Rothia	OTU_F12164	Malassezia	-0.17012	Baoding Cheek Acne
OTU_B755	Prevotella	OTU_F9910	Malassezia	-0.169754	Baoding Cheek Healthy
OTU_B571	Propioniciclava	OTU_F13912	Malassezia	-0.169156	Baoding Cheek Healthy
OTU_B9296	Propionibacterium	OTU_F6	Malassezia	-0.1676	Baoding Scalp Dandruff
OTU_B321	Nocardioides	OTU_F3518	Malassezia	-0.166149	Baoding Cheek Healthy
OTU_B100	Skermanella	OTU_F8568	Malassezia	-0.165957	Baoding Cheek Healthy
OTU_B19665	Propionibacterium	OTU_F10404	Malassezia	-0.165538	Baoding Scalp Dandruff
OTU_B442	Phenylobacterium	OTU_F11140	Malassezia	-0.165419	Baoding Scalp Dandruff
OTU_B247	Veillonella	OTU_F8616	Malassezia	-0.164908	Baoding Scalp Dandruff
OTU_B128	Mesorhizobium	OTU_F9027	Malassezia	-0.164828	Baoding Cheek Healthy
OTU_B508	Unclassified	OTU_F3330	Malassezia	-0.164799	Baoding Cheek Healthy
OTU_B98	Unclassified	OTU_F4793	Malassezia	-0.164359	Dalian Cheek Acne
OTU_B15666	Propionibacterium	OTU_F22185	Malassezia	-0.163253	Dalian Cheek Healthy
OTU_B319	Mycobacterium	OTU_F19003	Alternaria	-0.162883	Dalian Cheek Healthy
OTU_B425	Capnocytophaga	OTU_F3209	Malassezia	-0.162755	Baoding Cheek Acne
OTU_B233	Propionibacterium	OTU_F22572	Malassezia	-0.162747	Dalian Scalp Dandruff
OTU_B70	Streptococcus	OTU_F4594	Aspergillus	-0.162653	Baoding Cheek Healthy
OTU_B11265	Propionibacterium	OTU_F18123	Malassezia	-0.16243	Dalian Cheek Healthy
OTU_B515	Prevotella	OTU_F8522	Malassezia	-0.162273	Baoding Cheek Acne
OTU_B16363	Propionibacterium	OTU_F21846	Malassezia	-0.162173	Baoding Scalp Dandruff
OTU_B206	Achromobacter	OTU_F217	Unclassified	-0.161438	Baoding Cheek Healthy
OTU_B314	Streptococcus	OTU_F4822	Malassezia	-0.161275	Baoding Cheek Healthy
OTU_B89	Mesorhizobium	OTU_F10544	Malassezia	-0.160948	Dalian Cheek Healthy
OTU_B64	Sphingomonas	OTU_F6633	Malassezia	-0.160432	Dalian Cheek Healthy
OTU_B15256	Propionibacterium	OTU_F7442	Malassezia	-0.160142	Dalian Scalp Dandruff
OTU_B913	Streptococcus	OTU_F9283	Malassezia	-0.160128	Baoding Cheek Healthy
OTU_B207	Unclassified	OTU_F1	Malassezia	-0.16011	Dalian Cheek Acne
OTU_B15482	Propionibacterium	OTU_F4248	Malassezia	-0.159802	Baoding Scalp Dandruff
OTU_B1	Propionibacterium	OTU_F20353	Malassezia	-0.159594	Baoding Scalp Dandruff
OTU_B283	Kocuria	OTU_F9977	Malassezia	-0.159087	Baoding Cheek Healthy
OTU_B48	Brachybacterium	OTU_F20813	Malassezia	-0.15898	Dalian Cheek Acne
OTU_B13489	Propionibacterium	OTU_F3083	Malassezia	-0.158554	Baoding Scalp Dandruff
OTU_B442	Phenylobacterium	OTU_F9057	Malassezia	-0.158454	Baoding Scalp Dandruff
OTU_B184	Unclassified	OTU_F5265	Malassezia	-0.157335	Baoding Cheek Healthy
OTU_B8	Brevundimonas	OTU_F16307	Aspergillus	-0.156595	Baoding Cheek Healthy
OTU_B687	Knoellia	OTU_F8374	Malassezia	-0.15643	Baoding Cheek Healthy
OTU_B12482	Streptococcus	OTU_F4206	Malassezia	-0.156404	Baoding Cheek Healthy
OTU_B16385	Propionibacterium	OTU_F19283	Malassezia	-0.156148	Baoding Scalp Dandruff
OTU_B1342	Microbacterium	OTU_F3	Alternaria	-0.156065	Dalian Cheek Acne
OTU_B207	Unclassified	OTU_F5876	Malassezia	-0.155918	Baoding Scalp Dandruff
OTU_B477	Rubellimicrobium	OTU_F16306	Malassezia	-0.155237	Baoding Cheek Healthy
OTU_B14692	Propionibacterium	OTU_F11831	Malassezia	-0.15422	Dalian Scalp Healthy
OTU_B609	Kingella	OTU_F9043	Malassezia	-0.15383	Baoding Cheek Healthy
OTU_B581	Clostridium sensu stricto 1	OTU_F12415	Malassezia	-0.153829	Baoding Cheek Acne
OTU_B4177	Micrococcus	OTU_F13787	Malassezia	-0.153751	Baoding Scalp Dandruff
OTU_B563	Exiguobacterium	OTU_F4469	Malassezia	-0.153711	Baoding Cheek Healthy
OTU_B2065	Glutamicibacter	OTU_F4673	Malassezia	-0.153526	Baoding Cheek Healthy
OTU_B28	Corynebacterium	OTU_F30	Aspergillus	-0.153043	Baoding Cheek Healthy
OTU_B17970	Propionibacterium	OTU_F209	Wallemia	-0.152725	Dalian Scalp Dandruff
OTU_B208	Unclassified	OTU_F12189	Malassezia	-0.152515	Baoding Scalp Dandruff
OTU_B614	Weissella	OTU_F5013	Malassezia	-0.152169	Baoding Cheek Healthy
OTU_B13114	Propionibacterium	OTU_F12527	Malassezia	-0.152167	Baoding Cheek Healthy
OTU_B4	Staphylococcus	OTU_F3461	Malassezia	-0.152161	Baoding Cheek Healthy
OTU_B2742	Unclassified	OTU_F20487	Malassezia	-0.151985	Dalian Cheek Healthy
OTU_B235	Aquabacterium	OTU_F16808	Malassezia	-0.15189	Baoding Cheek Healthy
OTU_B787	Unclassified	OTU_F14998	Malassezia	-0.151864	Baoding Cheek Acne
OTU_B329	Microbacterium	OTU_F5170	Malassezia	-0.151476	Baoding Cheek Healthy
OTU_B98	Unclassified	OTU_F145	Lentinula	-0.151315	Baoding Cheek Acne
OTU_B57	Corynebacterium	OTU_F47	unclassified_Sporidiobolales_genus	-0.151212	Baoding Cheek Healthy
OTU_B203	Brevundimonas	OTU_F8095	Malassezia	-0.15084	Baoding Cheek Healthy
OTU_B168	Methylobacterium	OTU_F5470	Malassezia	-0.150678	Baoding Scalp Healthy
OTU_B215	Granulicatella	OTU_F19098	Malassezia	-0.150476	Baoding Cheek Healthy
OTU_B1025	Thermomonas	OTU_F15898	Malassezia	-0.150154	Baoding Cheek Healthy
OTU_B570	Neisseria	OTU_F67	unclassified_Sclerotiniaceae_genus	0.150172	Dalian Cheek Healthy
OTU_B23	Unclassified	OTU_F4491	Malassezia	0.150222	Baoding Cheek Acne
OTU_B62	Lactobacillus	OTU_F8766	Unclassified	0.150477	Dalian Cheek Healthy
OTU_B600	Porphyromonas	OTU_F68	Aspergillus	0.150656	Baoding Cheek Healthy
OTU_B3785	Propionibacterium	OTU_F3543	Malassezia	0.150702	Baoding Scalp Dandruff
OTU_B13154	Propionibacterium	OTU_F970	unclassified_Sporidiobolales_genus	0.150809	Baoding Scalp Dandruff
OTU_B173	Unclassified	OTU_F4248	Malassezia	0.15131	Baoding Scalp Dandruff
OTU_B71	Dietzia	OTU_F134	Debaryomyces	0.151342	Baoding Cheek Healthy
OTU_B706	Enhydrobacter	OTU_F14557	Malassezia	0.151368	Baoding Cheek Acne
OTU_B17669	Propionibacterium	OTU_F22702	Malassezia	0.15139	Dalian Scalp Healthy
OTU_B56	Unclassified	OTU_F139	Unclassified	0.151499	Dalian Cheek Healthy
OTU_B1772	Micrococcus	OTU_F20357	Malassezia	0.151728	Baoding Cheek Healthy
OTU_B517	Deinococcus	OTU_F18838	Malassezia	0.152001	Baoding Cheek Acne
OTU_B12316	Propionibacterium	OTU_F180	Lewia	0.152013	Dalian Scalp Healthy
OTU_B15326	Propionibacterium	OTU_F3179	unclassified_Dothioraceae_genus	0.152055	Baoding Scalp Dandruff
OTU_B45	Unclassified	OTU_F2772	Malassezia	0.152102	Baoding Scalp Dandruff
OTU_B15428	Propionibacterium	OTU_F19474	Malassezia	0.152155	Baoding Scalp Dandruff
OTU_B523	Turicibacter	OTU_F7374	Malassezia	0.152248	Baoding Cheek Healthy
OTU_B71	Dietzia	OTU_F8524	Malassezia	0.152249	Baoding Cheek Healthy
OTU_B48	Brachybacterium	OTU_F223	Chaetomium	0.152262	Baoding Cheek Healthy
OTU_B185	Corynebacterium	OTU_F165	Malassezia	0.152545	Baoding Scalp Healthy
OTU_B1073	Actinomyces	OTU_F19815	Malassezia	0.152608	Baoding Cheek Acne
OTU_B15428	Propionibacterium	OTU_F11373	Malassezia	0.152623	Baoding Scalp Dandruff
OTU_B2	Mycobacterium	OTU_F10785	Malassezia	0.152668	Dalian Cheek Healthy
OTU_B706	Enhydrobacter	OTU_F3860	Malassezia	0.152698	Dalian Cheek Healthy
OTU_B162	Unclassified	OTU_F14527	Malassezia	0.152932	Baoding Cheek Healthy
OTU_B350	Stenotrophomonas	OTU_F5207	Malassezia	0.153173	Baoding Cheek Healthy
OTU_B4116	Unclassified	OTU_F7099	Malassezia	0.153265	Baoding Cheek Healthy
OTU_B568	Enhydrobacter	OTU_F60	Unclassified	0.153399	Dalian Cheek Healthy
OTU_B58	Hydrotalea	OTU_F11140	Malassezia	0.153478	Baoding Scalp Healthy
OTU_B39	Rothia	OTU_F350	Pseudozyma	0.153506	Baoding Scalp Dandruff
OTU_B281	Massilia	OTU_F7317	Malassezia	0.153777	Baoding Scalp Dandruff
OTU_B781	Massilia	OTU_F209	Wallemia	0.153953	Dalian Cheek Healthy
OTU_B38	Deinococcus	OTU_F71	Nigrospora	0.154627	Baoding Cheek Healthy
OTU_B12149	Propionibacterium	OTU_F557	Unclassified	0.154688	Baoding Cheek Acne
OTU_B18440	Propionibacterium	OTU_F19	Aspergillus	0.15476	Dalian Cheek Healthy
OTU_B2986	Staphylococcus	OTU_F10963	Candida	0.1548	Baoding Scalp Dandruff
OTU_B105	Methylobacterium	OTU_F17893	Malassezia	0.15483	Dalian Cheek Healthy
OTU_B185	Corynebacterium	OTU_F5254	Malassezia	0.154961	Baoding Cheek Healthy
OTU_B11960	Staphylococcus	OTU_F71	Nigrospora	0.154991	Baoding Scalp Dandruff
OTU_B63	Unclassified	OTU_F48	unclassified_Tremellales_genus	0.155034	Baoding Scalp Healthy
OTU_B982	Amaricoccus	OTU_F14151	Malassezia	0.155066	Baoding Cheek Healthy
OTU_B48	Brachybacterium	OTU_F3100	Malassezia	0.155071	Dalian Scalp Healthy
OTU_B6701	Propionibacterium	OTU_F17250	Malassezia	0.155206	Dalian Cheek Healthy
OTU_B6701	Propionibacterium	OTU_F4552	Malassezia	0.155307	Baoding Scalp Dandruff
OTU_B162	Unclassified	OTU_F6396	Malassezia	0.155421	Dalian Cheek Healthy
OTU_B95	Staphylococcus	OTU_F14	Candida	0.155497	Baoding Scalp Dandruff
OTU_B16599	Glutamicibacter	OTU_F11079	Malassezia	0.155656	Baoding Cheek Healthy
OTU_B474	Unclassified	OTU_F16101	Malassezia	0.155696	Baoding Cheek Healthy
OTU_B15373	Unclassified	OTU_F15665	Malassezia	0.155952	Baoding Cheek Healthy
OTU_B16385	Propionibacterium	OTU_F12317	Malassezia	0.156057	Baoding Cheek Healthy
OTU_B6701	Propionibacterium	OTU_F14464	Malassezia	0.156119	Baoding Scalp Dandruff
OTU_B217	Leptotrichia	OTU_F139	Unclassified	0.156291	Baoding Cheek Acne
OTU_B11	Micrococcus	OTU_F5293	Malassezia	0.15686	Baoding Scalp Dandruff
OTU_B9346	Propionibacterium	OTU_F811	Wallemia	0.157239	Baoding Cheek Healthy
OTU_B220	Deinococcus	OTU_F153	unclassified_Basidiomycota_genus	0.157305	Baoding Cheek Healthy
OTU_B413	Psychrobacter	OTU_F68	Aspergillus	0.157381	Baoding Cheek Healthy
OTU_B506	Leptotrichia	OTU_F175	Tilletiopsis	0.157453	Baoding Cheek Healthy
OTU_B320	Deinococcus	OTU_F16306	Malassezia	0.157643	Baoding Scalp Healthy
OTU_B5721	Propionibacterium	OTU_F17325	Malassezia	0.157643	Dalian Cheek Healthy
OTU_B13011	Propionibacterium	OTU_F6121	Malassezia	0.15788	Baoding Scalp Dandruff
OTU_B4431	Enhydrobacter	OTU_F6520	unclassified_Dothioraceae_genus	0.158366	Baoding Cheek Healthy
OTU_B173	Unclassified	OTU_F5646	Malassezia	0.158388	Baoding Cheek Acne
OTU_B8	Brevundimonas	OTU_F12314	Malassezia	0.158438	Baoding Cheek Healthy
OTU_B15722	Propionibacterium	OTU_F3530	Malassezia	0.158534	Dalian Cheek Healthy
OTU_B51	Lactobacillus	OTU_F8031	Malassezia	0.158689	Baoding Cheek Healthy
OTU_B6701	Propionibacterium	OTU_F21766	Candida	0.158711	Dalian Cheek Healthy
OTU_B337	Ochrobactrum	OTU_F99	Sarocladium	0.158793	Baoding Cheek Healthy
OTU_B402	Unclassified	OTU_F14414	Malassezia	0.159021	Baoding Cheek Acne
OTU_B1131	Microbacterium	OTU_F18838	Malassezia	0.159308	Baoding Cheek Acne
OTU_B95	Staphylococcus	OTU_F10544	Malassezia	0.159481	Dalian Scalp Healthy
OTU_B279	Methylobacterium	OTU_F12509	Malassezia	0.15955	Baoding Cheek Healthy
OTU_B98	Unclassified	OTU_F11531	Malassezia	0.159715	Dalian Cheek Acne
OTU_B430	Acinetobacter	OTU_F22724	Malassezia	0.159756	Baoding Cheek Acne
OTU_B420	Sediminibacterium	OTU_F17708	Malassezia	0.160109	Baoding Cheek Healthy
OTU_B23	Unclassified	OTU_F11085	Malassezia	0.160231	Dalian Cheek Acne
OTU_B13378	Propionibacterium	OTU_F16868	Malassezia	0.160359	Baoding Scalp Dandruff
OTU_B3361	Propionibacterium	OTU_F16588	Malassezia	0.16036	Baoding Cheek Healthy
OTU_B991	Unclassified	OTU_F7405	Malassezia	0.160698	Baoding Cheek Acne
OTU_B603	Prevotella 2	OTU_F10661	Unclassified	0.160711	Dalian Cheek Healthy
OTU_B114	Unclassified	OTU_F80	Aspergillus	0.160977	Baoding Scalp Dandruff
OTU_B67	Rhizobium	OTU_F3844	Malassezia	0.161058	Baoding Scalp Dandruff
OTU_B161	Mycobacterium	OTU_F91	Penicillium	0.16127	Baoding Cheek Healthy
OTU_B15844	Propionibacterium	OTU_F9043	Malassezia	0.161279	Baoding Cheek Healthy
OTU_B263	Corynebacterium	OTU_F8659	Malassezia	0.161338	Baoding Cheek Acne
OTU_B342	Anaerococcus	OTU_F21846	Malassezia	0.161647	Baoding Cheek Acne
OTU_B541	Unclassified	OTU_F1944	Emericella	0.161788	Baoding Cheek Acne
OTU_B384	Alloprevotella	OTU_F8616	Malassezia	0.161791	Dalian Cheek Healthy
OTU_B15	Unclassified	OTU_F57	Malassezia	0.161803	Dalian Scalp Dandruff
OTU_B13551	Propionibacterium	OTU_F18872	Malassezia	0.161864	Baoding Scalp Dandruff
OTU_B12498	Propionibacterium	OTU_F15900	Malassezia	0.161913	Baoding Scalp Dandruff
OTU_B580	Unclassified	OTU_F68	Aspergillus	0.161955	Dalian Cheek Healthy
OTU_B13551	Propionibacterium	OTU_F10128	Malassezia	0.162211	Baoding Scalp Dandruff
OTU_B15645	Propionibacterium	OTU_F7099	Malassezia	0.162229	Baoding Scalp Dandruff
OTU_B2386	Acidovorax	OTU_F17783	Malassezia	0.162324	Baoding Cheek Healthy
OTU_B772	Brevundimonas	OTU_F3062	Malassezia	0.162366	Baoding Cheek Healthy
OTU_B109	Unclassified	OTU_F17539	Malassezia	0.162507	Baoding Cheek Healthy
OTU_B270	Aureimonas	OTU_F8068	Eurotium	0.16282	Baoding Scalp Healthy
OTU_B514	Capnocytophaga	OTU_F3989	Nigrospora	0.163337	Baoding Cheek Healthy
OTU_B173	Unclassified	OTU_F16588	Malassezia	0.163366	Baoding Cheek Healthy
OTU_B453	Mycobacterium	OTU_F3192	unclassified_Pleosporales_genus	0.163427	Dalian Cheek Acne
OTU_B94	Aestuariimicrobium	OTU_F3455	Unclassified	0.16343	Baoding Scalp Dandruff
OTU_B106	Prevotella	OTU_F2732	Unclassified	0.163515	Baoding Scalp Dandruff
OTU_B28	Corynebacterium	OTU_F8917	Malassezia	0.163728	Baoding Scalp Dandruff
OTU_B12458	Propionibacterium	OTU_F19223	Rhodotorula	0.163958	Baoding Cheek Healthy
OTU_B220	Deinococcus	OTU_F5265	Malassezia	0.164087	Baoding Scalp Dandruff
OTU_B43	Deinococcus	OTU_F65	unclassified_Saccharomycetales_genus	0.164088	Baoding Scalp Healthy
OTU_B440	Rubellimicrobium	OTU_F19	Aspergillus	0.164492	Baoding Scalp Dandruff
OTU_B140	Chryseobacterium	OTU_F151	Blumeria	0.164623	Baoding Cheek Healthy
OTU_B1224	Unclassified	OTU_F8783	Malassezia	0.164968	Baoding Cheek Healthy
OTU_B302	Unclassified	OTU_F17500	Malassezia	0.165094	Baoding Cheek Healthy
OTU_B7881	Staphylococcus	OTU_F811	Wallemia	0.165333	Baoding Cheek Acne
OTU_B11373	Propionibacterium	OTU_F7399	Malassezia	0.165423	Dalian Cheek Healthy
OTU_B2986	Staphylococcus	OTU_F21807	Malassezia	0.165429	Baoding Cheek Healthy
OTU_B605	Actinobacillus	OTU_F3715	Phoma	0.165653	Baoding Cheek Healthy
OTU_B2950	Corynebacterium	OTU_F491	Malassezia	0.165722	Dalian Cheek Healthy
OTU_B72	Kocuria	OTU_F73	unclassified_Trichocomaceae_genus	0.165741	Baoding Scalp Dandruff
OTU_B514	Capnocytophaga	OTU_F314	Unclassified	0.165776	Baoding Cheek Healthy
OTU_B437	Atopobium	OTU_F11831	Malassezia	0.166474	Baoding Cheek Healthy
OTU_B303	Unclassified	OTU_F5072	Malassezia	0.166613	Dalian Cheek Healthy
OTU_B442	Phenylobacterium	OTU_F14045	Malassezia	0.16664	Baoding Cheek Healthy
OTU_B307	Kocuria	OTU_F122	Pichia	0.167066	Baoding Cheek Healthy
OTU_B218	Unclassified	OTU_F17372	Malassezia	0.167076	Baoding Cheek Healthy
OTU_B49	Chryseobacterium	OTU_F8912	Wallemia	0.167161	Dalian Cheek Acne
OTU_B488	Tessaracoccus	OTU_F16338	Wallemia	0.167176	Baoding Cheek Healthy
OTU_B127	Unclassified	OTU_F15758	Malassezia	0.167486	Dalian Cheek Healthy
OTU_B98	Unclassified	OTU_F1944	Emericella	0.167726	Dalian Cheek Healthy
OTU_B89	Mesorhizobium	OTU_F68	Aspergillus	0.168133	Dalian Cheek Healthy
OTU_B4434	Unclassified	OTU_F15615	Malassezia	0.168362	Baoding Cheek Healthy
OTU_B13254	Unclassified	OTU_F27	unclassified_Sporidiobolales_genus	0.168382	Dalian Cheek Healthy
OTU_B245	Corynebacterium	OTU_F2687	Alternaria	0.168388	Dalian Cheek Healthy
OTU_B794	Nocardioides	OTU_F9381	Alternaria	0.169321	Baoding Scalp Dandruff
OTU_B16163	Propionibacterium	OTU_F14593	Malassezia	0.169423	Baoding Scalp Dandruff
OTU_B83	Rubellimicrobium	OTU_F20371	Malassezia	0.169756	Baoding Cheek Acne
OTU_B163	Flavobacterium	OTU_F5072	Malassezia	0.169885	Baoding Cheek Healthy
OTU_B11095	Staphylococcus	OTU_F20	unclassified_Sporidiobolales_genus	0.170054	Baoding Scalp Dandruff
OTU_B19341	Propionibacterium	OTU_F5646	Malassezia	0.170243	Baoding Scalp Dandruff
OTU_B114	Unclassified	OTU_F495	Malassezia	0.170401	Dalian Scalp Dandruff
OTU_B2386	Acidovorax	OTU_F22112	Malassezia	0.170496	Baoding Cheek Healthy
OTU_B13114	Propionibacterium	OTU_F8132	Malassezia	0.17068	Baoding Cheek Healthy
OTU_B4139	Staphylococcus	OTU_F21414	Malassezia	0.170921	Baoding Cheek Healthy
OTU_B72	Kocuria	OTU_F43	Cryptococcus	0.170932	Baoding Scalp Dandruff
OTU_B882	Anaerococcus	OTU_F5876	Malassezia	0.170986	Baoding Cheek Healthy
OTU_B15	Unclassified	OTU_F14027	Malassezia	0.171104	Baoding Scalp Dandruff
OTU_B52	Paracoccus	OTU_F5185	Malassezia	0.171791	Baoding Cheek Healthy
OTU_B184	Unclassified	OTU_F55	Blumeria	0.172077	Baoding Cheek Healthy
OTU_B94	Aestuariimicrobium	OTU_F7099	Malassezia	0.172122	Baoding Cheek Healthy
OTU_B17908	Propionibacterium	OTU_F9396	Malassezia	0.172317	Baoding Scalp Healthy
OTU_B21	Corynebacterium	OTU_F15	Malassezia	0.172485	Dalian Scalp Healthy
OTU_B12487	Unclassified	OTU_F18662	Malassezia	0.172759	Dalian Cheek Healthy
OTU_B55	Delftia	OTU_F73	unclassified_Trichocomaceae_genus	0.173255	Baoding Scalp Dandruff
OTU_B96	Acinetobacter	OTU_F5424	Aureobasidium	0.17344	Baoding Cheek Healthy
OTU_B288	Streptococcus	OTU_F9471	Malassezia	0.173924	Dalian Cheek Healthy
OTU_B8132	Streptococcus	OTU_F6871	Aspergillus	0.173954	Dalian Cheek Healthy
OTU_B18	Chryseobacterium	OTU_F17125	Malassezia	0.173998	Baoding Scalp Dandruff
OTU_B280	Deinococcus	OTU_F9873	Malassezia	0.174465	Dalian Cheek Healthy
OTU_B1329	Unclassified	OTU_F14373	Wallemia	0.174659	Dalian Cheek Acne
OTU_B51	Lactobacillus	OTU_F3122	Malassezia	0.175159	Baoding Scalp Dandruff
OTU_B2983	Propionibacterium	OTU_F399	Unclassified	0.175453	Baoding Cheek Healthy
OTU_B687	Knoellia	OTU_F4723	Malassezia	0.175513	Baoding Cheek Acne
OTU_B96	Acinetobacter	OTU_F9938	Malassezia	0.176255	Baoding Cheek Healthy
OTU_B285	Agrococcus	OTU_F18	unclassified_Dothioraceae_genus	0.176331	Baoding Cheek Healthy
OTU_B35	Unclassified	OTU_F6903	Malassezia	0.176515	Baoding Scalp Dandruff
OTU_B414	Rothia	OTU_F2609	Phoma	0.176584	Baoding Cheek Acne
OTU_B161	Mycobacterium	OTU_F57	Malassezia	0.176754	Dalian Cheek Healthy
OTU_B10267	Propionibacterium	OTU_F22188	Malassezia	0.176895	Dalian Scalp Dandruff
OTU_B1025	Thermomonas	OTU_F2708	Wallemia	0.176948	Baoding Cheek Healthy
OTU_B16035	Propionibacterium	OTU_F9899	Malassezia	0.177302	Dalian Scalp Healthy
OTU_B22	Brevundimonas	OTU_F27	unclassified_Sporidiobolales_genus	0.177359	Baoding Cheek Healthy
OTU_B51	Lactobacillus	OTU_F18658	Malassezia	0.177393	Baoding Cheek Acne
OTU_B928	Arthrobacter	OTU_F22127	Malassezia	0.177422	Baoding Cheek Healthy
OTU_B133	Aerococcus	OTU_F19406	Malassezia	0.177565	Baoding Cheek Healthy
OTU_B272	Unclassified	OTU_F4501	Malassezia	0.177599	Baoding Cheek Healthy
OTU_B487	Deinococcus	OTU_F2877	Malassezia	0.17769	Baoding Cheek Healthy
OTU_B93	Unclassified	OTU_F94	Cryptococcus	0.177724	Dalian Cheek Healthy
OTU_B45	Unclassified	OTU_F20316	Malassezia	0.178011	Baoding Cheek Acne
OTU_B563	Exiguobacterium	OTU_F4979	Unclassified	0.178246	Baoding Cheek Acne
OTU_B100	Skermanella	OTU_F20	unclassified_Sporidiobolales_genus	0.178427	Baoding Cheek Acne
OTU_B5221	Propionibacterium	OTU_F6352	Malassezia	0.17862	Baoding Scalp Dandruff
OTU_B482	Deinococcus	OTU_F204	Talaromyces	0.178672	Baoding Cheek Healthy
OTU_B4378	Propionibacterium	OTU_F14267	Malassezia	0.178711	Baoding Scalp Dandruff
OTU_B112	Stenotrophomonas	OTU_F12317	Malassezia	0.178813	Baoding Scalp Dandruff
OTU_B917	Unclassified	OTU_F21084	Malassezia	0.179634	Dalian Cheek Healthy
OTU_B580	Unclassified	OTU_F182	Aspergillus	0.179774	Dalian Cheek Healthy
OTU_B363	Campylobacter	OTU_F3179	unclassified_Dothioraceae_genus	0.180309	Baoding Cheek Healthy
OTU_B14999	Propionibacterium	OTU_F6871	Aspergillus	0.180914	Dalian Scalp Dandruff
OTU_B72	Kocuria	OTU_F20	unclassified_Sporidiobolales_genus	0.182102	Baoding Scalp Dandruff
OTU_B4139	Staphylococcus	OTU_F491	Malassezia	0.182166	Baoding Scalp Healthy
OTU_B485	Campylobacter	OTU_F216	Aspergillus	0.182326	Baoding Cheek Healthy
OTU_B45	Unclassified	OTU_F5470	Malassezia	0.182451	Dalian Cheek Healthy
OTU_B173	Unclassified	OTU_F80	Aspergillus	0.182599	Baoding Scalp Dandruff
OTU_B935	Cardiobacterium	OTU_F185	Unclassified	0.183145	Baoding Cheek Acne
OTU_B696	Corynebacterium	OTU_F143	unclassified_Dothioraceae_genus	0.183225	Baoding Cheek Acne
OTU_B7906	Propionibacterium	OTU_F19414	Malassezia	0.183507	Baoding Scalp Healthy
OTU_B5804	Propionibacterium	OTU_F99	Sarocladium	0.183678	Baoding Cheek Acne
OTU_B10	Corynebacterium	OTU_F5374	Malassezia	0.184021	Baoding Cheek Healthy
OTU_B127	Unclassified	OTU_F17705	Malassezia	0.184544	Baoding Scalp Dandruff
OTU_B687	Knoellia	OTU_F16332	Malassezia	0.184605	Dalian Cheek Healthy
OTU_B13	Phycicoccus	OTU_F11692	Malassezia	0.184609	Dalian Scalp Dandruff
OTU_B33	Brevundimonas	OTU_F27	unclassified_Sporidiobolales_genus	0.184633	Dalian Cheek Acne
OTU_B1000	Unclassified	OTU_F3513	Unclassified	0.185174	Baoding Cheek Healthy
OTU_B482	Deinococcus	OTU_F138	Pleurotus	0.18552	Baoding Scalp Dandruff
OTU_B10012	Propionibacterium	OTU_F9396	Malassezia	0.185966	Baoding Scalp Dandruff
OTU_B130	Unclassified	OTU_F83	Sporobolomyces	0.18598	Baoding Cheek Acne
OTU_B2983	Propionibacterium	OTU_F6362	Malassezia	0.186557	Dalian Scalp Dandruff
OTU_B57	Corynebacterium	OTU_F22086	Malassezia	0.18713	Baoding Scalp Dandruff
OTU_B985	Janibacter	OTU_F4833	Emericella	0.187204	Dalian Cheek Healthy
OTU_B2074	Streptococcus	OTU_F14295	Malassezia	0.18734	Baoding Cheek Healthy
OTU_B12482	Streptococcus	OTU_F5876	Malassezia	0.187585	Baoding Cheek Healthy
OTU_B656	Moraxella	OTU_F16808	Malassezia	0.187658	Baoding Cheek Healthy
OTU_B631	Propionibacterium	OTU_F160	Cryptococcus	0.188008	Baoding Cheek Healthy
OTU_B9346	Propionibacterium	OTU_F7041	Malassezia	0.188041	Dalian Scalp Healthy
OTU_B75	Corynebacterium	OTU_F180	Lewia	0.188532	Baoding Cheek Healthy
OTU_B45	Unclassified	OTU_F237	Unclassified	0.188993	Baoding Cheek Healthy
OTU_B109	Unclassified	OTU_F228	Neosartorya	0.189271	Baoding Cheek Healthy
OTU_B208	Unclassified	OTU_F8473	Malassezia	0.189527	Dalian Scalp Healthy
OTU_B2986	Staphylococcus	OTU_F16232	Malassezia	0.189829	Baoding Cheek Healthy
OTU_B570	Neisseria	OTU_F150	Plectosphaerella	0.190327	Baoding Cheek Healthy
OTU_B1124	Catonella	OTU_F19094	Malassezia	0.190347	Dalian Cheek Healthy
OTU_B10267	Propionibacterium	OTU_F19173	Malassezia	0.190624	Dalian Scalp Dandruff
OTU_B74	Acinetobacter	OTU_F14003	Malassezia	0.19065	Dalian Cheek Healthy
OTU_B39	Rothia	OTU_F190	Unclassified	0.190734	Baoding Scalp Dandruff
OTU_B6026	Microbacterium	OTU_F4408	Emericella	0.191407	Dalian Cheek Healthy
OTU_B95	Staphylococcus	OTU_F1944	Emericella	0.19161	Dalian Scalp Dandruff
OTU_B4260	Propionibacterium	OTU_F136	Fusarium	0.191787	Baoding Cheek Healthy
OTU_B287	Chryseobacterium	OTU_F5125	Malassezia	0.191843	Baoding Cheek Healthy
OTU_B23	Unclassified	OTU_F11279	Malassezia	0.191993	Baoding Cheek Healthy
OTU_B138	Sphingomonas	OTU_F19195	Malassezia	0.192119	Baoding Cheek Healthy
OTU_B143	Porphyromonas	OTU_F11831	Malassezia	0.192968	Baoding Scalp Dandruff
OTU_B74	Acinetobacter	OTU_F11173	Malassezia	0.193026	Baoding Scalp Dandruff
OTU_B10139	Propionibacterium	OTU_F18630	Malassezia	0.193179	Baoding Scalp Healthy
OTU_B183	Unclassified	OTU_F16798	Malassezia	0.194392	Baoding Cheek Healthy
OTU_B413	Psychrobacter	OTU_F2708	Wallemia	0.194948	Baoding Cheek Healthy
OTU_B190	Haemophilus	OTU_F16798	Malassezia	0.19556	Baoding Scalp Dandruff
OTU_B10139	Propionibacterium	OTU_F3728	Malassezia	0.195564	Baoding Scalp Dandruff
OTU_B1080	Georgenia	OTU_F9938	Malassezia	0.195724	Baoding Cheek Healthy
OTU_B1287	Unclassified	OTU_F7954	Malassezia	0.196841	Baoding Cheek Healthy
OTU_B329	Microbacterium	OTU_F43	Cryptococcus	0.196914	Dalian Cheek Healthy
OTU_B127	Unclassified	OTU_F4822	Malassezia	0.197081	Baoding Scalp Dandruff
OTU_B930	Fusobacterium	OTU_F19223	Rhodotorula	0.1973	Baoding Cheek Healthy
OTU_B11651	Propionibacterium	OTU_F9471	Malassezia	0.197368	Baoding Scalp Dandruff
OTU_B114	Unclassified	OTU_F3516	unclassified_Pleosporales_genus	0.197948	Dalian Scalp Dandruff
OTU_B248	Sediminibacterium	OTU_F6865	Malassezia	0.198095	Baoding Cheek Healthy
OTU_B298	Corynebacterium	OTU_F6865	Malassezia	0.198301	Baoding Cheek Healthy
OTU_B10928	Propionibacterium	OTU_F6772	Malassezia	0.198324	Baoding Scalp Dandruff
OTU_B13	Phycicoccus	OTU_F12314	Malassezia	0.198607	Baoding Scalp Dandruff
OTU_B180	Paracoccus	OTU_F14791	Malassezia	0.199073	Baoding Scalp Dandruff
OTU_B443	Streptococcus	OTU_F21058	Candida	0.199455	Baoding Cheek Healthy
OTU_B16277	Ralstonia	OTU_F17125	Malassezia	0.199596	Dalian Cheek Healthy
OTU_B633	Sphingobium	OTU_F6779	Malassezia	0.199611	Baoding Cheek Healthy
OTU_B2298	Blastococcus	OTU_F204	Talaromyces	0.201266	Baoding Cheek Healthy
OTU_B16035	Propionibacterium	OTU_F7374	Malassezia	0.202121	Baoding Scalp Dandruff
OTU_B63	Unclassified	OTU_F42	unclassified_Pleosporales_genus	0.20218	Dalian Scalp Healthy
OTU_B355	Unclassified	OTU_F9297	Malassezia	0.202777	Baoding Cheek Healthy
OTU_B6100	Propionibacterium	OTU_F11482	Malassezia	0.202949	Dalian Scalp Dandruff
OTU_B114	Unclassified	OTU_F11692	Malassezia	0.202999	Dalian Scalp Healthy
OTU_B39	Rothia	OTU_F150	Plectosphaerella	0.203089	Baoding Scalp Dandruff
OTU_B15	Unclassified	OTU_F8182	Malassezia	0.20328	Dalian Cheek Healthy
OTU_B45	Unclassified	OTU_F17372	Malassezia	0.203537	Baoding Scalp Dandruff
OTU_B3361	Propionibacterium	OTU_F18123	Malassezia	0.203969	Baoding Scalp Dandruff
OTU_B6334	Propionibacterium	OTU_F6900	Malassezia	0.205151	Baoding Cheek Healthy
OTU_B19699	Propionibacterium	OTU_F18123	Malassezia	0.205173	Baoding Scalp Healthy
OTU_B384	Alloprevotella	OTU_F72	Humicola	0.205666	Baoding Cheek Healthy
OTU_B5759	Blastococcus	OTU_F8783	Malassezia	0.205817	Baoding Cheek Healthy
OTU_B15794	Propionibacterium	OTU_F18662	Malassezia	0.206344	Dalian Cheek Healthy
OTU_B314	Streptococcus	OTU_F3192	unclassified_Pleosporales_genus	0.206537	Dalian Scalp Dandruff
OTU_B991	Unclassified	OTU_F7884	Malassezia	0.206591	Baoding Cheek Healthy
OTU_B16035	Propionibacterium	OTU_F20139	Malassezia	0.20701	Baoding Scalp Dandruff
OTU_B1415	Leptotrichia	OTU_F7390	Malassezia	0.207294	Baoding Cheek Healthy
OTU_B14609	Blastococcus	OTU_F19435	Malassezia	0.207692	Baoding Cheek Healthy
OTU_B149	Unclassified	OTU_F4551	Malassezia	0.207828	Baoding Cheek Healthy
OTU_B11373	Propionibacterium	OTU_F5332	Alternaria	0.207976	Dalian Scalp Healthy
OTU_B869	Micrococcus	OTU_F5565	Malassezia	0.208507	Baoding Cheek Healthy
OTU_B190	Haemophilus	OTU_F20316	Malassezia	0.209186	Baoding Scalp Dandruff
OTU_B58	Hydrotalea	OTU_F17594	Malassezia	0.21117	Baoding Scalp Healthy
OTU_B2738	Staphylococcus	OTU_F12302	Malassezia	0.211256	Dalian Scalp Dandruff
OTU_B627	Exiguobacterium	OTU_F20530	Malassezia	0.211473	Baoding Cheek Healthy
OTU_B1287	Unclassified	OTU_F62	unclassified_Sporidiobolales_genus	0.2119	Baoding Cheek Healthy
OTU_B1079	Klebsiella	OTU_F13647	Malassezia	0.212316	Baoding Cheek Healthy
OTU_B985	Janibacter	OTU_F14654	Malassezia	0.212617	Baoding Cheek Healthy
OTU_B197	Unclassified	OTU_F5265	Malassezia	0.213027	Baoding Cheek Acne
OTU_B7881	Staphylococcus	OTU_F2708	Wallemia	0.21442	Baoding Cheek Healthy
OTU_B4657	Unclassified	OTU_F14998	Malassezia	0.214629	Baoding Cheek Healthy
OTU_B443	Streptococcus	OTU_F190	Unclassified	0.215142	Baoding Cheek Healthy
OTU_B9346	Propionibacterium	OTU_F4173	Malassezia	0.215946	Baoding Scalp Dandruff
OTU_B17	Microbacterium	OTU_F216	Aspergillus	0.216551	Dalian Scalp Healthy
OTU_B261	Altererythrobacter	OTU_F31	Candida	0.216557	Baoding Cheek Healthy
OTU_B12	Enhydrobacter	OTU_F7780	Malassezia	0.218396	Dalian Scalp Dandruff
OTU_B206	Achromobacter	OTU_F150	Plectosphaerella	0.218893	Baoding Scalp Dandruff
OTU_B427	Massilia	OTU_F13340	Malassezia	0.21939	Baoding Cheek Acne
OTU_B334	Corynebacterium	OTU_F6903	Malassezia	0.220088	Baoding Cheek Healthy
OTU_B551	Unclassified	OTU_F48	unclassified_Tremellales_genus	0.221238	Baoding Cheek Healthy
OTU_B11	Micrococcus	OTU_F6871	Aspergillus	0.221775	Dalian Scalp Dandruff
OTU_B199	Prevotella	OTU_F3724	Malassezia	0.222361	Dalian Cheek Healthy
OTU_B5221	Propionibacterium	OTU_F9469	Malassezia	0.223458	Dalian Scalp Dandruff
OTU_B627	Exiguobacterium	OTU_F4979	Unclassified	0.223971	Baoding Cheek Healthy
OTU_B4139	Staphylococcus	OTU_F43	Cryptococcus	0.224217	Baoding Scalp Dandruff
OTU_B4260	Propionibacterium	OTU_F20839	Malassezia	0.224607	Baoding Scalp Dandruff
OTU_B226	Roseomonas	OTU_F379	unclassified_Trichocomaceae_genus	0.225217	Baoding Scalp Dandruff
OTU_B274	Pseudomonas	OTU_F13413	Malassezia	0.225748	Baoding Cheek Healthy
OTU_B92	Gordonia	OTU_F10698	Malassezia	0.226585	Baoding Cheek Healthy
OTU_B299	Staphylococcus	OTU_F138	Pleurotus	0.227524	Dalian Cheek Healthy
OTU_B10161	Propionibacterium	OTU_F13413	Malassezia	0.22825	Baoding Scalp Dandruff
OTU_B11960	Staphylococcus	OTU_F9471	Malassezia	0.228818	Baoding Scalp Dandruff
OTU_B224	Peptoniphilus	OTU_F134	Debaryomyces	0.228996	Baoding Cheek Healthy
OTU_B971	Unclassified	OTU_F181	unclassified_Fungi_genus	0.229286	Baoding Cheek Healthy
OTU_B45	Unclassified	OTU_F13740	Malassezia	0.230332	Baoding Scalp Dandruff
OTU_B104	Nesterenkonia	OTU_F14295	Malassezia	0.231476	Baoding Scalp Dandruff
OTU_B17409	Propionibacterium	OTU_F12855	Malassezia	0.233758	Baoding Scalp Dandruff
OTU_B605	Actinobacillus	OTU_F5207	Malassezia	0.235483	Baoding Cheek Healthy
OTU_B413	Psychrobacter	OTU_F8229	Wallemia	0.236068	Baoding Cheek Healthy
OTU_B1895	Staphylococcus	OTU_F7366	Malassezia	0.236719	Baoding Scalp Dandruff
OTU_B29	Unclassified	OTU_F13740	Malassezia	0.23744	Baoding Scalp Dandruff
OTU_B882	Anaerococcus	OTU_F314	Unclassified	0.237453	Baoding Scalp Dandruff
OTU_B226	Roseomonas	OTU_F216	Aspergillus	0.237809	Baoding Cheek Healthy
OTU_B18408	Propionibacterium	OTU_F17539	Malassezia	0.238518	Baoding Scalp Dandruff
OTU_B13685	Propionibacterium	OTU_F6326	Malassezia	0.239749	Baoding Scalp Dandruff
OTU_B9346	Propionibacterium	OTU_F19815	Malassezia	0.240096	Baoding Scalp Dandruff
OTU_B45	Unclassified	OTU_F65	unclassified_Saccharomycetales_genus	0.240218	Baoding Scalp Dandruff
OTU_B104	Nesterenkonia	OTU_F10963	Candida	0.241571	Baoding Cheek Healthy
OTU_B4116	Unclassified	OTU_F13459	Malassezia	0.243724	Baoding Cheek Healthy
OTU_B19718	Propionibacterium	OTU_F22596	Malassezia	0.243889	Dalian Cheek Healthy
OTU_B787	Unclassified	OTU_F1944	Emericella	0.244701	Baoding Cheek Healthy
OTU_B3361	Propionibacterium	OTU_F20813	Malassezia	0.244712	Dalian Cheek Acne
OTU_B3859	Propionibacterium	OTU_F19632	Malassezia	0.24507	Baoding Scalp Dandruff
OTU_B523	Turicibacter	OTU_F2894	unclassified_Pleosporales_genus	0.245364	Baoding Cheek Healthy
OTU_B1780	Acinetobacter	OTU_F91	Penicillium	0.245376	Baoding Scalp Dandruff
OTU_B337	Ochrobactrum	OTU_F21071	Malassezia	0.246806	Dalian Cheek Healthy
OTU_B393	Acinetobacter	OTU_F8047	Malassezia	0.247484	Baoding Cheek Healthy
OTU_B29	Unclassified	OTU_F4111	Malassezia	0.251156	Dalian Scalp Healthy
OTU_B64	Sphingomonas	OTU_F8499	Alternaria	0.251641	Baoding Cheek Healthy
OTU_B285	Agrococcus	OTU_F10725	Malassezia	0.251984	Baoding Scalp Dandruff
OTU_B440	Rubellimicrobium	OTU_F9872	Malassezia	0.252074	Baoding Scalp Dandruff
OTU_B203	Brevundimonas	OTU_F21011	Malassezia	0.252109	Dalian Scalp Healthy
OTU_B305	Unclassified	OTU_F3414	Malassezia	0.252632	Baoding Cheek Healthy
OTU_B6713	Staphylococcus	OTU_F14	Candida	0.252673	Baoding Scalp Dandruff
OTU_B56	Unclassified	OTU_F7489	Wallemia	0.253703	Baoding Cheek Healthy
OTU_B11727	Nocardioides	OTU_F6326	Malassezia	0.253795	Baoding Cheek Healthy
OTU_B793	Jeotgalicoccus	OTU_F22702	Malassezia	0.254498	Baoding Cheek Healthy
OTU_B16621	Propionibacterium	OTU_F5565	Malassezia	0.25575	Baoding Scalp Dandruff
OTU_B15	Unclassified	OTU_F17456	Malassezia	0.256701	Baoding Scalp Dandruff
OTU_B7537	Deinococcus	OTU_F4723	Malassezia	0.256738	Baoding Cheek Healthy
OTU_B13254	Unclassified	OTU_F491	Malassezia	0.258106	Dalian Cheek Healthy
OTU_B104	Nesterenkonia	OTU_F13740	Malassezia	0.258931	Baoding Scalp Dandruff
OTU_B13378	Propionibacterium	OTU_F7813	Malassezia	0.259307	Dalian Scalp Healthy
OTU_B600	Porphyromonas	OTU_F183	Pseudozyma	0.2595	Baoding Cheek Healthy
OTU_B83	Rubellimicrobium	OTU_F42	unclassified_Pleosporales_genus	0.259689	Baoding Scalp Healthy
OTU_B299	Staphylococcus	OTU_F2984	Rhodotorula	0.261184	Baoding Cheek Acne
OTU_B6713	Staphylococcus	OTU_F12234	Malassezia	0.261403	Baoding Scalp Dandruff
OTU_B337	Ochrobactrum	OTU_F65	unclassified_Saccharomycetales_genus	0.262793	Dalian Cheek Healthy
OTU_B83	Rubellimicrobium	OTU_F84	Fusarium	0.263299	Dalian Scalp Healthy
OTU_B26	Unclassified	OTU_F19406	Malassezia	0.264744	Baoding Cheek Healthy
OTU_B114	Unclassified	OTU_F2444	Phoma	0.270202	Baoding Cheek Healthy
OTU_B281	Massilia	OTU_F3461	Malassezia	0.271633	Baoding Cheek Healthy
OTU_B2	Mycobacterium	OTU_F4805	unclassified_Pleosporales_genus	0.272225	Baoding Cheek Healthy
OTU_B1079	Klebsiella	OTU_F10963	Candida	0.274187	Baoding Scalp Dandruff
OTU_B36	Altererythrobacter	OTU_F14003	Malassezia	0.276516	Baoding Cheek Healthy
OTU_B15721	Dietzia	OTU_F4479	Malassezia	0.277264	Baoding Cheek Healthy
OTU_B489	Microvirga	OTU_F15	Malassezia	0.280105	Baoding Scalp Dandruff
OTU_B1293	Unclassified	OTU_F22185	Malassezia	0.281027	Baoding Cheek Healthy
OTU_B6100	Propionibacterium	OTU_F18736	Malassezia	0.28114	Baoding Scalp Dandruff
OTU_B16741	Amaricoccus	OTU_F2330	Rhodotorula	0.282298	Baoding Cheek Acne
OTU_B10012	Propionibacterium	OTU_F11672	Malassezia	0.283567	Baoding Scalp Dandruff
OTU_B692	[Eubacterium] brachy group	OTU_F10544	Malassezia	0.284573	Baoding Cheek Healthy
OTU_B13	Phycicoccus	OTU_F17947	Wallemia	0.287498	Dalian Cheek Healthy
OTU_B49	Chryseobacterium	OTU_F17656	Malassezia	0.289949	Baoding Scalp Dandruff
OTU_B344	Alloprevotella	OTU_F5593	Malassezia	0.294107	Baoding Cheek Healthy
OTU_B645	Devosia	OTU_F557	Unclassified	0.297523	Baoding Cheek Healthy
OTU_B47	Unclassified	OTU_F91	Penicillium	0.302068	Baoding Scalp Dandruff
OTU_B18580	Propionibacterium	OTU_F9161	Malassezia	0.329598	Baoding Scalp Dandruff
OTU_B2983	Propionibacterium	OTU_F10725	Malassezia	0.332283	Baoding Scalp Dandruff
OTU_B105	Methylobacterium	OTU_F19512	Malassezia	0.344299	Baoding Cheek Healthy
OTU_B51	Lactobacillus	OTU_F180	Lewia	0.380074	Baoding Scalp Dandruff
OTU_B64	Sphingomonas	OTU_F73	unclassified_Trichocomaceae_genus	0.392225	Baoding Scalp Dandruff
OTU_B272	Unclassified	OTU_F21426	Malassezia	0.416928	Baoding Scalp Dandruff
OTU_B930	Fusobacterium	OTU_F101	unclassified_Tremellales_genus	0.432238	Baoding Cheek Healthy
OTU_B13	Phycicoccus	OTU_F11173	Malassezia	0.471683	Baoding Scalp Dandruff
OTU_B68	Acinetobacter	OTU_F12631	Malassezia	0.479967	Baoding Scalp Dandruff
aBacterial genus information from SILVA database as described in Materials and Methods.
bFungal genus information from curated database as described in Materials and Methods.

## Sheet: Propionibacterium-Malassezia
BAODING CHEEK HEALTHY
		SPIEC-EASI correlation
		Malassezia
		OTU_F12317	OTU_F12527	OTU_F14434	OTU_F16588	OTU_F6900	OTU_F7349	OTU_F8132	OTU_F9043
Propiionibacterium	OTU_B13114		-0.152167					0.17068
	OTU_B15844								0.161279
	OTU_B16385	0.156057
	OTU_B3361				0.16036
	OTU_B374						-0.176462
	OTU_B631			-0.204894
	OTU_B6334					0.205151
BAODING CHEEK ACNE
		SPIEC-EASI correlation
		Malassezia
		OTU_F2877	OTU_F5170
Propionibacterium	OTU_B10592	-0.19257
	OTU_B2040		-0.206707
BAODING SCALP HEALTHY
		SPIEC-EASI correlation
		Malassezia
		OTU_F18123	OTU_F18630	OTU_F19414	OTU_F9396
Propionibacterium	OTU_B10139		0.193179
	OTU_B17908				0.172317
	OTU_B19699	0.205173
	OTU_B7906			0.183507
BAODING SCALP DANDRUFF
		SPIEC-EASI correlation
		Malassezia
		OTU_F10128	OTU_F10404	OTU_F10725	OTU_F11373	OTU_F11672	OTU_F12855	OTU_F13413	OTU_F13712	OTU_F14267	OTU_F14464	OTU_F14593	OTU_F15900	OTU_F16868	OTU_F17539	OTU_F18123	OTU_F18736	OTU_F18872	OTU_F19283	OTU_F19474	OTU_F19632	OTU_F19815	OTU_F20139	OTU_F20353	OTU_F20839	OTU_F21846	OTU_F3083	OTU_F3543	OTU_F3728	OTU_F4173	OTU_F4248	OTU_F4552	OTU_F4937	OTU_F5565	OTU_F5646	OTU_F6	OTU_F6121	OTU_F6326	OTU_F6352	OTU_F6772	OTU_F7099	OTU_F7374	OTU_F7884	OTU_F9161	OTU_F9396	OTU_F9471
	OTU_B1																							-0.159594
	OTU_B10012					0.283567																																							0.185966
	OTU_B10139																												0.195564
	OTU_B10161							0.22825
	OTU_B10928																																							0.198324
	OTU_B11651																																													0.197368
	OTU_B12498												0.161913
	OTU_B13011																																				0.15788
	OTU_B13378													0.160359
	OTU_B13489																										-0.158554
	OTU_B13551	0.162211																0.161864
	OTU_B13685																																					0.239749
	OTU_B13748								-0.18026
	OTU_B15428				0.152623															0.152155
	OTU_B15482																														-0.159802
	OTU_B15645																																								0.162229
	OTU_B16035																						0.20701																			0.202121
	OTU_B16163											0.169423
	OTU_B16363																									-0.162173
	OTU_B16385																		-0.156148
	OTU_B16621																																	0.25575
	OTU_B17409						0.233758
	OTU_B17908																																										-0.240894
	OTU_B18408														0.238518
	OTU_B18580																																											0.329598
	OTU_B19341																																		0.170243
	OTU_B19665		-0.165538
	OTU_B2983			0.332283
	OTU_B3361															0.203969
	OTU_B3785																											0.150702
	OTU_B3859																				0.24507
	OTU_B4260																								0.224607
	OTU_B4378									0.178711
	OTU_B5221																																						0.17862
	OTU_B6100																0.28114
	OTU_B6701										0.156119																					0.155307
	OTU_B9296																																			-0.1676
	OTU_B9346																					0.240096								0.215946
	OTU_B9381																																-0.260278
DALIAN CHEEK HEALTHY
		SPEIC-EASI correlation
		Malassezia
		OTU_F17250	OTU_F17325	OTU_F17968	OTU_F18123	OTU_F18662	OTU_F22185	OTU_F22596	OTU_F3530	OTU_F7399
Propionibacterium	OTU_B11265				-0.16243
	OTU_B11373									0.165423
	OTU_B15666			-0.170811			-0.163253
	OTU_B15722								0.158534
	OTU_B15794					0.206344
	OTU_B19718							0.243889
	OTU_B5721		0.157643
	OTU_B6701	0.155206
DALIAN CHEEK ACNE
		SPIEC-EASI correlation
		Malassezia
		OTU_F20813
Propionibacterium	OTU_B3361	0.244712
DALIAN SCALP HEALTHY
		SPEIC-EASI correlation
		Malassezia
		OTU_F11831	OTU_F22702	OTU_F3122	OTU_F7041	OTU_F7813	OTU_F9899
Propionibacterium	OTU_B10349			-0.170169
	OTU_B13378					0.259307
	OTU_B14692	-0.15422
	OTU_B16035						0.177302
	OTU_B17669		0.15139
	OTU_B9346				0.188041
DALIAN SCALP DANDRUFF
		SPIEC-EASI correlation
		Malassezia
		OTU_F11482	OTU_F12317	OTU_F14833	OTU_F14998	OTU_F19173	OTU_F22188	OTU_F22572	OTU_F6362	OTU_F7442	OTU_F9469
Propionibacterium	OTU_B10267					0.190624	0.176895
	OTU_B12316			-0.181636
	OTU_B15256									-0.160142
	OTU_B17143		-0.17714
	OTU_B19446				-0.196472
	OTU_B233							-0.162747
	OTU_B2983								0.186557
	OTU_B5221										0.223458
	OTU_B6100	0.202949

## Sheet: Staphylococcus-Malassezia
BAODING CHEEK HEALTHY
		SPIEC-EASI correlation
		Malassezia
		OTU_F16232	OTU_F21414	OTU_F21807	OTU_F3461
Staphylococcus	OTU_B2986	0.189829		0.165429
	OTU_B4				-0.152161
	OTU_B4139		0.170921
BAODING CHEEK ACNE
		SPIEC-EASI correlation
		Malassezia
Staphylococcus		No correlating OTUs
BAODING SCALP HEALTHY
		SPIEC-EASI correlation
		Malassezia
		OTU_F491
Staphylococcus	OTU_B4139	0.182166
BAODING SCALP DANDRUFF
		SPIEC-EASI correlation
		Malassezia
		OTU_F12234	OTU_F15	OTU_F6396	OTU_F7366	OTU_F9471
Staphylococcus	OTU_B11960		-0.255443			0.228818
	OTU_B1895				0.236719
	OTU_B299			-0.175217
	OTU_B6713	0.261403
DALIAN CHEEK HEALTHY
		SPIEC-EASI correlation
		Malassezia
		OTU_F8616
Staphylococcus	OTU_B8743	-0.176727
DALIAN CHEEK ACNE
		SPIEC-EASI correlation
		Malassezia
		OTU_F15
Staphylococcus	OTU_B7881	-0.175182
DALIAN SCALP HEALTHY
		SPIEC-EASI correlation
		Malassezia
		OTU_F10544
Staphylococcus	OTU_B95	0.159481
DALIAN SCALP DANDRUFF
		SPIEC-EASI correlation
		Malasseza
		OTU_F12302
Staphylococcus	OTU_B2738	0.211256
