# Supplementary material for: Changes of the human skin microbiota upon chronic exposure to polycyclic aromatic hydrocarbon pollutants
Source: Microbiome. 2020 Jun 26;8:100. doi: 10.1186/s40168-020-00874-1 (PMC7320578; doi:10.1186/s40168-020-00874-1)
Supplement: Supplementary file 9 — Additional File 8: Table S3. PAH exposure grouping of individuals. [file 40168_2020_874_MOESM8_ESM.xlsx]

## Sheet: Sheet1
Additional File 8: Table S3. PAH exposure grouping of individuals.
Individual	City	Pollutant Exposure Groupinga	PC1b
116	Baoding	2	-3.97388
5	Baoding	3	-2.88467
10	Baoding	3	-2.36166
19	Baoding	3	-2.90607
40	Baoding	3	-2.04798
102	Baoding	3	-2.07858
20	Baoding	4	-0.764152
23	Baoding	4	-1.42804
24	Baoding	4	-1.43972
55	Baoding	4	-1.16373
96	Baoding	4	-0.653244
118	Baoding	4	-1.41651
121	Baoding	4	-1.49876
128	Baoding	4	-1.26087
6	Baoding	5	0.890712
25	Baoding	5	0.656053
29	Baoding	5	0.809721
32	Baoding	5	0.660725
33	Baoding	5	0.256969
36	Baoding	5	0.362576
44	Baoding	5	0.0923559
56	Baoding	5	0.661437
57	Baoding	5	-0.159627
60	Baoding	5	0.806117
71	Baoding	5	-0.399548
77	Baoding	5	-0.260933
81	Baoding	5	0.561969
85	Baoding	5	0.785624
104	Baoding	5	0.821987
109	Baoding	5	-0.10935
110	Baoding	5	0.343716
111	Baoding	5	0.170494
113	Baoding	5	0.185329
114	Baoding	5	-0.32865
117	Baoding	5	0.141819
123	Baoding	5	0.803947
126	Baoding	5	-0.476105
15	Baoding	6	1.75271
31	Baoding	6	1.09088
37	Baoding	6	1.15551
42	Baoding	6	2.40105
45	Baoding	6	1.32318
46	Baoding	6	2.17974
49	Baoding	6	2.20029
50	Baoding	6	2.32226
66	Baoding	6	1.14368
68	Baoding	6	1.19663
69	Baoding	6	2.03954
70	Baoding	6	1.19071
72	Baoding	6	1.24323
87	Baoding	6	1.49901
88	Baoding	6	1.0368
90	Baoding	6	2.07883
100	Baoding	6	1.23324
106	Baoding	6	1.84421
107	Baoding	6	2.3699
115	Baoding	6	2.45552
119	Baoding	6	1.8985
124	Baoding	6	2.10092
125	Baoding	6	2.12719
98	Baoding	6	2.49921
16	Baoding	7	3.81862
17	Baoding	7	3.05559
18	Baoding	7	2.60924
30	Baoding	7	2.72046
34	Baoding	7	2.65397
39	Baoding	7	3.48639
43	Baoding	7	2.50786
48	Baoding	7	3.2815
51	Baoding	7	2.57009
53	Baoding	7	2.74588
62	Baoding	7	2.7255
73	Baoding	7	3.08787
76	Baoding	7	3.0471
84	Baoding	7	3.64143
91	Baoding	7	3.05297
95	Baoding	7	2.77517
101	Baoding	7	2.65729
103	Baoding	7	2.91698
108	Baoding	7	3.59231
112	Baoding	7	3.87748
11	Baoding	8	5.18484
13	Baoding	8	5.02616
27	Baoding	8	5.24184
28	Baoding	8	4.32513
58	Baoding	8	4.76124
74	Baoding	8	4.00624
92	Baoding	8	4.43479
7	Baoding	8	5.7931
26	Baoding	8	6.22385
54	Baoding	8	5.64292
75	Baoding	8	6.18694
83	Baoding	8	5.61055
94	Baoding	8	5.75248
97	Baoding	8	6.26633
105	Baoding	8	5.90806
120	Baoding	8	5.57125
4	Baoding	8	7.99246
8	Baoding	8	9.62652
12	Baoding	8	7.65455
14	Baoding	8	11.0596
59	Baoding	8	7.92917
446	Dalian	1	-9.30149
482	Dalian	1	-7.53231
491	Dalian	1	-6.85817
501	Dalian	1	-10.0522
513	Dalian	1	-6.70187
518	Dalian	1	-9.60731
531	Dalian	1	-7.58984
431	Dalian	1	-5.15603
437	Dalian	1	-5.0086
440	Dalian	1	-5.31089
477	Dalian	1	-5.4823
495	Dalian	1	-5.28791
506	Dalian	1	-5.80774
511	Dalian	1	-6.21976
533	Dalian	1	-5.88862
404	Dalian	2	-4.6542
445	Dalian	2	-4.26022
447	Dalian	2	-4.15118
450	Dalian	2	-3.8174
473	Dalian	2	-3.64919
494	Dalian	2	-3.8678
497	Dalian	2	-4.15391
512	Dalian	2	-4.02432
516	Dalian	2	-3.76139
522	Dalian	2	-3.80208
529	Dalian	2	-4.2778
535	Dalian	2	-4.24628
541	Dalian	2	-3.68011
543	Dalian	2	-4.57965
548	Dalian	2	-4.77109
405	Dalian	3	-3.19893
416	Dalian	3	-2.38832
418	Dalian	3	-2.44404
421	Dalian	3	-2.85884
423	Dalian	3	-3.45978
425	Dalian	3	-3.13836
427	Dalian	3	-3.06462
428	Dalian	3	-2.97967
448	Dalian	3	-2.43192
459	Dalian	3	-3.17514
461	Dalian	3	-2.19835
470	Dalian	3	-3.47522
478	Dalian	3	-2.74301
480	Dalian	3	-3.35578
492	Dalian	3	-2.34303
507	Dalian	3	-2.63337
508	Dalian	3	-2.60423
530	Dalian	3	-2.54461
537	Dalian	3	-2.18817
542	Dalian	3	-2.35793
549	Dalian	3	-2.88536
550	Dalian	3	-2.23562
412	Dalian	4	-1.87341
414	Dalian	4	-0.781776
417	Dalian	4	-1.28439
426	Dalian	4	-1.65443
434	Dalian	4	-1.52886
439	Dalian	4	-1.40721
453	Dalian	4	-0.519117
462	Dalian	4	-0.951121
464	Dalian	4	-1.99892
468	Dalian	4	-0.97317
472	Dalian	4	-0.963417
475	Dalian	4	-1.76576
476	Dalian	4	-1.16771
483	Dalian	4	-1.09052
484	Dalian	4	-0.664664
486	Dalian	4	-1.29529
487	Dalian	4	-0.748152
488	Dalian	4	-1.46086
496	Dalian	4	-0.958685
499	Dalian	4	-1.20951
502	Dalian	4	-0.760087
509	Dalian	4	-0.981074
534	Dalian	4	-1.10948
536	Dalian	4	-1.50624
413	Dalian	5	0.357819
419	Dalian	5	-0.429118
430	Dalian	5	-0.164119
469	Dalian	5	0.338439
474	Dalian	5	-0.114066
481	Dalian	5	0.12581
485	Dalian	5	0.752827
503	Dalian	5	-0.152519
504	Dalian	5	0.812198
505	Dalian	5	0.0077647
526	Dalian	5	0.445755
540	Dalian	5	0.0565563
402	Dalian	6	2.49418
415	Dalian	6	1.25998
436	Dalian	6	1.45604
454	Dalian	6	1.03311
455	Dalian	6	1.34443
525	Dalian	6	1.03248
532	Dalian	6	1.7443
420	Dalian	7	3.58566
422	Dalian	7	2.90308
429	Dalian	7	2.70778
449	Dalian	7	3.23599
451	Dalian	7	3.10369
452	Dalian	8	4.48015
441	Dalian	8	5.63761
aPollutant grouping as described in the Results and Materials and Methods sections.
bPrincipal component on the x-axis corresponding to the PAH exposure score.
