# Supplementary material for: Changes of the human skin microbiota upon chronic exposure to polycyclic aromatic hydrocarbon pollutants
Source: Microbiome. 2020 Jun 26;8:100. doi: 10.1186/s40168-020-00874-1 (PMC7320578; doi:10.1186/s40168-020-00874-1)
Supplement: Supplementary file 11 — Additional File 10: Table S4. Bacterial and fungal OTUs selected by sparse canonical correlation analysis. [file 40168_2020_874_MOESM10_ESM.xlsx]

## Sheet: sheet1
Additional File 10: Table S4. Bacterial and fungal OTUs selected by sparse canonical correlation analysis.
OTU selected by pre-filtering	Genus	OTU selected by sCCAa
B1	Propionibacterium	Yes
B10	Corynebacterium	Yes
B100	Skermanella	Yes
B101	Streptococcus	Yes
B106	Prevotella	No
B107	Staphylococcus	No
B11	Micrococcus	No
B114	Corynebacterium	No
B117	Neisseria	Yes
B12	Enhydrobacter	Yes
B125	Finegoldia	No
B131	Granulicatella	No
B13254	Arthrobacter	No
B136	Arthrobacter	No
B143	Porphyromonas	No
B15	Unclassified	No
B16	Unclassified	No
B163	Flavobacterium	No
B17	Unclassified	No
B1780	Acinetobacter	Yes
B18	Chryseobacterium	No
B185	Corynebacterium	No
B19	Propionibacterium	No
B2	Corynebacterium	Yes
B20	Unclassified	Yes
B201	Unclassified	No
B21	Corynebacterium	No
B211	Unclassified	No
B22	Unclassified	No
B247	Veillonella	No
B25	Corynebacterium	No
B26	Unclassified	Yes
B260	Unclassified	Yes
B27	Unclassified	No
B28	Corynebacterium	No
B29	Janibacter	No
B298	Corynebacterium	No
B30	Roseomonas	Yes
B31	Unclassified	No
B314	Streptococcus	No
B32	Brachybacterium	No
B33	Brevundimonas	Yes
B36	Unclassified	Yes
B37	Brevibacterium	No
B38	Deinococcus	No
B39	Rothia	Yes
B4	Staphylococcus	No
B40	Unclassified	No
B41	Unclassified	Yes
B4116	Corynebacterium	No
B42	Pseudoclavibacter	No
B43	Deinococcus	No
B4417	Corynebacterium	No
B48	Brachybacterium	No
B49	Chryseobacterium	No
B5	Corynebacterium	Yes
B51	Lactobacillus	No
B52	Paracoccus	Yes
B53	Deinococcus	Yes
B56	Unclassified	No
B58	Sediminibacterium	No
B61	Unclassified	No
B62	Lactobacillus	No
B63	Microbispora	Yes
B7	Paracoccus	Yes
B70	Streptococcus	No
B73	Lysobacter	No
B75	Corynebacterium	No
B8	Unclassified	No
B81	Unclassified	Yes
B85	Fusobacterium	No
B8535	Propionibacterium	No
B93	Arthrobacter	Yes
B95	Paenibacillus	No
F1	Malassezia	No
F10794	Malassezia	No
F11110	Malassezia	No
F11231	Malassezia	Yes
F117	Sporobolomyces	No
F12	Epicoccum	No
F122	Pichia	No
F13411	Malassezia	Yes
F139	Unclassified	No
F14	Candida	No
F144	Wallemia	Yes
F15	Malassezia	No
F150	Plectosphaerella	No
F15421	Aspergillus	No
F16	Wallemia	No
F17	Unclassified	Yes
F18	unclassified Dothioraceae genus	No
F18102	Malassezia	No
F19	Aspergillus	Yes
F20	unclassified Sporidiobolales genus	No
F209	Wallemia	Yes
F25	Stemphylium	No
F26	Emericella	No
F27	unclassified Sporidiobolales genus	Yes
F28	Cryptococcus	No
F3	Alternaria	No
F30	Aspergillus	No
F31	Candida	No
F3192	unclassified Pleosporales genus	Yes
F34	Unclassified	No
F37	unclassified Hypocreales genus	Yes
F40	Rhodotorula	No
F41	Penicillium	Yes
F42	unclassified Pleosporales genus	Yes
F43	Cryptococcus	No
F45	Aspergillus	No
F46	Aspergillus	No
F4665	Malassezia	No
F47	unclassified Sporidiobolales genus	No
F48	unclassified Tremellales genus	Yes
F4802	Malassezia	Yes
F495	Malassezia	No
F5424	Aureobasidium	No
F55	Blumeria	Yes
F57	Malassezia	No
F59	unclassified Tremellales genus	Yes
F5934	Malassezia	No
F6	Malassezia	No
F60	Unclassified	No
F62	unclassified Sporidiobolales genus	No
F63	Unclassified	No
F6362	Malassezia	No
F65	unclassified Saccharomycetales genus	No
F67	unclassified Sclerotiniaceae genus	Yes
F68	Aspergillus	No
F6871	Aspergillus	No
F695	unclassified Basidiomycota genus	No
F70	Sporobolomyces	Yes
F71	Nigrospora	No
F73	unclassified Trichocomaceae genus	Yes
F74	unclassified Tremellales genus	No
F76	Melampsora	No
F77	Cryptococcus	Yes
F78	unclassified Pleosporaceae genus	Yes
F79	Valsa	No
F84	Fusarium	Yes
F8493	Malassezia	No
F89	Mucor	No
F97	unclassified Pleosporaceae genus	No
asCCA: sparse canonical correlation analysis.
