# Supplementary material for: Changes of the human skin microbiota upon chronic exposure to polycyclic aromatic hydrocarbon pollutants
Source: Microbiome. 2020 Jun 26;8:100. doi: 10.1186/s40168-020-00874-1 (PMC7320578; doi:10.1186/s40168-020-00874-1)
Supplement: Supplementary file 12 — Additional File 11: Table S5. Significant relationships between PAH exposure and relative abundance of OTUs, and Sloan model prediction for significant OTUs. [file 40168_2020_874_MOESM11_ESM.xlsx]

## Sheet: Bacteria_16S - Cheek
Additional File 11. Table S5. Significant relationships between PAH exposure and relative abundance of OTUs, and Sloan model prediction for significant OTUs.
OTU	Metadata Category	Variable	coef	stderr	qvala	Sloan model fitting within or outside model	Genus
OTU_B1	Chrysene	Chrysene	-0.112632	0.0352529	0.138866	Within model	Propionibacterium
OTU_B1006	Acenaphthene	Acenaphthene	-8.07e-05	2.6e-05	0.17446	Within model	Unclassified
OTU_B10072	City	Dalian	5.34e-05	1.22e-05	0.00412015	Above model	Propionibacterium
OTU_B10088	City	Dalian	-3.01e-05	7.27e-06	0.00885604	Above model	Propionibacterium
OTU_B10139	Chrysene	Chrysene	-3.17e-05	1.07e-05	0.233509	Above model	Propionibacterium
OTU_B10267	Acenaphthylene	Acenaphthylene	9.87e-06	2.97e-06	0.0999662	Above model	Propionibacterium
OTU_B10267	Indeno.1.2.3.cd.pyrene	Indeno.1.2.3.cd.pyrene	-1.23e-05	3.86e-06	0.141467	Above model	Propionibacterium
OTU_B10352	City	Dalian	-5.83e-05	1.11e-05	0.000128165	Above model	Propionibacterium
OTU_B104	Dibenzo.a.h.anthracene	Dibenzo.a.h.anthracene	0.00144131	0.000409389	0.0582455	Below model	Nesterenkonia
OTU_B10450	City	Dalian	-1.36e-05	4.04e-06	0.0926499	Above model	Propionibacterium
OTU_B10569	Chrysene	Chrysene	-0.000210038	5.82e-05	0.0444177	Above model	Propionibacterium
OTU_B10569	City	Dalian	-0.000224225	5.99e-05	0.0297191	Above model	Propionibacterium
OTU_B106	Cotinine	Cotinine	0.00524893	0.00146371	0.0477971	Within model	Prevotella
OTU_B1067	Chrysene	Chrysene	0.000172598	2.87e-05	4.27e-06	Within model	Unclassified
OTU_B1083	Benzo.k.fluoranthene	Benzo.k.fluoranthene	0.000510824	0.000116469	0.00383865	Within model	Sphingobacterium
OTU_B1083	Indeno.1.2.3.cd.pyrene	Indeno.1.2.3.cd.pyrene	-0.000282947	5.85e-05	0.000673193	Within model	Sphingobacterium
OTU_B109	Benzo.k.fluoranthene	Benzo.k.fluoranthene	0.00202094	0.000496649	0.0111692	Within model	Unclassified
OTU_B10993	Benzo.k.fluoranthene	Benzo.k.fluoranthene	-4.69e-05	1.52e-05	0.180193	Above model	Micrococcus
OTU_B11011	Nicotine	Nicotine	5.91e-05	1.69e-05	0.0625097	Above model	Staphylococcus
OTU_B11036	City	Dalian	-2.02e-05	6.68e-06	0.204396	Above model	Propionibacterium
OTU_B11051	Chrysene	Chrysene	-2.92e-05	9.61e-06	0.197595	Above model	Propionibacterium
OTU_B11051	City	Dalian	-3.93e-05	9.89e-06	0.0149042	Above model	Propionibacterium
OTU_B1106	Fluoranthene	Fluoranthene	-8.65e-05	2.83e-05	0.19157	Above model	Unclassified
OTU_B1106	Pyrene	Pyrene	7.71e-05	1.98e-05	0.0194714	Above model	Unclassified
OTU_B112	Chrysene	Chrysene	0.0022758	0.000719193	0.150664	Above model	Stenotrophomonas
OTU_B11265	City	Dalian	-0.000129506	2.38e-05	5.48e-05	Above model	Propionibacterium
OTU_B11326	Acenaphthylene	Acenaphthylene	1.59e-05	3.25e-06	0.000521142	Above model	Unclassified
OTU_B119	Benzo.b.fluoranthene	Benzo.b.fluoranthene	-0.000655144	0.000213037	0.18657	Within model	Unclassified
OTU_B11936	Age	Age	1.75e-05	5.86e-06	0.222569	Within model	Streptococcus
OTU_B11936	Dibenzo.a.h.anthracene	Dibenzo.a.h.anthracene	6.4e-06	1.95e-06	0.109326	Within model	Streptococcus
OTU_B12149	City	Dalian	-3.6e-05	7.41e-06	0.000606195	Above model	Propionibacterium
OTU_B1217	Acenaphthylene	Acenaphthylene	7.47e-05	2.11e-05	0.0536405	Within model	Faecalibacterium
OTU_B12210	Dibenzo.a.h.anthracene	Dibenzo.a.h.anthracene	0.000101337	1.72e-05	7.16e-06	Above model	Streptococcus
OTU_B12210	Phenanthrene	Phenanthrene	0.00012896	3.91e-05	0.104936	Above model	Streptococcus
OTU_B1224	Acenaphthene	Acenaphthene	2.26e-05	7.61e-06	0.233307	Above model	Unclassified
OTU_B1224	Acenaphthylene	Acenaphthylene	4.66e-05	7.04e-06	1.96e-07	Above model	Unclassified
OTU_B1224	Dibenzo.a.h.anthracene	Dibenzo.a.h.anthracene	3.27e-05	7.29e-06	0.0027405	Above model	Unclassified
OTU_B123	Fluoranthene	Fluoranthene	-0.00539838	0.00174674	0.180357	Within model	Sphingobacterium
OTU_B123	Pyrene	Pyrene	0.00817471	0.0012239	1.46e-07	Within model	Sphingobacterium
OTU_B1235	Acenaphthene	Acenaphthene	-5.57e-05	1.81e-05	0.18657	Above model	Deinococcus
OTU_B12498	Acenaphthylene	Acenaphthylene	5.74e-06	1.8e-06	0.141467	Above model	Propionibacterium
OTU_B1263	Phenanthrene	Phenanthrene	4.86e-05	1.27e-05	0.0231063	Above model	Ottowia
OTU_B1287	Benzo.ghi.perylene	Benzo.ghi.perylene	4.25e-05	1.14e-05	0.0308085	Above model	Unclassified
OTU_B1288	Benzo.b.fluoranthene	Benzo.b.fluoranthene	0.000293445	8.26e-05	0.0527982	Above model	Fusobacterium
OTU_B129	Dibenzo.a.h.anthracene	Dibenzo.a.h.anthracene	0.000459408	0.000150076	0.191446	Below model	Lautropia
OTU_B130	Cotinine	Cotinine	-0.000783107	0.000262072	0.222579	Within model	Unclassified
OTU_B130	Nicotine	Nicotine	0.0013575	0.000262422	0.000177292	Within model	Unclassified
OTU_B131	Dibenzo.a.h.anthracene	Dibenzo.a.h.anthracene	0.00173669	0.000298791	1.08e-05	Within model	Unclassified
OTU_B13122	Acenaphthene	Acenaphthene	-4.77e-05	1.23e-05	0.0197465	Above model	Micrococcus
OTU_B13122	Acenaphthylene	Acenaphthylene	8.29e-05	1.14e-05	6.75e-09	Above model	Micrococcus
OTU_B13122	Fluorene	Fluorene	6.12e-05	1.82e-05	0.0923175	Above model	Micrococcus
OTU_B133	Cotinine	Cotinine	0.00190109	0.00034454	3.97e-05	Within model	Aerococcus
OTU_B133	Nicotine	Nicotine	-0.0014101	0.000345	0.0106149	Within model	Aerococcus
OTU_B13383	Benzo.a.anthracene	Benzo.a.anthracene	0.000200852	6.16e-05	0.115391	Above model	Propionibacterium
OTU_B13383	Chrysene	Chrysene	-0.000228713	5.96e-05	0.0226679	Above model	Propionibacterium
OTU_B13383	City	Dalian	-0.000242538	6.13e-05	0.0155749	Above model	Propionibacterium
OTU_B13407	City	Dalian	-6.32e-05	1.02e-05	1.44e-06	Above model	Propionibacterium
OTU_B13501	Chrysene	Chrysene	-0.000260406	6.78e-05	0.0226679	Above model	Propionibacterium
OTU_B13551	Age_Group	40-45	8.4e-05	2.87e-05	0.245076	Above model	Propionibacterium
OTU_B13551	Age_Group	30-34	4.06e-05	1.19e-05	0.0798304	Above model	Propionibacterium
OTU_B13589	Dibenzo.a.h.anthracene	Dibenzo.a.h.anthracene	3.09e-05	4.41e-06	2.93e-08	Above model	Streptococcus
OTU_B13714	Nicotine	Nicotine	3.34e-05	9.4e-06	0.0523355	Above model	Propionibacterium
OTU_B13748	Chrysene	Chrysene	-7.13e-05	2.43e-05	0.239993	Above model	Propionibacterium
OTU_B138	Fluoranthene	Fluoranthene	-0.00326918	0.00111726	0.247897	Within model	Sphingomonas
OTU_B138	Pyrene	Pyrene	0.00515832	0.000782838	2.3e-07	Within model	Sphingomonas
OTU_B14277	City	Dalian	4.2e-05	1.2e-05	0.0636737	Above model	Propionibacterium
OTU_B1501	Benzo.k.fluoranthene	Benzo.k.fluoranthene	0.000627333	0.000157545	0.0143898	Above model	Pseudomonas
OTU_B15326	Chrysene	Chrysene	-3.36e-05	8.65e-06	0.0195401	Above model	Propionibacterium
OTU_B15326	City	Dalian	-5.01e-05	8.9e-06	2.51e-05	Above model	Propionibacterium
OTU_B15482	City	Dalian	-3.4e-05	7.29e-06	0.00133476	Above model	Propionibacterium
OTU_B1549	Dibenzo.a.h.anthracene	Dibenzo.a.h.anthracene	3.04e-05	6.32e-06	0.000762285	Above model	Enhydrobacter
OTU_B15496	City	Dalian	-0.000558681	9.72e-05	1.44e-05	Above model	Propionibacterium
OTU_B15645	City	Dalian	7.76e-05	1.32e-05	7.12e-06	Above model	Propionibacterium
OTU_B15721	Acne	Healthy	6.08e-05	1.72e-05	0.0563899	Above model	Dietzia
OTU_B15721	Pyrene	Pyrene	-6.92e-05	2e-05	0.0708148	Above model	Dietzia
OTU_B15794	City	Dalian	0.000198388	2.83e-05	2.99e-08	Above model	Propionibacterium
OTU_B15844	City	Dalian	-7.97e-05	1.4e-05	1.75e-05	Above model	Propionibacterium
OTU_B16277	Pyrene	Pyrene	-0.00126744	0.000341866	0.0331075	Above model	Ralstonia
OTU_B1628	Anthracene	Anthracene	0.0016143	0.000537021	0.213176	Within model	Enhydrobacter
OTU_B16374	City	Dalian	8.35e-05	1.91e-05	0.00415638	Above model	Propionibacterium
OTU_B1665	Phenanthrene	Phenanthrene	6.51e-05	2.06e-05	0.155393	Within model	Dialister
OTU_B1665	Pyrene	Pyrene	-8.85e-05	1.91e-05	0.00155463	Within model	Dialister
OTU_B168	Pyrene	Pyrene	0.00310275	0.000899445	0.0716422	Within model	Methylobacterium
OTU_B17039	City	Dalian	2.54e-05	7.82e-06	0.122441	Above model	Propionibacterium
OTU_B1716	Cotinine	Cotinine	0.000145297	3.84e-05	0.0261772	Above model	Gemella
OTU_B1732	Benzo.ghi.perylene	Benzo.ghi.perylene	3.16e-05	1.05e-05	0.212483	Above model	Actinomyces
OTU_B17409	City	Dalian	-1.82e-05	5.9e-06	0.18657	Above model	Propionibacterium
OTU_B17421	City	Dalian	0.000116266	2.01e-05	1.18e-05	Above model	Propionibacterium
OTU_B17428	Acenaphthylene	Acenaphthylene	0.000104108	2.53e-05	0.00972251	Within model	Unclassified
OTU_B176	Cotinine	Cotinine	-0.00186181	0.000601295	0.177771	Below model	Corynebacterium
OTU_B176	Dibenzo.a.h.anthracene	Dibenzo.a.h.anthracene	0.00169491	0.000261017	3.76e-07	Below model	Corynebacterium
OTU_B176	Nicotine	Nicotine	0.00187275	0.000602097	0.172533	Below model	Corynebacterium
OTU_B1772	Benzo.k.fluoranthene	Benzo.k.fluoranthene	-0.00020233	5.84e-05	0.0691315	Above model	Micrococcus
OTU_B1780	Benzo.a.anthracene	Benzo.a.anthracene	0.00439321	0.000839435	0.000135643	Within model	Acinetobacter
OTU_B1780	Chrysene	Chrysene	-0.00245259	0.000812133	0.207071	Within model	Acinetobacter
OTU_B1820	Dibenzo.a.h.anthracene	Dibenzo.a.h.anthracene	2.18e-05	5.1e-06	0.0052879	Within model	Nocardioides
OTU_B1828	Dibenzo.a.h.anthracene	Dibenzo.a.h.anthracene	2.41e-05	6.19e-06	0.0187586	Above model	Nocardioides
OTU_B183	Benzo.k.fluoranthene	Benzo.k.fluoranthene	0.000696842	0.000156009	0.00291864	Above model	Unclassified
OTU_B18395	City	Dalian	-1.32e-05	3.55e-06	0.0318245	Above model	Propionibacterium
OTU_B18469	Chrysene	Chrysene	0.000476078	6.41e-05	3.98e-09	Above model	Unclassified
OTU_B18580	Chrysene	Chrysene	-2.27e-05	6.67e-06	0.0810317	Above model	Propionibacterium
OTU_B18580	City	Dalian	-3.06e-05	6.87e-06	0.00308229	Above model	Propionibacterium
OTU_B18585	Acenaphthylene	Acenaphthylene	6.59e-06	1.91e-06	0.0700755	Within model	Propionibacterium
OTU_B18689	City	Dalian	-6.81e-05	2.17e-05	0.160596	Above model	Propionibacterium
OTU_B188	Anthracene	Anthracene	0.000325441	0.000110555	0.237754	Within model	Luteimonas
OTU_B1895	Benzo.ghi.perylene	Benzo.ghi.perylene	0.000555151	0.000167642	0.101844	Above model	Staphylococcus
OTU_B1895	Benzo.k.fluoranthene	Benzo.k.fluoranthene	0.00105552	0.000337259	0.16522	Above model	Staphylococcus
OTU_B1895	Indeno.1.2.3.cd.pyrene	Indeno.1.2.3.cd.pyrene	-0.000743706	0.000169354	0.00376135	Above model	Staphylococcus
OTU_B19	City	Dalian	-0.004391	0.00134246	0.113119	Below model	Unclassified
OTU_B19	Nicotine	Nicotine	0.00759921	0.00133558	1.9e-05	Below model	Unclassified
OTU_B190	Dibenzo.a.h.anthracene	Dibenzo.a.h.anthracene	0.000669642	0.000216387	0.178636	Within model	Haemophilus
OTU_B19446	City	Dalian	4.01e-05	1.06e-05	0.0253408	Above model	Propionibacterium
OTU_B19588	Acenaphthylene	Acenaphthylene	5.67e-06	1.53e-06	0.0338114	Above model	Propionibacterium
OTU_B19588	Phenanthrene	Phenanthrene	1.11e-05	3.61e-06	0.189544	Above model	Propionibacterium
OTU_B19631	City	Dalian	7.42e-05	1.37e-05	6.76e-05	Above model	Propionibacterium
OTU_B19699	City	Dalian	5.35e-05	9.9e-06	6.81e-05	Above model	Propionibacterium
OTU_B1975	Benzo.b.fluoranthene	Benzo.b.fluoranthene	0.000281305	7.91e-05	0.0523838	Within model	Unclassified
OTU_B19812	Dibenzo.a.h.anthracene	Dibenzo.a.h.anthracene	2.41e-05	5.31e-06	0.00219311	Above model	Streptococcus
OTU_B199	Phenanthrene	Phenanthrene	0.00162539	0.000377664	0.00506834	Within model	Prevotella
OTU_B19990	City	Dalian	2.76e-05	5.88e-06	0.00119895	Above model	Propionibacterium
OTU_B201	Dibenzo.a.h.anthracene	Dibenzo.a.h.anthracene	0.000900846	0.000216819	0.00826957	Within model	Gemella
OTU_B2034	Benzo.ghi.perylene	Benzo.ghi.perylene	0.000211745	3.11e-05	8.93e-08	Above model	Escherichia-Shigella
OTU_B2048	Anthracene	Anthracene	9.33e-05	2.34e-05	0.0142903	Above model	Leptotrichia
OTU_B2048	Dibenzo.a.h.anthracene	Dibenzo.a.h.anthracene	0.00019847	1.4e-05	1.5e-27	Above model	Leptotrichia
OTU_B2048	Fluorene	Fluorene	-6.35e-05	2.17e-05	0.247125	Above model	Leptotrichia
OTU_B2065	Benzo.k.fluoranthene	Benzo.k.fluoranthene	0.000178076	4.05e-05	0.00375467	Within model	Glutamicibacter
OTU_B2065	Dibenzo.a.h.anthracene	Dibenzo.a.h.anthracene	-5.2e-05	1.62e-05	0.133102	Within model	Glutamicibacter
OTU_B209	Benzo.b.fluoranthene	Benzo.b.fluoranthene	0.000419105	0.000126761	0.103002	Within model	Unclassified
OTU_B21	Pyrene	Pyrene	-0.012551	0.00343932	0.0398694	Within model	Corynebacterium
OTU_B212	Cotinine	Cotinine	0.0151471	0.00183491	3.64e-11	Within model	Lactobacillus
OTU_B212	Nicotine	Nicotine	-0.0125433	0.00183736	7.78e-08	Within model	Lactobacillus
OTU_B215	Dibenzo.a.h.anthracene	Dibenzo.a.h.anthracene	0.000617677	0.000134842	0.00186687	Within model	Granulicatella
OTU_B218	Chrysene	Chrysene	0.000486822	0.000162445	0.217991	Within model	Unclassified
OTU_B219	Pyrene	Pyrene	0.000541605	0.000117094	0.00155463	Above model	Aeromonas
OTU_B220	City	Dalian	-0.000273737	8.92e-05	0.187889	Above model	Deinococcus
OTU_B2230	Dibenzo.a.h.anthracene	Dibenzo.a.h.anthracene	2.41e-05	6.75e-06	0.0497492	Above model	Prevotella
OTU_B2240	Acenaphthylene	Acenaphthylene	3.77e-05	8.79e-06	0.00526551	Above model	Ornithinimicrobium
OTU_B226	Benzo.k.fluoranthene	Benzo.k.fluoranthene	0.00158545	0.000325955	0.000606048	Within model	Roseomonas
OTU_B227	Age	Age	0.000565163	0.000151069	0.0301317	Above model	Neisseria
OTU_B227	Age_Group	35-39	-0.000806144	0.000267653	0.210541	Above model	Neisseria
OTU_B227	Age_Group	40-45	-0.00131761	0.000416775	0.151946	Above model	Neisseria
OTU_B227	Dibenzo.a.h.anthracene	Dibenzo.a.h.anthracene	0.000219493	5.03e-05	0.00411411	Above model	Neisseria
OTU_B229	Benzo.k.fluoranthene	Benzo.k.fluoranthene	0.00135002	0.000311478	0.00458938	Above model	Dietzia
OTU_B231	Acenaphthylene	Acenaphthylene	0.000681054	0.000145876	0.0013209	Within model	Unclassified
OTU_B2323	Age_Group	35-39	-0.000143654	4.7e-05	0.191446	Above model	Porphyromonas
OTU_B2323	Benzo.ghi.perylene	Benzo.ghi.perylene	4.99e-05	1.1e-05	0.00211481	Above model	Porphyromonas
OTU_B236	Anthracene	Anthracene	0.000627934	0.000160497	0.0180424	Within model	Corynebacterium
OTU_B236	Dibenzo.a.h.anthracene	Dibenzo.a.h.anthracene	0.0013748	9.61e-05	6.91e-28	Within model	Corynebacterium
OTU_B238	Chrysene	Chrysene	0.00113421	0.00028124	0.0127233	Above model	Candidatus Aquiluna
OTU_B238	Pyrene	Pyrene	-0.00114468	0.000263185	0.004345	Above model	Candidatus Aquiluna
OTU_B2390	Benzo.k.fluoranthene	Benzo.k.fluoranthene	0.000377277	0.000118425	0.142181	Above model	Ralstonia
OTU_B2447	Dibenzo.a.h.anthracene	Dibenzo.a.h.anthracene	9.32e-05	1.5e-05	1.49e-06	Within model	Porphyromonas
OTU_B25	Acenaphthylene	Acenaphthylene	0.00532336	0.00138911	0.0232284	Below model	Unclassified
OTU_B26	Benzo.a.pyrene	Benzo.a.pyrene	0.0349332	0.0105098	0.100828	Below model	Unclassified
OTU_B2680	Benzo.k.fluoranthene	Benzo.k.fluoranthene	0.000185213	4.6e-05	0.0131411	Above model	Bradyrhizobium
OTU_B270	Chrysene	Chrysene	0.000513594	9.63e-05	8.62e-05	Above model	Aureimonas
OTU_B271	Benzo.k.fluoranthene	Benzo.k.fluoranthene	0.000488459	0.000144271	0.0851273	Within model	Devosia
OTU_B2738	Nicotine	Nicotine	0.000307691	0.000105111	0.247125	Above model	Staphylococcus
OTU_B279	Benzo.k.fluoranthene	Benzo.k.fluoranthene	0.000995289	0.000264551	0.0281404	Within model	Methylobacterium
OTU_B282	Cotinine	Cotinine	0.00211122	0.000316953	1.6e-07	Within model	Unclassified
OTU_B282	Nicotine	Nicotine	-0.00152179	0.000317376	0.00079506	Within model	Unclassified
OTU_B284	Benzo.k.fluoranthene	Benzo.k.fluoranthene	0.00125079	0.000230382	5.91e-05	Within model	Meiothermus
OTU_B2867	Pyrene	Pyrene	-0.000212428	5.41e-05	0.0172842	Within model	Unclassified
OTU_B287	Benzo.k.fluoranthene	Benzo.k.fluoranthene	0.00234479	0.000497157	0.00109009	Below model	Chryseobacterium
OTU_B287	Indeno.1.2.3.cd.pyrene	Indeno.1.2.3.cd.pyrene	-0.00126387	0.000249646	0.000270474	Below model	Chryseobacterium
OTU_B29	Acenaphthene	Acenaphthene	0.00835148	0.0018895	0.00347194	Below model	Unclassified
OTU_B293	Age	Age	0.000358392	0.00010495	0.0784962	Above model	Leptotrichia
OTU_B293	Age_Group	40-45	-0.00101946	0.000289539	0.0582331	Above model	Leptotrichia
OTU_B293	Age_Group	30-34	-0.000378309	0.000120271	0.158507	Above model	Leptotrichia
OTU_B293	Age_Group	35-39	-0.000642191	0.000185942	0.070821	Above model	Leptotrichia
OTU_B297	Fluoranthene	Fluoranthene	-0.000629682	0.00019235	0.112208	Within model	Peptoniphilus
OTU_B302	Acenaphthylene	Acenaphthylene	5.21e-05	1.65e-05	0.155476	Above model	Unclassified
OTU_B3040	Age	Age	8.23e-05	2.65e-05	0.175697	Within model	Porphyromonas
OTU_B3040	Age_Group	30-34	-9.2e-05	3.04e-05	0.207071	Within model	Porphyromonas
OTU_B3040	Dibenzo.a.h.anthracene	Dibenzo.a.h.anthracene	4.45e-05	8.83e-06	0.000294533	Within model	Porphyromonas
OTU_B306	Age	Age	0.000241177	6.28e-05	0.0226679	Above model	Leptotrichia
OTU_B306	Age_Group	35-39	-0.000352478	0.00011128	0.149394	Above model	Leptotrichia
OTU_B306	Age_Group	40-45	-0.000631959	0.000173279	0.0401033	Above model	Leptotrichia
OTU_B306	Age_Group	30-34	-0.000254396	7.2e-05	0.0558788	Above model	Leptotrichia
OTU_B306	Benzo.ghi.perylene	Benzo.ghi.perylene	8.11e-05	2.6e-05	0.169511	Above model	Leptotrichia
OTU_B314	Dibenzo.a.h.anthracene	Dibenzo.a.h.anthracene	0.00211587	0.000404371	0.00013606	Below model	Streptococcus
OTU_B321	Benzo.a.anthracene	Benzo.a.anthracene	0.00028448	6.53e-05	0.00427279	Above model	Nocardioides
OTU_B321	Benzo.a.pyrene	Benzo.a.pyrene	-0.000190131	5.9e-05	0.128311	Above model	Nocardioides
OTU_B321	Pyrene	Pyrene	-0.000363101	5.92e-05	2.2e-06	Above model	Nocardioides
OTU_B322	Pyrene	Pyrene	-0.000299729	8.82e-05	0.0824877	Within model	Leptotrichia
OTU_B323	Chrysene	Chrysene	0.00109568	0.000172804	7.93e-07	Within model	Sphingopyxis
OTU_B3247	City	Dalian	-1.13e-05	3.37e-06	0.0941386	Above model	Propionibacterium
OTU_B327	Pyrene	Pyrene	0.000604132	0.000198254	0.195913	Within model	Acinetobacter
OTU_B33	Pyrene	Pyrene	0.00438898	0.00146238	0.215698	Below model	Brevundimonas
OTU_B330	Acenaphthene	Acenaphthene	0.000969116	0.000179889	7.12e-05	Below model	Nocardioides
OTU_B330	Acenaphthylene	Acenaphthylene	0.000664624	0.000166426	0.0142903	Below model	Nocardioides
OTU_B3405	Benzo.a.pyrene	Benzo.a.pyrene	0.000338123	8.25e-05	0.0101908	Within model	Unclassified
OTU_B3405	Dibenzo.a.h.anthracene	Dibenzo.a.h.anthracene	-0.000129064	3.92e-05	0.107358	Within model	Unclassified
OTU_B3405	Phenanthrene	Phenanthrene	0.0004285	8.93e-05	0.000779543	Within model	Unclassified
OTU_B342	Nicotine	Nicotine	0.000206156	5.09e-05	0.0120065	Above model	Anaerococcus
OTU_B35	Chrysene	Chrysene	0.0196835	0.00600527	0.110883	Within model	Unclassified
OTU_B356	Chrysene	Chrysene	0.000403285	0.000113954	0.0550402	Above model	Unclassified
OTU_B356	Fluorene	Fluorene	-0.000234103	7.83e-05	0.222579	Above model	Unclassified
OTU_B356	Pyrene	Pyrene	-0.000425093	0.000106638	0.0142903	Above model	Unclassified
OTU_B360	Chrysene	Chrysene	-0.000546545	0.000168801	0.123521	Within model	Anaerococcus
OTU_B360	Pyrene	Pyrene	0.000908044	0.000157964	1.45e-05	Within model	Anaerococcus
OTU_B365	Anthracene	Anthracene	0.000349567	0.000106147	0.106422	Within model	Fusobacterium
OTU_B370	Acenaphthene	Acenaphthene	0.000426416	7.32e-05	1.03e-05	Within model	Unclassified
OTU_B370	Acenaphthylene	Acenaphthylene	0.000291361	6.78e-05	0.00506834	Within model	Unclassified
OTU_B370	Chrysene	Chrysene	0.000584198	0.00015817	0.0346005	Within model	Unclassified
OTU_B370	Fluorene	Fluorene	-0.000324819	0.000108738	0.222945	Within model	Unclassified
OTU_B370	Pyrene	Pyrene	-0.000463165	0.000148016	0.165336	Within model	Unclassified
OTU_B3707	Acenaphthene	Acenaphthene	9.62e-05	1.96e-05	0.000519041	Within model	Unclassified
OTU_B373	Pyrene	Pyrene	-0.000231472	7.92e-05	0.249726	Above model	Mesorhizobium
OTU_B378	Phenanthrene	Phenanthrene	0.000541684	0.000126349	0.00520942	Within model	Unclassified
OTU_B38	Pigmentation_frequency	Pigmentation_frequency	0.00159808	0.000521894	0.191209	Below model	Deinococcus
OTU_B382	Cotinine	Cotinine	0.00132401	0.000177574	3.4e-09	Within model	Leuconostoc
OTU_B382	Nicotine	Nicotine	-0.0011247	0.000177811	8.55e-07	Within model	Leuconostoc
OTU_B398	Pyrene	Pyrene	0.00020309	5.31e-05	0.023898	Above model	Unclassified
OTU_B415	Pyrene	Pyrene	-0.00107716	0.000273645	0.0167392	Above model	Hymenobacter
OTU_B417	Chrysene	Chrysene	0.000795574	0.00011102	1.36e-08	Within model	Unclassified
OTU_B4177	Benzo.a.anthracene	Benzo.a.anthracene	-0.000831222	0.000256877	0.124154	Above model	Micrococcus
OTU_B4177	Benzo.b.fluoranthene	Benzo.b.fluoranthene	0.00100202	0.000256565	0.0184096	Above model	Micrococcus
OTU_B4213	City	Dalian	0.000290956	9.6e-05	0.205503	Within model	Unclassified
OTU_B424	Benzo.k.fluoranthene	Benzo.k.fluoranthene	0.000401332	9e-05	0.00298296	Within model	Unclassified
OTU_B424	Fluoranthene	Fluoranthene	-0.000412052	0.000108201	0.0249368	Within model	Unclassified
OTU_B4260	Benzo.a.anthracene	Benzo.a.anthracene	3.48e-05	9.71e-06	0.0478895	Above model	Propionibacterium
OTU_B4260	Chrysene	Chrysene	-2.78e-05	9.39e-06	0.233509	Above model	Propionibacterium
OTU_B4260	City	Dalian	-5.32e-05	9.66e-06	4.21e-05	Above model	Propionibacterium
OTU_B4276	Benzo.a.anthracene	Benzo.a.anthracene	0.00053889	7.11e-05	1.71e-09	Above model	Acinetobacter
OTU_B4276	Chrysene	Chrysene	-0.000267053	6.88e-05	0.0197465	Above model	Acinetobacter
OTU_B4276	Cotinine	Cotinine	0.000364111	7.03e-05	0.00017323	Above model	Acinetobacter
OTU_B4276	Nicotine	Nicotine	-0.000277031	7.04e-05	0.0168324	Above model	Acinetobacter
OTU_B431	Pyrene	Pyrene	0.000227695	7.35e-05	0.176297	Within model	Porphyromonas
OTU_B436	Indeno.1.2.3.cd.pyrene	Indeno.1.2.3.cd.pyrene	-0.00019026	6.32e-05	0.211574	Within model	Tessaracoccus
OTU_B437	Benzo.a.pyrene	Benzo.a.pyrene	-0.000279885	9.29e-05	0.21046	Above model	Atopobium
OTU_B4408	Age	Age	5.06e-05	1.39e-05	0.0410296	Above model	Capnocytophaga
OTU_B4408	Age_Group	40-45	-0.000140216	3.84e-05	0.0396002	Above model	Capnocytophaga
OTU_B4408	Age_Group	30-34	-4.68e-05	1.59e-05	0.242362	Above model	Capnocytophaga
OTU_B4408	Age_Group	35-39	-8.4e-05	2.47e-05	0.0799754	Above model	Capnocytophaga
OTU_B444	Benzo.ghi.perylene	Benzo.ghi.perylene	5.37e-05	1.68e-05	0.137565	Above model	Lactococcus
OTU_B455	Dibenzo.a.h.anthracene	Dibenzo.a.h.anthracene	0.000236236	2.62e-05	5.28e-13	Above model	Aggregatibacter
OTU_B456	Pyrene	Pyrene	0.000233243	6.5e-05	0.0475679	Within model	Unclassified
OTU_B4568	Acenaphthene	Acenaphthene	2.15e-05	5.78e-06	0.0317204	Within model	Ottowia
OTU_B4568	Acenaphthylene	Acenaphthylene	1.96e-05	5.34e-06	0.0372064	Within model	Ottowia
OTU_B462	Pigmentation_frequency	Pigmentation_frequency	4.1e-05	1.13e-05	0.0413068	Above model	Roseomonas
OTU_B4657	Benzo.b.fluoranthene	Benzo.b.fluoranthene	0.0010743	0.000284516	0.0268544	Within model	Unclassified
OTU_B47	Pyrene	Pyrene	0.0208801	0.00315916	2.07e-07	Within model	Unclassified
OTU_B4731	Benzo.b.fluoranthene	Benzo.b.fluoranthene	9.51e-05	2.29e-05	0.00817504	Above model	Peptoniphilus
OTU_B4777	Dibenzo.a.h.anthracene	Dibenzo.a.h.anthracene	8.27e-05	1.33e-05	1.64e-06	Above model	Unclassified
OTU_B482	City	Dalian	-0.000340151	7.67e-05	0.00328823	Above model	Deinococcus
OTU_B482	Pigmentation_frequency	Pigmentation_frequency	8.83e-05	2.77e-05	0.141526	Above model	Deinococcus
OTU_B497	Benzo.a.pyrene	Benzo.a.pyrene	0.000260173	7.64e-05	0.0803979	Within model	Unclassified
OTU_B497	Phenanthrene	Phenanthrene	0.000409954	8.27e-05	0.000405712	Within model	Unclassified
OTU_B505	Dibenzo.a.h.anthracene	Dibenzo.a.h.anthracene	0.000100504	1.18e-05	1.07e-11	Above model	Actinobacillus
OTU_B508	Chrysene	Chrysene	0.00138173	0.000195913	2.43e-08	Above model	Unclassified
OTU_B514	Dibenzo.a.h.anthracene	Dibenzo.a.h.anthracene	3.88e-05	1.32e-05	0.246803	Above model	Capnocytophaga
OTU_B5221	City	Dalian	4.64e-05	1.21e-05	0.0228913	Above model	Propionibacterium
OTU_B527	Fluoranthene	Fluoranthene	-0.000355978	0.000115872	0.186825	Within model	Dialister
OTU_B527	Phenanthrene	Phenanthrene	0.000288052	8.76e-05	0.107365	Within model	Dialister
OTU_B53	Benzo.a.anthracene	Benzo.a.anthracene	0.00747442	0.00154488	0.000673193	Below model	Deinococcus
OTU_B53	Pyrene	Pyrene	-0.00718331	0.00139868	0.000209455	Below model	Deinococcus
OTU_B5325	Benzo.a.anthracene	Benzo.a.anthracene	0.000335626	7.59e-05	0.00346394	Within model	Acinetobacter
OTU_B5325	Cotinine	Cotinine	0.000325676	7.51e-05	0.00454345	Within model	Acinetobacter
OTU_B5325	Nicotine	Nicotine	-0.000257954	7.52e-05	0.0754084	Within model	Acinetobacter
OTU_B533	Benzo.ghi.perylene	Benzo.ghi.perylene	7.09e-05	2.12e-05	0.0943001	Above model	Prevotella
OTU_B537	Cotinine	Cotinine	0.000102351	3.11e-05	0.107604	Above model	Staphylococcus
OTU_B540	Pyrene	Pyrene	0.000117002	2.85e-05	0.0101532	Above model	Rheinheimera
OTU_B560	Anthracene	Anthracene	5.67e-05	1.87e-05	0.203255	Within model	Unclassified
OTU_B560	Benzo.a.anthracene	Benzo.a.anthracene	8.56e-05	2.61e-05	0.109679	Within model	Unclassified
OTU_B565	Dibenzo.a.h.anthracene	Dibenzo.a.h.anthracene	0.000353886	5.07e-05	3.58e-08	Above model	Porphyromonas
OTU_B567	Indeno.1.2.3.cd.pyrene	Indeno.1.2.3.cd.pyrene	-0.000143732	4.04e-05	0.0522049	Above model	Unclassified
OTU_B570	Anthracene	Anthracene	0.000101817	3.39e-05	0.212985	Above model	Neisseria
OTU_B570	Dibenzo.a.h.anthracene	Dibenzo.a.h.anthracene	0.000170958	2.03e-05	1.39e-11	Above model	Neisseria
OTU_B572	Pyrene	Pyrene	-0.000135975	3.94e-05	0.0706501	Above model	Planococcus
OTU_B5721	Chrysene	Chrysene	-0.000580742	0.000130422	0.00307132	Above model	Propionibacterium
OTU_B5721	City	Dalian	-0.000623661	0.000134186	0.00142791	Above model	Propionibacterium
OTU_B575	Benzo.k.fluoranthene	Benzo.k.fluoranthene	-8e-05	2.42e-05	0.103656	Above model	Propioniciclava
OTU_B5759	Acenaphthene	Acenaphthene	-6.67e-05	1.12e-05	5.98e-06	Within model	Blastococcus
OTU_B5759	Acenaphthylene	Acenaphthylene	0.000142301	1.04e-05	4.24e-26	Within model	Blastococcus
OTU_B577	Dibenzo.a.h.anthracene	Dibenzo.a.h.anthracene	3.63e-05	9.15e-06	0.01538	Within model	Paracoccus
OTU_B5804	City	Dalian	-2.37e-05	7.13e-06	0.10048	Above model	Propionibacterium
OTU_B581	City	Dalian	-0.000108102	3.68e-05	0.242067	Within model	Clostridium sensu stricto
OTU_B5819	Age_Group	35-39	-0.000136669	4.62e-05	0.233509	Above model	Streptococcus
OTU_B584	Phenanthrene	Phenanthrene	0.000189223	5.7e-05	0.101844	Above model	Anaerococcus
OTU_B5881	Acenaphthene	Acenaphthene	5.86e-05	1.1e-05	8.57e-05	Above model	Corynebacterium
OTU_B599	Phenanthrene	Phenanthrene	0.00137662	0.000417002	0.104084	Below model	Unclassified
OTU_B604	Benzo.k.fluoranthene	Benzo.k.fluoranthene	5.37e-05	1.63e-05	0.105908	Within model	Ornithinibacter
OTU_B609	Phenanthrene	Phenanthrene	0.000185595	4.78e-05	0.0199082	Above model	Kingella
OTU_B610	Dibenzo.a.h.anthracene	Dibenzo.a.h.anthracene	3.92e-05	7.08e-06	3.66e-05	Above model	Stenotrophomonas
OTU_B6100	Chrysene	Chrysene	-3.76e-05	1.14e-05	0.106551	Above model	Propionibacterium
OTU_B62	Benzo.ghi.perylene	Benzo.ghi.perylene	0.0014725	0.000436324	0.0881901	Below model	Lactobacillus
OTU_B62	Phenanthrene	Phenanthrene	0.00288218	0.000797864	0.0442946	Below model	Lactobacillus
OTU_B621	Benzo.b.fluoranthene	Benzo.b.fluoranthene	0.000175373	5.74e-05	0.19157	Above model	Arthrobacter
OTU_B6269	Anthracene	Anthracene	3.96e-05	1.33e-05	0.229702	Within model	Prevotella
OTU_B6269	Dibenzo.a.h.anthracene	Dibenzo.a.h.anthracene	2.51e-05	7.97e-06	0.159343	Within model	Prevotella
OTU_B633	Benzo.ghi.perylene	Benzo.ghi.perylene	0.000163926	5.02e-05	0.114589	Above model	Sphingobium
OTU_B633	Pyrene	Pyrene	0.000405357	8.51e-05	0.000901754	Above model	Sphingobium
OTU_B634	Benzo.a.anthracene	Benzo.a.anthracene	0.0001467	4.62e-05	0.145888	Within model	Sphingobacterium
OTU_B634	Cotinine	Cotinine	0.000259205	4.57e-05	2.04e-05	Within model	Sphingobacterium
OTU_B634	Nicotine	Nicotine	-0.000184251	4.57e-05	0.0129226	Within model	Sphingobacterium
OTU_B6343	Pigmentation_frequency	Pigmentation_frequency	9.1e-06	2.56e-06	0.0515115	Within model	Thermomonas
OTU_B6378	Acne	Healthy	-9.56e-05	3.15e-05	0.202178	Above model	Staphylococcus
OTU_B6378	City	Dalian	-0.000125422	4.03e-05	0.172533	Above model	Staphylococcus
OTU_B6403	Acenaphthylene	Acenaphthylene	5.26e-05	1.31e-05	0.0139672	Above model	Propionibacterium
OTU_B645	Fluorene	Fluorene	0.000131038	4.04e-05	0.121684	Above model	Devosia
OTU_B647	Anthracene	Anthracene	0.000204355	6.94e-05	0.236346	Within model	Atopobium
OTU_B653	Benzo.k.fluoranthene	Benzo.k.fluoranthene	0.00032041	4.98e-05	5e-07	Above model	Corynebacterium
OTU_B653	Fluoranthene	Fluoranthene	-0.000212458	5.99e-05	0.0534751	Above model	Corynebacterium
OTU_B654	Dibenzo.a.h.anthracene	Dibenzo.a.h.anthracene	2.09e-05	5.94e-06	0.0582331	Above model	Mycoplasma
OTU_B6692	Benzo.ghi.perylene	Benzo.ghi.perylene	8.88e-05	1.76e-05	0.000280787	Above model	Unclassified
OTU_B6692	Chrysene	Chrysene	0.000126109	3.18e-05	0.0153613	Above model	Unclassified
OTU_B67	Indeno.1.2.3.cd.pyrene	Indeno.1.2.3.cd.pyrene	-0.00116921	0.000250039	0.00128158	Within model	Rhizobium
OTU_B678	Benzo.a.anthracene	Benzo.a.anthracene	0.00019832	3.89e-05	0.000232417	Within model	Legionella
OTU_B678	Benzo.a.pyrene	Benzo.a.pyrene	-0.000109569	3.51e-05	0.169032	Within model	Legionella
OTU_B678	Pyrene	Pyrene	-0.000204521	3.52e-05	1.1e-05	Within model	Legionella
OTU_B68	Benzo.a.anthracene	Benzo.a.anthracene	0.00966956	0.00199477	0.000649344	Below model	Acinetobacter
OTU_B68	Chrysene	Chrysene	-0.00569077	0.00192989	0.235424	Below model	Acinetobacter
OTU_B68	Cotinine	Cotinine	0.0059371	0.00197278	0.211637	Below model	Acinetobacter
OTU_B688	Chrysene	Chrysene	0.000461718	0.000156903	0.238206	Above model	Achromobacter
OTU_B692	Benzo.ghi.perylene	Benzo.ghi.perylene	4.37e-05	1.44e-05	0.205975	Above model	[Eubacterium] brachy group
OTU_B7	Acenaphthene	Acenaphthene	0.00955647	0.00321006	0.228742	Below model	Paracoccus
OTU_B70	Dibenzo.a.h.anthracene	Dibenzo.a.h.anthracene	0.00590853	0.00162615	0.0413826	Below model	Streptococcus
OTU_B73	Acenaphthene	Acenaphthene	0.00714308	0.00121875	8.52e-06	Below model	Lysobacter
OTU_B73	Acenaphthylene	Acenaphthylene	0.00361782	0.00112754	0.133823	Below model	Lysobacter
OTU_B75	Cotinine	Cotinine	-0.00479892	0.00132562	0.043225	Below model	Corynebacterium
OTU_B75	Dibenzo.a.h.anthracene	Dibenzo.a.h.anthracene	0.0021568	0.000575439	0.0295491	Below model	Corynebacterium
OTU_B75	Nicotine	Nicotine	0.00486616	0.00132739	0.0378122	Below model	Corynebacterium
OTU_B751	Phenanthrene	Phenanthrene	0.000136467	3.35e-05	0.0111692	Within model	Facklamia
OTU_B7537	Dibenzo.a.h.anthracene	Dibenzo.a.h.anthracene	5.37e-05	7.97e-06	1.26e-07	Above model	Deinococcus
OTU_B7832	Cotinine	Cotinine	0.000797524	9.86e-05	9.52e-11	Within model	Leuconostoc
OTU_B7832	Nicotine	Nicotine	-0.000662607	9.87e-05	1.26e-07	Within model	Leuconostoc
OTU_B796	Anthracene	Anthracene	8.16e-05	2.54e-05	0.133506	Above model	Treponema
OTU_B7972	Acenaphthylene	Acenaphthylene	6.96e-06	2.33e-06	0.222858	Within model	Paracoccus
OTU_B7972	Age_Group	30-34	3.06e-05	8.31e-06	0.0356998	Within model	Paracoccus
OTU_B7972	Fluorene	Fluorene	1.15e-05	3.74e-06	0.19078	Within model	Paracoccus
OTU_B8132	Dibenzo.a.h.anthracene	Dibenzo.a.h.anthracene	0.000447871	7.99e-05	2.79e-05	Within model	Streptococcus
OTU_B814	Dibenzo.a.h.anthracene	Dibenzo.a.h.anthracene	5.82e-05	1.51e-05	0.0213323	Above model	Haemophilus
OTU_B83	City	Dalian	-0.00129177	0.000353932	0.0398286	Above model	Rubellimicrobium
OTU_B851	Acenaphthylene	Acenaphthylene	0.000226744	7.16e-05	0.149158	Within model	Exiguobacterium
OTU_B852	Benzo.a.pyrene	Benzo.a.pyrene	-4.7e-05	1.52e-05	0.18173	Above model	Treponema
OTU_B8535	Chrysene	Chrysene	-0.00095579	0.000265347	0.045335	Within model	Propionibacterium
OTU_B8535	City	Dalian	-0.000908456	0.000273004	0.0997361	Within model	Propionibacterium
OTU_B87	Benzo.k.fluoranthene	Benzo.k.fluoranthene	0.00487905	0.00163397	0.22344	Below model	Unclassified
OTU_B87	Indeno.1.2.3.cd.pyrene	Indeno.1.2.3.cd.pyrene	-0.00319061	0.000820495	0.0194366	Below model	Unclassified
OTU_B8724	Age	Age	0.000171053	5.68e-05	0.21129	Above model	Gordonia
OTU_B879	Benzo.k.fluoranthene	Benzo.k.fluoranthene	7.66e-05	2.25e-05	0.0796069	Above model	Anaerococcus
OTU_B885	City	Dalian	-4.65e-05	7.66e-06	3.04e-06	Above model	Unclassified
OTU_B89	Pigmentation_frequency	Pigmentation_frequency	0.000323511	8.66e-05	0.030783	Within model	Mesorhizobium
OTU_B910	Dibenzo.a.h.anthracene	Dibenzo.a.h.anthracene	0.000193825	3e-05	4.26e-07	Within model	Nosocomiicoccus
OTU_B93	Acenaphthylene	Acenaphthylene	0.0030393	0.000734217	0.00876098	Within model	Unclassified
OTU_B935	Benzo.a.pyrene	Benzo.a.pyrene	-8.43e-05	2.66e-05	0.147728	Above model	Cardiobacterium
OTU_B937	Anthracene	Anthracene	9.4e-05	2.64e-05	0.0506438	Above model	Unclassified
OTU_B9392	Acenaphthylene	Acenaphthylene	2.95e-05	7.03e-06	0.00691362	Above model	Unclassified
OTU_B9542	Chrysene	Chrysene	-4.19e-05	1.41e-05	0.22876	Above model	Propionibacterium
OTU_B957	Benzo.ghi.perylene	Benzo.ghi.perylene	7.26e-05	2.19e-05	0.101844	Above model	Peptoniphilus
OTU_B968	Dibenzo.a.h.anthracene	Dibenzo.a.h.anthracene	2.37e-05	7.27e-06	0.116406	Above model	[Eubacterium] saphenum group
OTU_B9713	Benzo.b.fluoranthene	Benzo.b.fluoranthene	0.000238708	7.05e-05	0.0851817	Within model	Paracoccus
OTU_B972	Dibenzo.a.h.anthracene	Dibenzo.a.h.anthracene	0.000153968	3.8e-05	0.0116964	Above model	Haemophilus
OTU_B9781	Acenaphthylene	Acenaphthylene	1.13e-05	3.78e-06	0.221957	Within model	Unclassified
OTU_B9781	Nicotine	Nicotine	4.13e-05	9.03e-06	0.0019614	Within model	Unclassified
OTU_B9839	Chrysene	Chrysene	-7.84e-05	1.95e-05	0.0136939	Above model	Propionibacterium
OTU_B9839	City	Dalian	-8.01e-05	2.01e-05	0.0142903	Above model	Propionibacterium
OTU_B9902	Acenaphthylene	Acenaphthylene	1.97e-05	6.15e-06	0.134162	Within model	Unclassified
OTU_B999	Benzo.b.fluoranthene	Benzo.b.fluoranthene	9.45e-05	3e-05	0.155646	Within model	Unclassified
astatistically significant when q ≤ 0.25.

## Sheet: Bacterial_16S - Scalp
OTU	Metadata Category	Variable	coef	stderr	qval	Sloan model fitting within or outside model	Genus
OTU_B1	Scalp	Healthy	0.0859151	0.0299241	0.170608	Within model	Propionibacterium
OTU_B10	Dibenzo.a.h.anthracene	Dibenzo.a.h.anthracene	0.000197686	3.75e-05	6.51e-05	Below model	Corynebacterium
OTU_B10012	City	Dalian	-1.32e-05	3.21e-06	0.00515215	Above model	Propionibacterium
OTU_B10072	City	Dalian	8.21e-05	1.1e-05	2.04e-09	Above model	Propionibacterium
OTU_B10088	Benzo.a.anthracene	Benzo.a.anthracene	2.85e-05	7.31e-06	0.0109001	Above model	Propionibacterium
OTU_B10088	City	Dalian	-7.09e-05	7.23e-06	2.58e-15	Above model	Propionibacterium
OTU_B10099	City	Dalian	-1.67e-05	3.57e-06	0.000743171	Above model	Propionibacterium
OTU_B101	Scalp	Healthy	-0.00906254	0.00272209	0.0541308	Above model	Streptococcus
OTU_B101	Scalp	Healthy	-0.00906254	0.00272209	0.0541308	Below model	Streptococcus
OTU_B1025	Benzo.a.anthracene	Benzo.a.anthracene	0.000172223	3.49e-05	0.000237903	Above model	Thermomonas
OTU_B1025	Benzo.a.pyrene	Benzo.a.pyrene	-9.58e-05	3.15e-05	0.112481	Above model	Thermomonas
OTU_B1025	Fluoranthene	Fluoranthene	0.00012951	4.44e-05	0.153535	Above model	Thermomonas
OTU_B1025	Fluorene	Fluorene	-7.54e-05	2.29e-05	0.0608491	Above model	Thermomonas
OTU_B1025	Pyrene	Pyrene	-0.000214801	3.14e-05	5.59e-08	Above model	Thermomonas
OTU_B10352	City	Dalian	-8.87e-05	1.22e-05	7.13e-09	Above model	Propionibacterium
OTU_B10450	Benzo.k.fluoranthene	Benzo.k.fluoranthene	1.44e-05	4.06e-06	0.0338792	Above model	Propionibacterium
OTU_B10450	City	Dalian	-1.21e-05	3.73e-06	0.0680393	Above model	Propionibacterium
OTU_B10450	Indeno.1.2.3.cd.pyrene	Indeno.1.2.3.cd.pyrene	-7.82e-06	2e-06	0.0102864	Above model	Propionibacterium
OTU_B10569	City	Dalian	-0.000475328	6.4e-05	2.98e-09	Above model	Propionibacterium
OTU_B10592	City	Dalian	-0.000491702	7.61e-05	2.55e-07	Above model	Propionibacterium
OTU_B107	Dibenzo.a.h.anthracene	Dibenzo.a.h.anthracene	0.0014672	0.00048895	0.123984	Within model	Staphylococcus
OTU_B107	Fluorene	Fluorene	0.00228304	0.0007347	0.0953845	Within model	Staphylococcus
OTU_B1076	Pyrene	Pyrene	-7.91e-05	2.51e-05	0.0850642	Above model	Chryseobacterium
OTU_B10778	City	Dalian	4.48e-05	1.36e-05	0.0608797	Above model	Propionibacterium
OTU_B11036	City	Dalian	-3.53e-05	6.43e-06	2.54e-05	Above model	Propionibacterium
OTU_B11051	City	Dalian	-7.74e-05	1.05e-05	3.66e-09	Above model	Propionibacterium
OTU_B11095	Acenaphthylene	Acenaphthylene	0.00782772	0.00187281	0.00438185	Below model	Staphylococcus
OTU_B11095	Fluoranthene	Fluoranthene	-0.0156077	0.00578815	0.24149	Below model	Staphylococcus
OTU_B11095	Pyrene	Pyrene	0.0179938	0.00409223	0.00200306	Below model	Staphylococcus
OTU_B11185	Acenaphthylene	Acenaphthylene	0.000122931	3.32e-05	0.0208203	Below model	Unclassified
OTU_B11185	Pyrene	Pyrene	0.000281589	7.26e-05	0.0115723	Below model	Unclassified
OTU_B11265	City	Dalian	-0.000271995	2.95e-05	8.8e-14	Above model	Propionibacterium
OTU_B11280	Benzo.k.fluoranthene	Benzo.k.fluoranthene	2.64e-05	8.06e-06	0.0633568	Above model	Propionibacterium
OTU_B11280	City	Dalian	-2.59e-05	7.4e-06	0.0362776	Above model	Propionibacterium
OTU_B114	Dandruff_severity	Mild Dandruff	-0.000994405	0.000361648	0.214783	Within model	Unclassified
OTU_B114	Scalp	Healthy	-0.000993888	0.000309088	0.0733718	Within model	Unclassified
OTU_B11651	Age	Age	4.14e-05	1.35e-05	0.104469	Above model	Propionibacterium
OTU_B11651	Age_Group	40-45	-0.000114816	3.7e-05	0.09707	Above model	Propionibacterium
OTU_B11651	Age_Group	30-34	-4.23e-05	1.55e-05	0.221001	Above model	Propionibacterium
OTU_B11651	Age_Group	35-39	-7.24e-05	2.39e-05	0.114502	Above model	Propionibacterium
OTU_B11651	City	Dalian	3.11e-05	1.04e-05	0.124039	Above model	Propionibacterium
OTU_B11960	Pyrene	Pyrene	-4.08e-05	1.42e-05	0.16664	Above model	Staphylococcus
OTU_B11960	Scalp	Healthy	-5.88e-05	1.68e-05	0.0363274	Above model	Staphylococcus
OTU_B12	Dibenzo.a.h.anthracene	Dibenzo.a.h.anthracene	0.00106167	0.00034311	0.0986981	Below model	Enhydrobacter
OTU_B12104	City	Dalian	1.06e-05	3.32e-06	0.0778049	Above model	Propionibacterium
OTU_B12149	City	Dalian	-3.78e-05	6.94e-06	3.23e-05	Above model	Propionibacterium
OTU_B122	Benzo.a.anthracene	Benzo.a.anthracene	0.000157425	3.95e-05	0.0083287	Within model	Rhizobium
OTU_B122	Fluorene	Fluorene	-7.05e-05	2.6e-05	0.232045	Within model	Rhizobium
OTU_B122	Pyrene	Pyrene	-0.00019726	3.56e-05	2.05e-05	Within model	Rhizobium
OTU_B1222	Dibenzo.a.h.anthracene	Dibenzo.a.h.anthracene	2.07e-05	7.29e-06	0.181543	Within model	Enhydrobacter
OTU_B124	Dibenzo.a.h.anthracene	Dibenzo.a.h.anthracene	0.000957311	9.91e-05	6.18e-15	Below model	Unclassified
OTU_B12498	City	Dalian	-1.55e-05	4.57e-06	0.0455542	Above model	Propionibacterium
OTU_B129	Scalp	Healthy	-0.00234843	0.000763313	0.102785	Below model	Lautropia
OTU_B12975	Acenaphthylene	Acenaphthylene	0.000132731	4.06e-05	0.0640573	Below model	Staphylococcus
OTU_B12975	Pyrene	Pyrene	0.000374429	8.88e-05	0.003849	Below model	Staphylococcus
OTU_B13031	Cotinine	Cotinine	8.54e-06	2.74e-06	0.0931841	Above model	Propionibacterium
OTU_B13114	City	Dalian	0.000137292	2.53e-05	3.35e-05	Above model	Propionibacterium
OTU_B13154	City	Dalian	-1.49e-05	3.5e-06	0.00322385	Above model	Propionibacterium
OTU_B1329	Anthracene	Anthracene	0.00018712	4.8e-05	0.0108417	Below model	Unclassified
OTU_B1329	Benzo.b.fluoranthene	Benzo.b.fluoranthene	-0.00019105	6.64e-05	0.168829	Below model	Unclassified
OTU_B1329	Dibenzo.a.h.anthracene	Dibenzo.a.h.anthracene	0.000371697	2.94e-05	2.48e-23	Below model	Unclassified
OTU_B1329	Fluorene	Fluorene	-0.000135609	4.41e-05	0.103822	Below model	Unclassified
OTU_B1329	Pyrene	Pyrene	-0.000186554	6.05e-05	0.100941	Below model	Unclassified
OTU_B13383	City	Dalian	-0.000543379	7.42e-05	4.93e-09	Above model	Propionibacterium
OTU_B13407	City	Dalian	-9.39e-05	1.09e-05	2.91e-12	Above model	Propionibacterium
OTU_B13417	City	Dalian	-1.19e-05	3.87e-06	0.103119	Above model	Propionibacterium
OTU_B13497	City	Dalian	-1.68e-05	4.23e-06	0.00883987	Above model	Propionibacterium
OTU_B13501	City	Dalian	-0.000365582	7.67e-05	0.000485613	Above model	Propionibacterium
OTU_B13685	City	Dalian	-2.06e-05	4.49e-06	0.000919104	Above model	Propionibacterium
OTU_B13714	Benzo.ghi.perylene	Benzo.ghi.perylene	1.24e-05	4.44e-06	0.200329	Above model	Propionibacterium
OTU_B13724	City	Dalian	-9.05e-06	2.8e-06	0.0711623	Within model	Propionibacterium
OTU_B138	City	Dalian	-8.53e-05	2.8e-05	0.110353	Within model	Sphingomonas
OTU_B138	Dibenzo.a.h.anthracene	Dibenzo.a.h.anthracene	0.000144526	1.24e-05	1.42e-20	Within model	Sphingomonas
OTU_B140	Dibenzo.a.h.anthracene	Dibenzo.a.h.anthracene	0.000257682	6.98e-05	0.0211835	Below model	Chryseobacterium
OTU_B1410	Fluoranthene	Fluoranthene	3e-05	9.08e-06	0.0572291	Above model	Blastococcus
OTU_B14277	City	Dalian	6.23e-05	1.27e-05	0.000269276	Above model	Propionibacterium
OTU_B14449	City	Dalian	-9.19e-06	2.77e-06	0.0562384	Within model	Propionibacterium
OTU_B14654	City	Dalian	-4.2e-05	1.34e-05	0.0898739	Above model	Staphylococcus
OTU_B14654	Dibenzo.a.h.anthracene	Dibenzo.a.h.anthracene	2.34e-05	5.93e-06	0.00961082	Above model	Staphylococcus
OTU_B14771	Acenaphthene	Acenaphthene	-1.57e-05	4.67e-06	0.0507142	Above model	Propionibacterium
OTU_B14771	Acenaphthylene	Acenaphthylene	2.34e-05	4.33e-06	3.87e-05	Above model	Propionibacterium
OTU_B14999	City	Dalian	-5.75e-05	1.05e-05	2.89e-05	Above model	Propionibacterium
OTU_B15	Dibenzo.a.h.anthracene	Dibenzo.a.h.anthracene	0.00109125	0.000267588	0.00610528	Below model	Unclassified
OTU_B15326	Anthracene	Anthracene	2.41e-05	6.38e-06	0.0159465	Above model	Propionibacterium
OTU_B15326	Benzo.k.fluoranthene	Benzo.k.fluoranthene	2.79e-05	9.6e-06	0.155337	Above model	Propionibacterium
OTU_B15326	City	Dalian	-6.78e-05	8.81e-06	6.9e-10	Above model	Propionibacterium
OTU_B15373	Benzo.a.anthracene	Benzo.a.anthracene	0.000399665	0.00010366	0.0123815	Below model	Unclassified
OTU_B15373	Fluorene	Fluorene	-0.000210333	6.81e-05	0.100093	Below model	Unclassified
OTU_B15373	Pyrene	Pyrene	-0.000482638	9.34e-05	0.000102944	Below model	Unclassified
OTU_B15409	City	Dalian	-2.36e-05	3.99e-06	3.4e-06	Above model	Propionibacterium
OTU_B15409	Indeno.1.2.3.cd.pyrene	Indeno.1.2.3.cd.pyrene	-6.01e-06	2.14e-06	0.192239	Above model	Propionibacterium
OTU_B15482	City	Dalian	-8.65e-05	1.16e-05	2.36e-09	Above model	Propionibacterium
OTU_B15496	City	Dalian	-0.00111211	0.000109251	2.36e-16	Above model	Propionibacterium
OTU_B15514	City	Dalian	-9.63e-06	3.55e-06	0.234162	Above model	Propionibacterium
OTU_B15645	City	Dalian	8.77e-05	1.6e-05	2.53e-05	Above model	Propionibacterium
OTU_B15794	City	Dalian	0.000242968	2.57e-05	2.14e-14	Above model	Propionibacterium
OTU_B15844	City	Dalian	-0.000133871	1.34e-05	8.14e-16	Above model	Propionibacterium
OTU_B16025	Nicotine	Nicotine	1.03e-05	3.79e-06	0.224076	Within model	Propionibacterium
OTU_B16035	City	Dalian	2.57e-05	8.24e-06	0.0941706	Above model	Propionibacterium
OTU_B16163	City	Dalian	-3.6e-05	8.45e-06	0.0032049	Above model	Propionibacterium
OTU_B16374	City	Dalian	8.25e-05	2.05e-05	0.00727863	Above model	Propionibacterium
OTU_B16621	Chrysene	Chrysene	1.21e-05	3.87e-06	0.0888929	Above model	Propionibacterium
OTU_B16621	City	Dalian	-1.68e-05	3.94e-06	0.0031668	Above model	Propionibacterium
OTU_B167	Benzo.b.fluoranthene	Benzo.b.fluoranthene	0.000347104	9.12e-05	0.0146147	Below model	Unclassified
OTU_B16735	City	Dalian	-2.33e-05	6.82e-06	0.0420299	Above model	Propionibacterium
OTU_B1685	Acenaphthylene	Acenaphthylene	8.07e-05	1.96e-05	0.00543465	Within model	Propionibacterium
OTU_B16873	Benzo.ghi.perylene	Benzo.ghi.perylene	4.25e-06	1.4e-06	0.11273	Above model	Propionibacterium
OTU_B16970	Benzo.b.fluoranthene	Benzo.b.fluoranthene	4.28e-05	1.4e-05	0.107718	Above model	Paracoccus
OTU_B17039	City	Dalian	2.18e-05	6.58e-06	0.0566926	Above model	Propionibacterium
OTU_B17172	Age_Group	30-34	1.35e-05	4.73e-06	0.172609	Above model	Propionibacterium
OTU_B172	Dandruff_severity	Mild Dandruff	-4.31e-05	1.47e-05	0.148293	Within model	Corynebacterium
OTU_B1739	Age	Age	5.2e-05	1.91e-05	0.231358	Within model	Microbacterium
OTU_B17409	City	Dalian	-2.62e-05	5.7e-06	0.000933577	Above model	Propionibacterium
OTU_B17421	City	Dalian	0.000139189	1.99e-05	2.79e-08	Above model	Propionibacterium
OTU_B17587	Scalp	Healthy	-7.18e-05	2.65e-05	0.233683	Above model	Unclassified
OTU_B176	Cotinine	Cotinine	-0.000113464	3.39e-05	0.0511795	Below model	Corynebacterium
OTU_B176	Dibenzo.a.h.anthracene	Dibenzo.a.h.anthracene	6.76e-05	1.5e-05	0.001374	Below model	Corynebacterium
OTU_B176	Nicotine	Nicotine	0.000111439	3.38e-05	0.0599763	Below model	Corynebacterium
OTU_B17660	City	Dalian	-1.43e-05	3.46e-06	0.00501246	Above model	Propionibacterium
OTU_B17660	Fluoranthene	Fluoranthene	-1.35e-05	4.45e-06	0.115028	Above model	Propionibacterium
OTU_B17669	City	Dalian	-2.14e-05	5.28e-06	0.00661509	Above model	Propionibacterium
OTU_B1780	Anthracene	Anthracene	-0.00025218	8.27e-05	0.110406	Within model	Acinetobacter
OTU_B1780	Benzo.a.anthracene	Benzo.a.anthracene	0.000859593	0.00011567	2.83e-09	Within model	Acinetobacter
OTU_B1780	Benzo.b.fluoranthene	Benzo.b.fluoranthene	-0.000319007	0.000114414	0.199019	Within model	Acinetobacter
OTU_B1780	Benzo.ghi.perylene	Benzo.ghi.perylene	0.000179274	6.12e-05	0.148921	Within model	Acinetobacter
OTU_B17899	Acenaphthylene	Acenaphthylene	5.67e-05	1.74e-05	0.064461	Above model	Staphylococcus
OTU_B17899	Fluoranthene	Fluoranthene	-0.000161851	5.37e-05	0.119762	Above model	Staphylococcus
OTU_B17899	Pyrene	Pyrene	0.000190047	3.8e-05	0.000181297	Above model	Staphylococcus
OTU_B17908	City	Dalian	-3.15e-05	6.56e-06	0.000408812	Above model	Propionibacterium
OTU_B180	Fluoranthene	Fluoranthene	0.000374504	0.000138893	0.24149	Within model	Paracoccus
OTU_B180	Fluorene	Fluorene	-0.000251619	7.16e-05	0.0347875	Within model	Paracoccus
OTU_B180	Pyrene	Pyrene	-0.000394025	9.82e-05	0.00754412	Within model	Paracoccus
OTU_B1828	Benzo.a.anthracene	Benzo.a.anthracene	7.52e-05	1.66e-05	0.00118519	Above model	Nocardioides
OTU_B1828	Benzo.a.pyrene	Benzo.a.pyrene	-4.35e-05	1.5e-05	0.157799	Above model	Nocardioides
OTU_B1828	Fluoranthene	Fluoranthene	7.28e-05	2.11e-05	0.0392407	Above model	Nocardioides
OTU_B1828	Pyrene	Pyrene	-8.62e-05	1.49e-05	7.03e-06	Above model	Nocardioides
OTU_B18395	Acenaphthylene	Acenaphthylene	6.98e-06	2.36e-06	0.138963	Above model	Propionibacterium
OTU_B18395	City	Dalian	-2.63e-05	5.66e-06	0.000759146	Above model	Propionibacterium
OTU_B18580	City	Dalian	-2.68e-05	6.05e-06	0.00172413	Above model	Propionibacterium
OTU_B18616	City	Dalian	-1.71e-05	3.94e-06	0.00250394	Above model	Propionibacterium
OTU_B18689	City	Dalian	-0.000171451	2.09e-05	3.98e-11	Above model	Propionibacterium
OTU_B18690	City	Dalian	-8.26e-05	9.23e-06	4.36e-13	Above model	Propionibacterium
OTU_B18704	City	Dalian	-0.000273021	5.08e-05	4.2e-05	Above model	Propionibacterium
OTU_B188	Benzo.a.anthracene	Benzo.a.anthracene	-2.43e-05	7.81e-06	0.0954948	Within model	Luteimonas
OTU_B190	Phenanthrene	Phenanthrene	5.01e-05	1.74e-05	0.169714	Within model	Haemophilus
OTU_B190	Pyrene	Pyrene	-6.31e-05	1.62e-05	0.0106881	Within model	Haemophilus
OTU_B19341	City	Dalian	-4.54e-05	9.84e-06	0.000858193	Above model	Propionibacterium
OTU_B19446	City	Dalian	3.58e-05	1.07e-05	0.0537624	Above model	Propionibacterium
OTU_B19552	City	Dalian	-1.78e-05	5.15e-06	0.0388085	Above model	Propionibacterium
OTU_B19588	Acenaphthene	Acenaphthene	6.65e-06	1.73e-06	0.013284	Above model	Propionibacterium
OTU_B19631	City	Dalian	6.79e-05	1.07e-05	4.48e-07	Above model	Propionibacterium
OTU_B19990	City	Dalian	3.06e-05	6.04e-06	0.000140631	Above model	Propionibacterium
OTU_B20	Dibenzo.a.h.anthracene	Dibenzo.a.h.anthracene	0.00415421	0.00120025	0.0387334	Below model	Paracoccus
OTU_B203	Benzo.k.fluoranthene	Benzo.k.fluoranthene	0.000314555	0.000103244	0.110759	Within model	Brevundimonas
OTU_B2040	Dibenzo.a.h.anthracene	Dibenzo.a.h.anthracene	2.86e-05	6.8e-06	0.00397806	Above model	Propionibacterium
OTU_B208	Benzo.a.anthracene	Benzo.a.anthracene	0.000231502	7.01e-05	0.0583742	Within model	Unclassified
OTU_B209	Benzo.a.anthracene	Benzo.a.anthracene	0.000273014	6.43e-05	0.00348547	Within model	Unclassified
OTU_B209	Benzo.a.pyrene	Benzo.a.pyrene	-0.000161031	5.81e-05	0.206941	Within model	Unclassified
OTU_B209	Dibenzo.a.h.anthracene	Dibenzo.a.h.anthracene	8.87e-05	2.81e-05	0.0845613	Within model	Unclassified
OTU_B209	Fluoranthene	Fluoranthene	0.000239518	8.19e-05	0.150881	Within model	Unclassified
OTU_B209	Fluorene	Fluorene	-0.000180615	4.23e-05	0.00313804	Within model	Unclassified
OTU_B209	Pyrene	Pyrene	-0.000401501	5.79e-05	3.49e-08	Within model	Unclassified
OTU_B21	City	Dalian	-0.000931212	0.000287803	0.0694371	Within model	Corynebacterium
OTU_B21	Dibenzo.a.h.anthracene	Dibenzo.a.h.anthracene	0.000341897	0.000127278	0.247028	Within model	Corynebacterium
OTU_B21	Scalp	Healthy	-0.000882509	0.000311417	0.186162	Within model	Corynebacterium
OTU_B226	Chrysene	Chrysene	0.000173256	4.76e-05	0.0251438	Within model	Roseomonas
OTU_B2386	Benzo.k.fluoranthene	Benzo.k.fluoranthene	-2.97e-05	9.83e-06	0.116363	Within model	Acidovorax
OTU_B2386	Chrysene	Chrysene	3.12e-05	8.85e-06	0.0343526	Within model	Acidovorax
OTU_B247	Fluorene	Fluorene	-6.61e-05	1.88e-05	0.0344064	Above model	Veillonella
OTU_B247	Pyrene	Pyrene	-0.000112714	2.57e-05	0.00208844	Above model	Veillonella
OTU_B250	Pyrene	Pyrene	-6.5e-05	1.88e-05	0.0389987	Above model	Ornithinimicrobium
OTU_B254	Benzo.b.fluoranthene	Benzo.b.fluoranthene	3.15e-05	9.02e-06	0.0363633	Within model	Skermanella
OTU_B254	Benzo.ghi.perylene	Benzo.ghi.perylene	-1.51e-05	4.83e-06	0.0878758	Within model	Skermanella
OTU_B26	City	Dalian	-0.000103529	3.63e-05	0.176675	Below model	Unclassified
OTU_B26	Scalp	Healthy	-0.000115053	3.92e-05	0.14776	Below model	Unclassified
OTU_B261	Acenaphthene	Acenaphthene	7.61e-06	2.39e-06	0.0796697	Above model	Altererythrobacter
OTU_B261	City	Dalian	-1.88e-05	5.31e-06	0.0338357	Above model	Altererythrobacter
OTU_B262	City	Dalian	-0.000124557	3.68e-05	0.0470265	Above model	Pseudomonas
OTU_B262	Dandruff_severity	Mild Dandruff	-0.000139418	4.66e-05	0.127474	Above model	Pseudomonas
OTU_B262	Scalp	Healthy	-0.000121544	3.99e-05	0.11019	Above model	Pseudomonas
OTU_B263	Dibenzo.a.h.anthracene	Dibenzo.a.h.anthracene	2.64e-05	7.39e-06	0.0300949	Within model	Corynebacterium
OTU_B263	Scalp	Healthy	-4.85e-05	1.81e-05	0.247998	Within model	Corynebacterium
OTU_B270	Fluorene	Fluorene	-4.45e-05	1.47e-05	0.115016	Above model	Aureimonas
OTU_B2704	City	Dalian	1.43e-05	3.96e-06	0.0266686	Above model	Propionibacterium
OTU_B2738	Cotinine	Cotinine	-0.000266638	6.82e-05	0.0102649	Above model	Staphylococcus
OTU_B2738	Dibenzo.a.h.anthracene	Dibenzo.a.h.anthracene	0.000123383	3.03e-05	0.00619153	Above model	Staphylococcus
OTU_B2738	Nicotine	Nicotine	0.000531362	6.81e-05	3.82e-10	Above model	Staphylococcus
OTU_B2742	Pyrene	Pyrene	-6.69e-05	2.47e-05	0.235833	Within model	Unclassified
OTU_B28	Benzo.b.fluoranthene	Benzo.b.fluoranthene	0.00122865	0.000356837	0.0395948	Below model	Corynebacterium
OTU_B285	City	Dalian	-3.03e-05	1.12e-05	0.235255	Above model	Agrococcus
OTU_B285	Dibenzo.a.h.anthracene	Dibenzo.a.h.anthracene	1.8e-05	4.95e-06	0.0255445	Above model	Agrococcus
OTU_B288	Benzo.a.anthracene	Benzo.a.anthracene	5.13e-05	1.27e-05	0.00674242	Within model	Streptococcus
OTU_B288	Benzo.a.pyrene	Benzo.a.pyrene	-4.1e-05	1.15e-05	0.029811	Within model	Streptococcus
OTU_B288	Fluoranthene	Fluoranthene	4.64e-05	1.62e-05	0.170939	Within model	Streptococcus
OTU_B288	Fluorene	Fluorene	-3.15e-05	8.33e-06	0.0156393	Within model	Streptococcus
OTU_B288	Pyrene	Pyrene	-7.46e-05	1.14e-05	1.85e-07	Within model	Streptococcus
OTU_B2977	Phenanthrene	Phenanthrene	0.000215619	7.25e-05	0.133264	Within model	Unclassified
OTU_B298	Benzo.a.anthracene	Benzo.a.anthracene	0.000165488	3.29e-05	0.000165594	Above model	Corynebacterium
OTU_B298	Benzo.a.pyrene	Benzo.a.pyrene	-9.94e-05	2.97e-05	0.0520916	Above model	Corynebacterium
OTU_B298	Fluoranthene	Fluoranthene	0.000119723	4.19e-05	0.176879	Above model	Corynebacterium
OTU_B298	Fluorene	Fluorene	-7.06e-05	2.16e-05	0.0643295	Above model	Corynebacterium
OTU_B298	Pyrene	Pyrene	-0.00019715	2.96e-05	1.03e-07	Above model	Corynebacterium
OTU_B2983	Phenanthrene	Phenanthrene	7.51e-05	2.8e-05	0.247345	Above model	Propionibacterium
OTU_B2986	Benzo.b.fluoranthene	Benzo.b.fluoranthene	0.000268656	8.44e-05	0.0795562	Within model	Staphylococcus
OTU_B299	Benzo.a.pyrene	Benzo.a.pyrene	-7.25e-05	2.63e-05	0.212856	Above model	Staphylococcus
OTU_B299	Benzo.k.fluoranthene	Benzo.k.fluoranthene	0.000143086	3.14e-05	0.00107529	Above model	Staphylococcus
OTU_B302	Benzo.a.anthracene	Benzo.a.anthracene	0.000319644	6.3e-05	0.000135651	Above model	Unclassified
OTU_B302	Benzo.a.pyrene	Benzo.a.pyrene	-0.000191781	5.69e-05	0.0482356	Above model	Unclassified
OTU_B302	Fluoranthene	Fluoranthene	0.000221775	8.02e-05	0.210337	Above model	Unclassified
OTU_B302	Fluorene	Fluorene	-0.000142155	4.14e-05	0.0402882	Above model	Unclassified
OTU_B302	Pyrene	Pyrene	-0.000366507	5.67e-05	2.55e-07	Above model	Unclassified
OTU_B3095	Phenanthrene	Phenanthrene	0.00134473	0.000488117	0.212895	Above model	Propionibacterium
OTU_B3095	Phenanthrene	Phenanthrene	0.00134473	0.000488117	0.212895	Below model	Propionibacterium
OTU_B31	Benzo.a.anthracene	Benzo.a.anthracene	0.00142083	0.00041168	0.0387838	Below model	Kocuria
OTU_B31	Fluoranthene	Fluoranthene	0.0014736	0.000524485	0.19143	Below model	Kocuria
OTU_B31	Fluorene	Fluorene	-0.0012161	0.000270554	0.00138262	Below model	Kocuria
OTU_B31	Pyrene	Pyrene	-0.00220641	0.000370811	3.03e-06	Below model	Kocuria
OTU_B32	City	Dalian	-0.000337237	9.99e-05	0.048024	Below model	Unclassified
OTU_B32	Fluorene	Fluorene	-0.000207264	6.64e-05	0.0920514	Below model	Unclassified
OTU_B320	Benzo.b.fluoranthene	Benzo.b.fluoranthene	0.000132172	3.59e-05	0.0219177	Above model	Deinococcus
OTU_B3247	Chrysene	Chrysene	1.19e-05	3.85e-06	0.101905	Above model	Propionibacterium
OTU_B3247	City	Dalian	-1.73e-05	3.93e-06	0.00187257	Above model	Propionibacterium
OTU_B3247	Fluoranthene	Fluoranthene	-1.47e-05	5.06e-06	0.159177	Above model	Propionibacterium
OTU_B329	Scalp	Healthy	-6.44e-05	2.16e-05	0.128261	Above model	Microbacterium
OTU_B33	Pyrene	Pyrene	-0.00130751	0.000335728	0.0108468	Below model	Brevundimonas
OTU_B342	City	Dalian	-2.49e-05	8.47e-06	0.145287	Above model	Anaerococcus
OTU_B342	Fluorene	Fluorene	-1.67e-05	5.63e-06	0.133168	Above model	Anaerococcus
OTU_B350	Benzo.a.anthracene	Benzo.a.anthracene	6.67e-05	2.21e-05	0.120506	Above model	Stenotrophomonas
OTU_B350	Fluoranthene	Fluoranthene	8.03e-05	2.82e-05	0.179809	Above model	Stenotrophomonas
OTU_B350	Pyrene	Pyrene	-5.6e-05	1.99e-05	0.192374	Above model	Stenotrophomonas
OTU_B354	City	Dalian	-5.07e-05	1.71e-05	0.136221	Above model	Actinomyces
OTU_B359	Fluoranthene	Fluoranthene	8.33e-05	2.82e-05	0.140821	Above model	Microbacterium
OTU_B37	City	Dalian	-0.000387624	0.000107317	0.027289	Below model	Brevibacterium
OTU_B37	Dibenzo.a.h.anthracene	Dibenzo.a.h.anthracene	0.00020604	4.75e-05	0.00245621	Below model	Brevibacterium
OTU_B37	Fluorene	Fluorene	-0.000246161	7.13e-05	0.0387382	Below model	Brevibacterium
OTU_B371	City	Dalian	-3.9e-05	8.01e-06	0.000316092	Within model	vadinBC27 wastewater-sludge group
OTU_B3859	Nicotine	Nicotine	1.52e-05	4.09e-06	0.0194439	Above model	Propionibacterium
OTU_B39	Benzo.a.anthracene	Benzo.a.anthracene	0.00046032	0.000102174	0.00132929	Below model	Rothia
OTU_B39	Fluorene	Fluorene	-0.000220424	6.71e-05	0.0616287	Below model	Rothia
OTU_B39	Pyrene	Pyrene	-0.000597519	9.2e-05	2.26e-07	Below model	Rothia
OTU_B393	Benzo.a.anthracene	Benzo.a.anthracene	0.000309239	8.89e-05	0.0378858	Within model	Acinetobacter
OTU_B40	City	Dalian	-0.000985639	0.000244241	0.00705537	Below model	Ornithinicoccus
OTU_B402	Benzo.a.anthracene	Benzo.a.anthracene	8.14e-05	1.9e-05	0.00291639	Above model	Unclassified
OTU_B402	Benzo.a.pyrene	Benzo.a.pyrene	-5.43e-05	1.71e-05	0.0815643	Above model	Unclassified
OTU_B402	Fluoranthene	Fluoranthene	7.06e-05	2.42e-05	0.151051	Above model	Unclassified
OTU_B402	Fluorene	Fluorene	-4.17e-05	1.25e-05	0.0521803	Above model	Unclassified
OTU_B402	Pyrene	Pyrene	-0.000102844	1.71e-05	2.22e-06	Above model	Unclassified
OTU_B4119	City	Dalian	-1.4e-05	3.76e-06	0.0189383	Above model	Propionibacterium
OTU_B416	Benzo.b.fluoranthene	Benzo.b.fluoranthene	8.1e-05	2.46e-05	0.0599169	Above model	Unclassified
OTU_B416	Pyrene	Pyrene	-8.66e-05	2.24e-05	0.0120268	Above model	Unclassified
OTU_B419	Benzo.a.anthracene	Benzo.a.anthracene	4.67e-05	1.62e-05	0.162556	Above model	Streptococcus
OTU_B419	Pyrene	Pyrene	-5.43e-05	1.46e-05	0.0188628	Above model	Streptococcus
OTU_B42	Anthracene	Anthracene	0.000143059	3.71e-05	0.012384	Below model	Unclassified
OTU_B42	Dibenzo.a.h.anthracene	Dibenzo.a.h.anthracene	0.000321105	2.27e-05	1.3e-27	Below model	Unclassified
OTU_B42	Fluorene	Fluorene	-9.41e-05	3.41e-05	0.211849	Below model	Unclassified
OTU_B4260	City	Dalian	-4.6e-05	9.1e-06	0.000148574	Above model	Propionibacterium
OTU_B442	Benzo.b.fluoranthene	Benzo.b.fluoranthene	0.000127836	4.28e-05	0.128362	Within model	Phenylobacterium
OTU_B442	Pyrene	Pyrene	-0.000181625	3.9e-05	0.000744311	Within model	Phenylobacterium
OTU_B45	Dibenzo.a.h.anthracene	Dibenzo.a.h.anthracene	0.000154278	2.99e-05	0.000102944	Within model	Unclassified
OTU_B45	Fluoranthene	Fluoranthene	0.000322069	8.72e-05	0.0210918	Within model	Unclassified
OTU_B45	Fluorene	Fluorene	-0.00015473	4.5e-05	0.0399461	Within model	Unclassified
OTU_B45	Pyrene	Pyrene	-0.000228723	6.16e-05	0.0200184	Within model	Unclassified
OTU_B464	Pyrene	Pyrene	-3.89e-05	9.37e-06	0.00480899	Above model	Unclassified
OTU_B47	Pyrene	Pyrene	0.000356243	7.93e-05	0.00139107	Within model	Unclassified
OTU_B475	Benzo.a.anthracene	Benzo.a.anthracene	5.8e-05	1.35e-05	0.00285628	Above model	Unclassified
OTU_B475	Fluorene	Fluorene	-2.59e-05	8.87e-06	0.150234	Above model	Unclassified
OTU_B475	Pyrene	Pyrene	-6.86e-05	1.22e-05	1.3e-05	Above model	Unclassified
OTU_B477	Benzo.a.anthracene	Benzo.a.anthracene	4.45e-05	1.2e-05	0.0189678	Above model	Rubellimicrobium
OTU_B477	Fluorene	Fluorene	-2.4e-05	7.85e-06	0.106929	Above model	Rubellimicrobium
OTU_B477	Pyrene	Pyrene	-7.1e-05	1.08e-05	1.35e-07	Above model	Rubellimicrobium
OTU_B4830	Benzo.a.anthracene	Benzo.a.anthracene	6.32e-05	2.07e-05	0.110359	Within model	Unclassified
OTU_B4830	Pyrene	Pyrene	-7.45e-05	1.87e-05	0.00817629	Within model	Unclassified
OTU_B487	Benzo.b.fluoranthene	Benzo.b.fluoranthene	4.26e-05	1.19e-05	0.0298324	Above model	Deinococcus
OTU_B52	Benzo.a.anthracene	Benzo.a.anthracene	0.00111977	0.000358031	0.090267	Within model	Paracoccus
OTU_B52	Pyrene	Pyrene	-0.00164392	0.000322488	0.00012399	Within model	Paracoccus
OTU_B5204	Scalp	Healthy	-5.49e-05	1.64e-05	0.0525305	Above model	Staphylococcus
OTU_B53	Benzo.a.anthracene	Benzo.a.anthracene	0.0018906	0.00038253	0.000233596	Below model	Deinococcus
OTU_B53	Benzo.a.pyrene	Benzo.a.pyrene	-0.000937616	0.000345512	0.232233	Below model	Deinococcus
OTU_B53	Fluorene	Fluorene	-0.000904377	0.000251396	0.0285221	Below model	Deinococcus
OTU_B53	Pyrene	Pyrene	-0.00222327	0.000344554	2.6e-07	Below model	Deinococcus
OTU_B537	Pyrene	Pyrene	4.81e-05	1.25e-05	0.0131526	Above model	Staphylococcus
OTU_B538	Dibenzo.a.h.anthracene	Dibenzo.a.h.anthracene	4.05e-05	1.24e-05	0.0643295	Above model	Deinococcus
OTU_B54	Dibenzo.a.h.anthracene	Dibenzo.a.h.anthracene	0.000563193	5.57e-05	3.81e-16	Below model	Unclassified
OTU_B541	Dibenzo.a.h.anthracene	Dibenzo.a.h.anthracene	2.26e-05	5.96e-06	0.0147829	Above model	Unclassified
OTU_B56	City	Dalian	-0.000127061	4.33e-05	0.146927	Below model	Unclassified
OTU_B56	Dibenzo.a.h.anthracene	Dibenzo.a.h.anthracene	7.53e-05	1.91e-05	0.00989271	Below model	Unclassified
OTU_B563	Benzo.a.anthracene	Benzo.a.anthracene	0.000290639	5.78e-05	0.000166281	Above model	Exiguobacterium
OTU_B563	Benzo.a.pyrene	Benzo.a.pyrene	-0.000163747	5.22e-05	0.0883025	Above model	Exiguobacterium
OTU_B563	Fluoranthene	Fluoranthene	0.000206569	7.37e-05	0.193255	Above model	Exiguobacterium
OTU_B563	Fluorene	Fluorene	-0.000104188	3.8e-05	0.218182	Above model	Exiguobacterium
OTU_B563	Pyrene	Pyrene	-0.000326494	5.21e-05	6.5e-07	Above model	Exiguobacterium
OTU_B568	Dibenzo.a.h.anthracene	Dibenzo.a.h.anthracene	3.42e-05	1.1e-05	0.0950612	Above model	Enhydrobacter
OTU_B568	Pyrene	Pyrene	-9.95e-05	2.27e-05	0.00208744	Above model	Enhydrobacter
OTU_B572	Benzo.a.anthracene	Benzo.a.anthracene	0.000106213	3.08e-05	0.0387334	Above model	Planococcus
OTU_B572	Pyrene	Pyrene	-0.000117941	2.77e-05	0.00334037	Above model	Planococcus
OTU_B5721	City	Dalian	-0.00149226	0.00016056	5.8e-14	Above model	Propionibacterium
OTU_B5782	Acenaphthene	Acenaphthene	-7.42e-05	1.22e-05	1.59e-06	Within model	Staphylococcus
OTU_B5782	Acenaphthylene	Acenaphthylene	0.00013865	1.13e-05	2.52e-22	Within model	Staphylococcus
OTU_B5782	Anthracene	Anthracene	-5.4e-05	1.96e-05	0.212114	Within model	Staphylococcus
OTU_B5782	Fluorene	Fluorene	4.97e-05	1.8e-05	0.211629	Within model	Staphylococcus
OTU_B5804	City	Dalian	-7.1e-05	6.89e-06	1.06e-16	Above model	Propionibacterium
OTU_B598	Benzo.a.anthracene	Benzo.a.anthracene	6.56e-05	1.9e-05	0.0396978	Above model	Microlunatus
OTU_B598	Benzo.a.pyrene	Benzo.a.pyrene	-5.72e-05	1.72e-05	0.0547879	Above model	Microlunatus
OTU_B598	Fluorene	Fluorene	-3.92e-05	1.25e-05	0.0888929	Above model	Microlunatus
OTU_B598	Pyrene	Pyrene	-8.07e-05	1.72e-05	0.000615884	Above model	Microlunatus
OTU_B599	Scalp	Healthy	-0.000818418	0.000269664	0.114207	Below model	Unclassified
OTU_B6026	City	Dalian	-7.3e-05	2.58e-05	0.186879	Within model	Microbacterium
OTU_B6026	Scalp	Healthy	-7.57e-05	2.79e-05	0.232648	Within model	Microbacterium
OTU_B61	Dibenzo.a.h.anthracene	Dibenzo.a.h.anthracene	0.00014151	4.58e-05	0.0990299	Below model	Bosea
OTU_B614	Benzo.a.anthracene	Benzo.a.anthracene	0.000400658	8.21e-05	0.000299017	Above model	Weissella
OTU_B614	Benzo.a.pyrene	Benzo.a.pyrene	-0.000257492	7.41e-05	0.038213	Above model	Weissella
OTU_B614	Fluoranthene	Fluoranthene	0.000312516	0.000104564	0.127649	Above model	Weissella
OTU_B614	Fluorene	Fluorene	-0.000200633	5.39e-05	0.0194242	Above model	Weissella
OTU_B614	Pyrene	Pyrene	-0.000498639	7.39e-05	6.69e-08	Above model	Weissella
OTU_B6185	Dibenzo.a.h.anthracene	Dibenzo.a.h.anthracene	1.79e-05	5.36e-06	0.0524832	Above model	Staphylococcus
OTU_B629	Anthracene	Anthracene	1.31e-05	4.76e-06	0.214254	Within model	Marinobacterium
OTU_B629	City	Dalian	-2.64e-05	6.58e-06	0.00742918	Within model	Marinobacterium
OTU_B629	Dibenzo.a.h.anthracene	Dibenzo.a.h.anthracene	1.52e-05	2.91e-06	8.74e-05	Within model	Marinobacterium
OTU_B6327	Scalp	Healthy	-0.0001729	5.44e-05	0.0800303	Above model	Unclassified
OTU_B6692	Chrysene	Chrysene	4.14e-05	1.13e-05	0.0241164	Above model	Unclassified
OTU_B67	Pyrene	Pyrene	-0.000137605	4.99e-05	0.212114	Within model	Rhizobium
OTU_B6713	Dibenzo.a.h.anthracene	Dibenzo.a.h.anthracene	5.6e-05	2.07e-05	0.234242	Above model	Staphylococcus
OTU_B6713	Nicotine	Nicotine	0.000183247	4.65e-05	0.00959495	Above model	Staphylococcus
OTU_B68	Anthracene	Anthracene	-0.000418176	0.000155546	0.245737	Below model	Acinetobacter
OTU_B68	Benzo.a.anthracene	Benzo.a.anthracene	0.00176711	0.000217453	5.8e-11	Below model	Acinetobacter
OTU_B68	Benzo.ghi.perylene	Benzo.ghi.perylene	0.000327278	0.000115047	0.181399	Below model	Acinetobacter
OTU_B6834	Benzo.a.pyrene	Benzo.a.pyrene	0.000313564	0.000109202	0.17053	Above model	Propionibacterium
OTU_B7	Acenaphthene	Acenaphthene	0.000971856	0.000267099	0.0251438	Below model	Paracoccus
OTU_B7	Age_Group	30-34	-0.00240293	0.000883937	0.230432	Below model	Paracoccus
OTU_B7	Dibenzo.a.h.anthracene	Dibenzo.a.h.anthracene	0.002678	0.000262311	1.99e-16	Below model	Paracoccus
OTU_B7	Fluorene	Fluorene	-0.0014052	0.000394151	0.0314216	Below model	Paracoccus
OTU_B708	Pyrene	Pyrene	-5.24e-05	1.95e-05	0.246086	Above model	Unclassified
OTU_B7150	City	Dalian	-1.48e-05	3.98e-06	0.0197247	Above model	Propionibacterium
OTU_B7150	Cotinine	Cotinine	1.09e-05	3.96e-06	0.217307	Above model	Propionibacterium
OTU_B74	Benzo.a.anthracene	Benzo.a.anthracene	0.000297585	5.46e-05	3.1e-05	Above model	Acinetobacter
OTU_B74	Benzo.a.pyrene	Benzo.a.pyrene	-0.000177624	4.93e-05	0.0281286	Above model	Acinetobacter
OTU_B74	Fluoranthene	Fluoranthene	0.000235795	6.96e-05	0.0457209	Above model	Acinetobacter
OTU_B74	Fluorene	Fluorene	-0.00011872	3.59e-05	0.0573661	Above model	Acinetobacter
OTU_B74	Pyrene	Pyrene	-0.000328649	4.92e-05	8.83e-08	Above model	Acinetobacter
OTU_B75	City	Dalian	-0.000180222	6.16e-05	0.150751	Below model	Corynebacterium
OTU_B76	Benzo.a.anthracene	Benzo.a.anthracene	0.000774584	0.00015247	0.000133906	Within model	Unclassified
OTU_B76	Benzo.a.pyrene	Benzo.a.pyrene	-0.000405757	0.000137715	0.143058	Within model	Unclassified
OTU_B76	Fluorene	Fluorene	-0.000352091	0.000100202	0.0345997	Within model	Unclassified
OTU_B76	Pyrene	Pyrene	-0.000959696	0.000137333	2.67e-08	Within model	Unclassified
OTU_B7648	City	Dalian	1.34e-05	3.59e-06	0.0188718	Above model	Propionibacterium
OTU_B771	Benzo.b.fluoranthene	Benzo.b.fluoranthene	4.04e-05	1.41e-05	0.172672	Within model	Pantoea
OTU_B771	Benzo.ghi.perylene	Benzo.ghi.perylene	2.05e-05	7.54e-06	0.229197	Within model	Pantoea
OTU_B771	Indeno.1.2.3.cd.pyrene	Indeno.1.2.3.cd.pyrene	-2.43e-05	7.57e-06	0.0734256	Within model	Pantoea
OTU_B771	Pyrene	Pyrene	-4.73e-05	1.28e-05	0.0217631	Within model	Pantoea
OTU_B78	Benzo.a.anthracene	Benzo.a.anthracene	0.000586535	0.000124	0.000559383	Above model	Rothia
OTU_B78	Fluorene	Fluorene	-0.000288669	8.15e-05	0.0334118	Above model	Rothia
OTU_B78	Pyrene	Pyrene	-0.000749767	0.00011169	7.75e-08	Above model	Rothia
OTU_B7906	City	Dalian	-1.26e-05	3.53e-06	0.0312982	Within model	Propionibacterium
OTU_B8	Fluorene	Fluorene	-0.00143084	0.000500796	0.176264	Below model	Brevundimonas
OTU_B8	Pyrene	Pyrene	-0.0034547	0.000686373	0.00016222	Below model	Brevundimonas
OTU_B81	Benzo.a.anthracene	Benzo.a.anthracene	0.000461754	0.000171717	0.245538	Within model	Solanum melongena (eggplant)
OTU_B81	Fluoranthene	Fluoranthene	0.000614398	0.000218769	0.19189	Within model	Solanum melongena (eggplant)
OTU_B81	Pyrene	Pyrene	-0.000855616	0.00015467	2.15e-05	Within model	Solanum melongena (eggplant)
OTU_B82	Dibenzo.a.h.anthracene	Dibenzo.a.h.anthracene	0.000207079	2.98e-05	3.22e-08	Below model	Luteimonas
OTU_B83	Anthracene	Anthracene	0.000313342	9e-05	0.0377866	Above model	Rubellimicrobium
OTU_B851	City	Dalian	-6.49e-05	2.04e-05	0.0788626	Within model	Exiguobacterium
OTU_B851	Pyrene	Pyrene	-6.12e-05	1.85e-05	0.0589409	Within model	Exiguobacterium
OTU_B851	Scalp	Healthy	-6.49e-05	2.2e-05	0.142379	Within model	Exiguobacterium
OTU_B8527	Benzo.a.anthracene	Benzo.a.anthracene	0.000208715	4.53e-05	0.000902061	Within model	Brevundimonas
OTU_B8527	Benzo.a.pyrene	Benzo.a.pyrene	-0.000126927	4.09e-05	0.0969996	Within model	Brevundimonas
OTU_B8527	Fluoranthene	Fluoranthene	0.000163912	5.77e-05	0.184104	Within model	Brevundimonas
OTU_B8527	Fluorene	Fluorene	-0.000102162	2.98e-05	0.0409007	Within model	Brevundimonas
OTU_B8527	Pyrene	Pyrene	-0.00025348	4.08e-05	8.75e-07	Within model	Brevundimonas
OTU_B8535	City	Dalian	-0.00235472	0.000316629	2.76e-09	Within model	Propionibacterium
OTU_B86	Chrysene	Chrysene	0.000159185	4.92e-05	0.06927	Within model	Acidovorax
OTU_B87	Benzo.b.fluoranthene	Benzo.b.fluoranthene	6.59e-05	2.35e-05	0.192745	Below model	Unclassified
OTU_B8743	Benzo.k.fluoranthene	Benzo.k.fluoranthene	-2.8e-05	1.03e-05	0.23185	Above model	Staphylococcus
OTU_B876	Dandruff_severity	Mild Dandruff	-4.23e-05	1.36e-05	0.0964825	Above model	Massilia
OTU_B882	Anthracene	Anthracene	2.56e-05	9.13e-06	0.192452	Above model	Anaerococcus
OTU_B8839	Benzo.b.fluoranthene	Benzo.b.fluoranthene	-8.12e-06	3.02e-06	0.247527	Within model	Propionibacterium
OTU_B8839	City	Dalian	-1.02e-05	3.02e-06	0.0482069	Within model	Propionibacterium
OTU_B885	City	Dalian	-4.62e-05	7.83e-06	3.9e-06	Above model	Unclassified
OTU_B89	City	Dalian	0.000181112	6.21e-05	0.153217	Within model	Mesorhizobium
OTU_B8901	City	Dalian	1.85e-05	5.62e-06	0.0603654	Within model	Unclassified
OTU_B917	Scalp	Healthy	-0.000105071	3.4e-05	0.0994867	Within model	Unclassified
OTU_B92	Dibenzo.a.h.anthracene	Dibenzo.a.h.anthracene	7.99e-06	2.28e-06	0.0347417	Within model	Gordonia
OTU_B9206	Dibenzo.a.h.anthracene	Dibenzo.a.h.anthracene	3.37e-05	9.99e-06	0.0483075	Above model	Staphylococcus
OTU_B9296	City	Dalian	-1.03e-05	3.74e-06	0.209474	Above model	Propionibacterium
OTU_B93	City	Dalian	-0.00024981	8.73e-05	0.174571	Within model	Unclassified
OTU_B9346	City	Dalian	-3.01e-05	7.37e-06	0.00592082	Above model	Propionibacterium
OTU_B9392	City	Dalian	-1.01e-05	3.7e-06	0.222251	Above model	Unclassified
OTU_B9392	Phenanthrene	Phenanthrene	1e-05	3.63e-06	0.212114	Above model	Unclassified
OTU_B95	Dibenzo.a.h.anthracene	Dibenzo.a.h.anthracene	0.00350683	0.000782644	0.00145226	Below model	Staphylococcus
OTU_B96	Dibenzo.a.h.anthracene	Dibenzo.a.h.anthracene	5e-05	9.9e-06	0.000149719	Within model	Acinetobacter
OTU_B98	Benzo.a.anthracene	Benzo.a.anthracene	0.00149625	0.000423303	0.0341137	Below model	Unclassified
OTU_B98	Pyrene	Pyrene	-0.00196871	0.000381279	0.000102944	Below model	Unclassified
OTU_B9839	City	Dalian	-0.000206615	2.51e-05	3.4e-11	Above model	Propionibacterium
astatistically significant when q ≤ 0.25.

## Sheet: Fungal_ITS - Cheek
OTU	Metadata Category	Variable	coef	stderr	qval	Sloan model fitting within or outside model	Genus
OTU_F1	City	Dalian	-0.173594	0.0274718	1.25e-06	Within model	Malassezia
OTU_F10072	Acenaphthylene	Acenaphthylene	9.78e-06	3.09e-06	0.165293	Within model	Emericella
OTU_F10319	Acenaphthylene	Acenaphthylene	4.83e-05	8.61e-06	3.39e-05	Above model	Malassezia
OTU_F10393	City	Dalian	-0.000122532	1.55e-05	4.41e-10	Above model	Malassezia
OTU_F10394	City	Dalian	-0.000432955	9.7e-05	0.003277	Above model	Malassezia
OTU_F10534	City	Dalian	-0.000178358	5.33e-05	0.105499	Above model	Malassezia
OTU_F10595	Cotinine	Cotinine	2.29e-05	6.05e-06	0.0313759	Above model	Malassezia
OTU_F10657	Benzo.ghi.perylene	Benzo.ghi.perylene	3.48e-06	1.07e-06	0.129016	Within model	Malassezia
OTU_F10674	City	Dalian	-0.000360103	9.87e-05	0.0465772	Above model	Malassezia
OTU_F10701	City	Dalian	-6.29e-05	1.55e-05	0.0136312	Above model	unclassified_Pleosporales_genus
OTU_F10718	City	Dalian	-2.47e-05	6.61e-06	0.0363109	Above model	Malassezia
OTU_F10785	City	Dalian	-0.000151429	2.21e-05	1.03e-07	Above model	Malassezia
OTU_F10785	Indeno.1.2.3.cd.pyrene	Indeno.1.2.3.cd.pyrene	-3.59e-05	1.2e-05	0.232674	Above model	Malassezia
OTU_F10794	City	Dalian	-0.000914603	0.000195553	0.00145927	Above model	Malassezia
OTU_F10835	Acenaphthylene	Acenaphthylene	1.91e-05	4.7e-06	0.0135934	Above model	Malassezia
OTU_F10976	Benzo.a.pyrene	Benzo.a.pyrene	1.22e-05	3.89e-06	0.172441	Above model	Malassezia
OTU_F10986	Age_Group	35-39	3.73e-05	1.19e-05	0.178421	Above model	Malassezia
OTU_F11038	Acenaphthylene	Acenaphthylene	3.78e-05	9.54e-06	0.0188222	Above model	Malassezia
OTU_F11124	City	Dalian	-0.000389299	8.44e-05	0.001886	Above model	Malassezia
OTU_F11140	City	Dalian	-5.5e-05	9.75e-06	2.86e-05	Above model	Malassezia
OTU_F11140	Indeno.1.2.3.cd.pyrene	Indeno.1.2.3.cd.pyrene	-2.11e-05	5.28e-06	0.0173552	Above model	Malassezia
OTU_F11150	Pigmentation_frequency	Pigmentation_frequency	5.74e-06	1.68e-06	0.0890759	Within model	Malassezia
OTU_F11179	Acenaphthylene	Acenaphthylene	4.21e-06	9.59e-07	0.0042831	Within model	Malassezia
OTU_F112	Benzo.a.anthracene	Benzo.a.anthracene	0.00120956	0.000405303	0.243346	Below model	unclassified_Ascomycota_genus
OTU_F11231	City	Dalian	0.00144096	0.000294467	0.000636417	Above model	Malassezia
OTU_F11482	City	Dalian	-8.17e-05	1.97e-05	0.0100271	Above model	Malassezia
OTU_F11493	Benzo.k.fluoranthene	Benzo.k.fluoranthene	-1.22e-05	2.99e-06	0.0130021	Within model	Malassezia
OTU_F11493	Chrysene	Chrysene	9.52e-06	2.69e-06	0.0627616	Within model	Malassezia
OTU_F11493	Phenanthrene	Phenanthrene	8.11e-06	2.71e-06	0.240645	Within model	Malassezia
OTU_F11597	City	Dalian	-1.62e-05	3.58e-06	0.00270801	Within model	Malassezia
OTU_F11597	Fluorene	Fluorene	-8.4e-06	2.4e-06	0.069831	Within model	Malassezia
OTU_F11643	Benzo.a.anthracene	Benzo.a.anthracene	-4.82e-05	1.3e-05	0.0393726	Above model	Malassezia
OTU_F11643	Benzo.b.fluoranthene	Benzo.b.fluoranthene	4.92e-05	1.3e-05	0.0315436	Above model	Malassezia
OTU_F11672	Cotinine	Cotinine	-2.28e-05	7.24e-06	0.174365	Above model	Malassezia
OTU_F11672	Nicotine	Nicotine	4.26e-05	7.25e-06	1.02e-05	Above model	Malassezia
OTU_F11816	Acenaphthylene	Acenaphthylene	1.46e-05	4.73e-06	0.19928	Above model	Malassezia
OTU_F11831	City	Dalian	-9.98e-05	2.21e-05	0.00272271	Above model	Malassezia
OTU_F119	City	Dalian	-0.000806824	0.000215062	0.0346813	Within model	Leptosphaerulina
OTU_F119	Indeno.1.2.3.cd.pyrene	Indeno.1.2.3.cd.pyrene	-0.000438385	0.000116576	0.0342642	Within model	Leptosphaerulina
OTU_F12314	City	Dalian	-0.000199441	3.79e-05	0.000143768	Above model	Malassezia
OTU_F12317	Acenaphthylene	Acenaphthylene	1.21e-05	3.87e-06	0.185417	Above model	Malassezia
OTU_F12393	Acenaphthylene	Acenaphthylene	3.96e-06	1.01e-06	0.0224136	Within model	Malassezia
OTU_F12435	Fluorene	Fluorene	-5.42e-06	1.78e-06	0.218582	Within model	Malassezia
OTU_F12481	City	Dalian	-9.95e-05	2.33e-05	0.00686417	Above model	Malassezia
OTU_F12527	City	Dalian	-0.000501639	9.42e-05	0.000110463	Above model	Malassezia
OTU_F12660	Acenaphthylene	Acenaphthylene	4.07e-06	1.25e-06	0.132982	Within model	Malassezia
OTU_F128	Pigmentation_frequency	Pigmentation_frequency	0.000434598	0.000108794	0.0170138	Below model	Acremonium
OTU_F12822	Cotinine	Cotinine	2.37e-05	4.4e-06	8.84e-05	Within model	Malassezia
OTU_F12822	Nicotine	Nicotine	-1.84e-05	4.41e-06	0.00936462	Within model	Malassezia
OTU_F12855	Acenaphthene	Acenaphthene	-5.93e-06	1.6e-06	0.0390055	Above model	Malassezia
OTU_F12855	Acenaphthylene	Acenaphthylene	1.11e-05	1.48e-06	3.22e-09	Above model	Malassezia
OTU_F13130	City	Dalian	-0.000162725	3.81e-05	0.0065038	Above model	Malassezia
OTU_F13252	City	Dalian	-0.000382231	7.56e-05	0.000327923	Above model	Malassezia
OTU_F13340	Benzo.a.anthracene	Benzo.a.anthracene	3.88e-05	8.48e-06	0.00215462	Above model	Malassezia
OTU_F13340	Chrysene	Chrysene	-3.51e-05	8.2e-06	0.00632987	Above model	Malassezia
OTU_F134	Benzo.b.fluoranthene	Benzo.b.fluoranthene	-0.00180074	0.000568279	0.164359	Within model	Debaryomyces
OTU_F134	Indeno.1.2.3.cd.pyrene	Indeno.1.2.3.cd.pyrene	0.000968861	0.000306994	0.169314	Within model	Debaryomyces
OTU_F13410	Acenaphthene	Acenaphthene	-4.74e-06	1.51e-06	0.180528	Within model	Malassezia
OTU_F13410	Acenaphthylene	Acenaphthylene	7.51e-06	1.4e-06	9.43e-05	Within model	Malassezia
OTU_F13426	Benzo.a.anthracene	Benzo.a.anthracene	2.29e-05	5.68e-06	0.0146047	Above model	unclassified_Pleosporales_genus
OTU_F13429	City	Dalian	-9.04e-06	2.99e-06	0.22362	Within model	Malassezia
OTU_F13437	City	Dalian	1.43e-05	4.69e-06	0.218631	Within model	Malassezia
OTU_F13522	Cotinine	Cotinine	9.5e-06	3.14e-06	0.22482	Within model	Malassezia
OTU_F13693	City	Dalian	-3.8e-05	1.08e-05	0.0681829	Above model	Malassezia
OTU_F13707	Chrysene	Chrysene	-1.24e-05	4.04e-06	0.202066	Within model	Malassezia
OTU_F13712	City	Dalian	-3.19e-05	1.01e-05	0.172282	Above model	Malassezia
OTU_F13740	City	Dalian	-0.000305485	5.76e-05	0.000122298	Above model	Malassezia
OTU_F13740	Dibenzo.a.h.anthracene	Dibenzo.a.h.anthracene	0.000140616	2.49e-05	2.7e-05	Above model	Malassezia
OTU_F13744	City	Dalian	-2.46e-05	6.66e-06	0.0421441	Above model	Malassezia
OTU_F13766	City	Dalian	-0.000262217	5.41e-05	0.000770243	Above model	Malassezia
OTU_F13787	City	Dalian	-0.000159662	1.99e-05	2.07e-10	Above model	Malassezia
OTU_F13787	Indeno.1.2.3.cd.pyrene	Indeno.1.2.3.cd.pyrene	-3.3e-05	1.08e-05	0.205548	Above model	Malassezia
OTU_F13885	Benzo.ghi.perylene	Benzo.ghi.perylene	7.92e-06	2.64e-06	0.232674	Above model	Malassezia
OTU_F13969	City	Dalian	-1.81e-05	4.97e-06	0.0479571	Above model	Malassezia
OTU_F13990	City	Dalian	-7.55e-05	2.52e-05	0.236326	Above model	Malassezia
OTU_F13996	Chrysene	Chrysene	1.18e-05	3e-06	0.0201406	Within model	Malassezia
OTU_F14267	City	Dalian	-4.55e-05	1.16e-05	0.020273	Above model	Malassezia
OTU_F14290	Acenaphthylene	Acenaphthylene	7.67e-06	2.21e-06	0.0778415	Within model	Malassezia
OTU_F14295	Benzo.ghi.perylene	Benzo.ghi.perylene	1.25e-05	3.6e-06	0.0797506	Above model	Malassezia
OTU_F14295	Dibenzo.a.h.anthracene	Dibenzo.a.h.anthracene	9.22e-06	2.9e-06	0.158123	Above model	Malassezia
OTU_F14295	Indeno.1.2.3.cd.pyrene	Indeno.1.2.3.cd.pyrene	1.23e-05	3.64e-06	0.09531	Above model	Malassezia
OTU_F14403	Acenaphthylene	Acenaphthylene	1.13e-05	2.03e-06	4.02e-05	Within model	Aspergillus
OTU_F14491	City	Dalian	1.41e-05	4.1e-06	0.0827793	Within model	Malassezia
OTU_F14493	City	Dalian	-0.000144854	3.74e-05	0.0245287	Above model	Malassezia
OTU_F146	Benzo.a.pyrene	Benzo.a.pyrene	0.00186639	0.00062187	0.234783	Below model	Candida
OTU_F146	Benzo.b.fluoranthene	Benzo.b.fluoranthene	-0.00240788	0.000688083	0.0712361	Below model	Candida
OTU_F146	Indeno.1.2.3.cd.pyrene	Indeno.1.2.3.cd.pyrene	0.00114068	0.000371714	0.203469	Below model	Candida
OTU_F14628	Acenaphthene	Acenaphthene	9.26e-05	2.36e-05	0.0208469	Within model	Wallemia
OTU_F147	Nicotine	Nicotine	0.00277954	0.000628156	0.00381797	Below model	Udeniomyces
OTU_F14893	Dibenzo.a.h.anthracene	Dibenzo.a.h.anthracene	5.51e-06	1.16e-06	0.00110992	Within model	Malassezia
OTU_F149	Nicotine	Nicotine	0.00138784	0.000430308	0.142636	Below model	Unclassified
OTU_F14953	Fluoranthene	Fluoranthene	-1.96e-05	6.06e-06	0.136681	Within model	Unclassified
OTU_F14998	Acenaphthene	Acenaphthene	-3.6e-05	9.19e-06	0.0220817	Above model	Malassezia
OTU_F14998	Acenaphthylene	Acenaphthylene	7.93e-05	8.51e-06	1.34e-13	Above model	Malassezia
OTU_F15	Pyrene	Pyrene	0.0457651	0.0137408	0.109805	Below model	Malassezia
OTU_F150	Age	Age	0.00318444	0.00101154	0.172513	Below model	Plectosphaerella
OTU_F15109	Anthracene	Anthracene	1.96e-05	5.18e-06	0.0311611	Above model	Malassezia
OTU_F15109	City	Dalian	-4.99e-05	7.19e-06	6.96e-08	Above model	Malassezia
OTU_F15141	Pyrene	Pyrene	4.15e-05	9.03e-06	0.00200188	Within model	Malassezia
OTU_F15179	Benzo.a.anthracene	Benzo.a.anthracene	2e-05	5.2e-06	0.026409	Within model	Malassezia
OTU_F15179	Benzo.ghi.perylene	Benzo.ghi.perylene	9.89e-06	2.78e-06	0.0587866	Within model	Malassezia
OTU_F15224	City	Dalian	-6.67e-05	1.15e-05	1.35e-05	Above model	Malassezia
OTU_F15255	City	Dalian	-0.000350788	8.61e-05	0.0131147	Above model	Malassezia
OTU_F15288	City	Dalian	-0.000485185	8.79e-05	4.72e-05	Above model	Malassezia
OTU_F153	Age	Age	0.00141949	0.000472092	0.232661	Below model	unclassified_Basidiomycota_genus
OTU_F153	Age_Group	40-45	-0.00393624	0.00130242	0.225424	Below model	unclassified_Basidiomycota_genus
OTU_F153	Age_Group	30-34	-0.00171802	0.000541012	0.162012	Below model	unclassified_Basidiomycota_genus
OTU_F153	Age_Group	35-39	-0.00259389	0.000836417	0.19177	Below model	unclassified_Basidiomycota_genus
OTU_F15421	Pigmentation_frequency	Pigmentation_frequency	0.00103399	0.000300165	0.0824593	Within model	Aspergillus
OTU_F15591	City	Dalian	-0.000385868	7.46e-05	0.000211375	Above model	Malassezia
OTU_F15665	Acenaphthylene	Acenaphthylene	5.9e-06	1.96e-06	0.233599	Within model	Malassezia
OTU_F15665	Benzo.a.pyrene	Benzo.a.pyrene	1.29e-05	4.28e-06	0.225451	Within model	Malassezia
OTU_F158	Fluorene	Fluorene	0.00142829	0.000477688	0.240645	Within model	Candida
OTU_F15898	City	Dalian	-1.88e-05	5.07e-06	0.0381616	Above model	Malassezia
OTU_F159	Acenaphthene	Acenaphthene	-0.00117788	0.000372451	0.166866	Below model	Auricularia
OTU_F159	Acenaphthylene	Acenaphthylene	0.00223772	0.000344576	5.69e-07	Below model	Auricularia
OTU_F16018	Benzo.a.anthracene	Benzo.a.anthracene	-0.00012389	3.07e-05	0.0148262	Within model	Malassezia
OTU_F16018	City	Dalian	-0.000231742	3.06e-05	2.52e-09	Within model	Malassezia
OTU_F16018	Indeno.1.2.3.cd.pyrene	Indeno.1.2.3.cd.pyrene	-5.38e-05	1.66e-05	0.135565	Within model	Malassezia
OTU_F16052	City	Dalian	-2.56e-05	6.7e-06	0.028902	Above model	Malassezia
OTU_F16061	City	Dalian	-0.000302922	5.94e-05	0.000280594	Above model	Malassezia
OTU_F16133	Acenaphthylene	Acenaphthylene	3.83e-06	1.1e-06	0.073232	Within model	Malassezia
OTU_F16133	Cotinine	Cotinine	1.51e-05	2.62e-06	1.6e-05	Within model	Malassezia
OTU_F16133	Nicotine	Nicotine	-1.24e-05	2.62e-06	0.00113065	Within model	Malassezia
OTU_F16153	City	Dalian	-0.000265226	7.89e-05	0.10207	Above model	Malassezia
OTU_F16306	Pyrene	Pyrene	1.06e-05	2.96e-06	0.0559202	Within model	Malassezia
OTU_F16624	Acenaphthene	Acenaphthene	-1.07e-05	2.99e-06	0.0562084	Above model	Malassezia
OTU_F16624	Acenaphthylene	Acenaphthylene	1.78e-05	2.77e-06	7.25e-07	Above model	Malassezia
OTU_F16707	Benzo.a.anthracene	Benzo.a.anthracene	0.000884152	0.000176144	0.000382956	Within model	Malassezia
OTU_F16707	City	Dalian	-0.000808795	0.000175332	0.0018784	Within model	Malassezia
OTU_F16798	City	Dalian	-2.12e-05	6.91e-06	0.203473	Above model	Malassezia
OTU_F16830	City	Dalian	-9.17e-05	2.39e-05	0.0279586	Above model	Malassezia
OTU_F16838	Acenaphthene	Acenaphthene	2.54e-05	4.99e-06	0.000293193	Within model	Malassezia
OTU_F16868	City	Dalian	-1.68e-05	4.94e-06	0.0903456	Above model	Malassezia
OTU_F16881	Benzo.a.anthracene	Benzo.a.anthracene	5.8e-05	1.04e-05	3.47e-05	Within model	Malassezia
OTU_F17087	City	Dalian	-2.54e-05	8.48e-06	0.239916	Above model	Malassezia
OTU_F17106	Benzo.b.fluoranthene	Benzo.b.fluoranthene	4.77e-05	1.49e-05	0.148211	Above model	Malassezia
OTU_F17106	Benzo.ghi.perylene	Benzo.ghi.perylene	2.47e-05	7.95e-06	0.188131	Above model	Malassezia
OTU_F17125	City	Dalian	-5.55e-05	1.46e-05	0.0305921	Above model	Malassezia
OTU_F17126	City	Dalian	-0.000192462	3.9e-05	0.000549928	Above model	Malassezia
OTU_F17325	City	Dalian	-0.000125994	3.15e-05	0.016918	Above model	Malassezia
OTU_F17372	Benzo.ghi.perylene	Benzo.ghi.perylene	1.88e-05	5.57e-06	0.0991418	Above model	Malassezia
OTU_F17456	City	Dalian	-3.4e-05	7.99e-06	0.00714545	Above model	Malassezia
OTU_F17708	City	Dalian	-2.12e-05	5.54e-06	0.0283838	Within model	Malassezia
OTU_F17708	Indeno.1.2.3.cd.pyrene	Indeno.1.2.3.cd.pyrene	-9.38e-06	3e-06	0.183549	Within model	Malassezia
OTU_F17778	City	Dalian	-5.12e-05	1.66e-05	0.196602	Above model	Malassezia
OTU_F17783	Acenaphthylene	Acenaphthylene	7.57e-06	2.21e-06	0.0875753	Above model	Malassezia
OTU_F17785	Chrysene	Chrysene	6.91e-06	1.97e-06	0.0699436	Within model	Malassezia
OTU_F17872	Nicotine	Nicotine	1.78e-05	5.83e-06	0.207421	Above model	Malassezia
OTU_F18155	City	Dalian	-5.21e-05	1.55e-05	0.100386	Above model	Malassezia
OTU_F18159	City	Dalian	-0.000258631	4.72e-05	5.68e-05	Above model	Malassezia
OTU_F18234	City	Dalian	-0.000516434	0.000102649	0.000366601	Above model	Malassezia
OTU_F18498	Pigmentation_frequency	Pigmentation_frequency	9.74e-06	3.19e-06	0.209434	Above model	Malassezia
OTU_F18504	Benzo.b.fluoranthene	Benzo.b.fluoranthene	1.55e-05	4.98e-06	0.190366	Above model	Malassezia
OTU_F18526	Acenaphthene	Acenaphthene	2.89e-05	5.31e-06	6.44e-05	Above model	Malassezia
OTU_F18526	City	Dalian	-3.99e-05	1.18e-05	0.097339	Above model	Malassezia
OTU_F18530	Acenaphthene	Acenaphthene	0.000182581	3.53e-05	0.000213434	Above model	Malassezia
OTU_F18554	Age	Age	4.79e-05	1.56e-05	0.203469	Above model	unclassified_Dothioraceae_genus
OTU_F186	Benzo.a.anthracene	Benzo.a.anthracene	0.00229997	0.000572055	0.0155407	Within model	Cordyceps
OTU_F18630	City	Dalian	-1.48e-05	4.86e-06	0.217568	Above model	Malassezia
OTU_F18630	Indeno.1.2.3.cd.pyrene	Indeno.1.2.3.cd.pyrene	-8.3e-06	2.63e-06	0.170898	Above model	Malassezia
OTU_F18658	City	Dalian	-3.85e-05	1.2e-05	0.144988	Above model	Malassezia
OTU_F18733	Nicotine	Nicotine	2.82e-05	8.8e-06	0.150583	Above model	Malassezia
OTU_F18838	City	Dalian	-2.23e-05	6.5e-06	0.0855121	Above model	Malassezia
OTU_F18872	City	Dalian	-0.000179899	4.26e-05	0.0079588	Above model	Malassezia
OTU_F18971	Acenaphthylene	Acenaphthylene	8.58e-06	1.46e-06	9.27e-06	Within model	Malassezia
OTU_F19009	Benzo.a.anthracene	Benzo.a.anthracene	0.000160263	2.64e-05	4.08e-06	Within model	unclassified_Pleosporales_genus
OTU_F19009	Benzo.b.fluoranthene	Benzo.b.fluoranthene	-8.76e-05	2.63e-05	0.111287	Within model	unclassified_Pleosporales_genus
OTU_F19009	Indeno.1.2.3.cd.pyrene	Indeno.1.2.3.cd.pyrene	4.99e-05	1.42e-05	0.0700029	Within model	unclassified_Pleosporales_genus
OTU_F19061	Benzo.a.anthracene	Benzo.a.anthracene	-8.65e-05	2.86e-05	0.226001	Above model	Malassezia
OTU_F19061	City	Dalian	-0.000233315	2.85e-05	8.77e-11	Above model	Malassezia
OTU_F19195	City	Dalian	-4.13e-05	1.19e-05	0.0772609	Above model	Malassezia
OTU_F19214	Dibenzo.a.h.anthracene	Dibenzo.a.h.anthracene	5.36e-06	1.64e-06	0.128864	Within model	Malassezia
OTU_F19236	Dibenzo.a.h.anthracene	Dibenzo.a.h.anthracene	2.86e-05	7.99e-06	0.0559202	Within model	Malassezia
OTU_F19265	Fluorene	Fluorene	5.18e-06	1.64e-06	0.165293	Within model	Malassezia
OTU_F19283	Acenaphthene	Acenaphthene	1.22e-05	2.85e-06	0.00650793	Above model	Malassezia
OTU_F19283	City	Dalian	-2.31e-05	6.33e-06	0.0467293	Above model	Malassezia
OTU_F19391	City	Dalian	-0.000475699	9.27e-05	0.000247338	Above model	Malassezia
OTU_F19414	City	Dalian	-0.000782445	0.000123076	1.06e-06	Above model	Malassezia
OTU_F19604	Benzo.a.anthracene	Benzo.a.anthracene	-1.82e-05	5.83e-06	0.182304	Within model	Malassezia
OTU_F19813	Phenanthrene	Phenanthrene	1.76e-05	5.47e-06	0.14418	Within model	Malassezia
OTU_F19947	City	Dalian	-0.000299885	6.33e-05	0.0011601	Above model	Malassezia
OTU_F20066	Cotinine	Cotinine	2.39e-05	4.85e-06	0.000566861	Above model	Malassezia
OTU_F20066	Nicotine	Nicotine	-2.05e-05	4.86e-06	0.00768381	Above model	Malassezia
OTU_F20139	City	Dalian	-1.84e-05	5.68e-06	0.140255	Above model	Malassezia
OTU_F20230	Acenaphthylene	Acenaphthylene	4.51e-06	1.21e-06	0.0375463	Within model	Alternaria
OTU_F20253	Benzo.a.pyrene	Benzo.a.pyrene	0.000144502	3.54e-05	0.0128871	Within model	Unclassified
OTU_F20253	Fluoranthene	Fluoranthene	-0.000171979	5.07e-05	0.09531	Within model	Unclassified
OTU_F20328	Benzo.k.fluoranthene	Benzo.k.fluoranthene	1.12e-05	3.62e-06	0.189571	Within model	Malassezia
OTU_F20353	Benzo.a.anthracene	Benzo.a.anthracene	1.7e-05	5.52e-06	0.19928	Above model	Malassezia
OTU_F20357	Acenaphthylene	Acenaphthylene	4.69e-06	1.27e-06	0.041972	Within model	Malassezia
OTU_F204	Pigmentation_frequency	Pigmentation_frequency	0.000228957	7.02e-05	0.129511	Within model	Talaromyces
OTU_F20564	Pyrene	Pyrene	7.9e-05	1.64e-05	0.000887006	Within model	Malassezia
OTU_F20628	City	Dalian	-0.000635354	0.000114842	4.54e-05	Above model	Malassezia
OTU_F20813	City	Dalian	-0.000207296	5.66e-05	0.0448459	Above model	Malassezia
OTU_F20830	City	Dalian	-0.00017434	4.52e-05	0.0256253	Above model	Malassezia
OTU_F21028	Age_Group	35-39	3.64e-05	1.17e-05	0.185226	Above model	Malassezia
OTU_F21271	City	Dalian	-0.000131177	2.87e-05	0.00219227	Above model	Malassezia
OTU_F21280	Benzo.a.anthracene	Benzo.a.anthracene	6.73e-05	9e-06	4.38e-09	Above model	Malassezia
OTU_F21280	Chrysene	Chrysene	-2.61e-05	8.71e-06	0.237561	Above model	Malassezia
OTU_F21294	Benzo.a.anthracene	Benzo.a.anthracene	1.9e-05	4.06e-06	0.00145995	Above model	Malassezia
OTU_F214	Chrysene	Chrysene	0.00109346	0.00023474	0.0015672	Below model	Unclassified
OTU_F21403	City	Dalian	-0.000260134	6.59e-05	0.0197026	Above model	Malassezia
OTU_F21414	Acenaphthylene	Acenaphthylene	6.77e-06	1.92e-06	0.0662071	Above model	Malassezia
OTU_F21426	Indeno.1.2.3.cd.pyrene	Indeno.1.2.3.cd.pyrene	-1.64e-05	5.35e-06	0.203219	Above model	Malassezia
OTU_F21599	City	Dalian	-0.000227589	3.41e-05	2.48e-07	Above model	Malassezia
OTU_F21599	City	Dalian	-0.000227589	3.41e-05	2.48e-07	Below model	Malassezia
OTU_F21662	City	Dalian	-0.000274644	5.76e-05	0.00106119	Above model	Malassezia
OTU_F21662	Indeno.1.2.3.cd.pyrene	Indeno.1.2.3.cd.pyrene	-0.000108378	3.12e-05	0.0776532	Above model	Malassezia
OTU_F21680	City	Dalian	-1.47e-05	3.3e-06	0.00343215	Within model	Malassezia
OTU_F22086	City	Dalian	-3.19e-05	9.49e-06	0.10126	Above model	Malassezia
OTU_F22130	Benzo.a.anthracene	Benzo.a.anthracene	0.000374544	0.000124582	0.232674	Above model	Malassezia
OTU_F22130	City	Dalian	-0.000505783	0.000124008	0.0128405	Above model	Malassezia
OTU_F22145	City	Dalian	-2.71e-05	6.67e-06	0.0135934	Above model	Malassezia
OTU_F22188	City	Dalian	-0.000162748	2.05e-05	3.38e-10	Above model	Malassezia
OTU_F22188	Indeno.1.2.3.cd.pyrene	Indeno.1.2.3.cd.pyrene	-4.06e-05	1.11e-05	0.0462428	Above model	Malassezia
OTU_F22596	City	Dalian	-0.000546422	0.000107663	0.000305814	Above model	Malassezia
OTU_F22625	City	Dalian	-0.000208943	6.52e-05	0.1514	Above model	Malassezia
OTU_F22784	Benzo.a.anthracene	Benzo.a.anthracene	0.000639433	0.000114249	3.5e-05	Above model	Malassezia
OTU_F22784	Benzo.ghi.perylene	Benzo.ghi.perylene	0.000182267	6.1e-05	0.24223	Above model	Malassezia
OTU_F22784	City	Dalian	-0.000373008	0.000113722	0.124288	Above model	Malassezia
OTU_F237	Anthracene	Anthracene	0.00114846	0.00036522	0.173566	Below model	Unclassified
OTU_F2404	Age_Group	30-34	1.69e-05	5.44e-06	0.187717	Above model	Malassezia
OTU_F2454	Benzo.a.anthracene	Benzo.a.anthracene	0.00019517	6.03e-05	0.139762	Within model	Phoma
OTU_F2570	Fluorene	Fluorene	-1.16e-05	3.89e-06	0.243346	Within model	Wallemia
OTU_F2732	City	Dalian	-0.00047784	0.000138108	0.0794999	Above model	Unclassified
OTU_F2758	Benzo.a.anthracene	Benzo.a.anthracene	0.000297976	0.0001	0.246148	Within model	Wallemia
OTU_F282	Pigmentation_frequency	Pigmentation_frequency	0.0011751	0.000319976	0.0433945	Within model	Aspergillus
OTU_F287	City	Dalian	-0.000439955	0.000146857	0.237946	Below model	Coprinellus
OTU_F2877	Acenaphthylene	Acenaphthylene	2.85e-05	6.83e-06	0.00936462	Above model	Malassezia
OTU_F2877	City	Dalian	-6.66e-05	1.64e-05	0.0135934	Above model	Malassezia
OTU_F3058	Benzo.a.anthracene	Benzo.a.anthracene	3.34e-05	7.08e-06	0.00124539	Within model	Malassezia
OTU_F3083	Acenaphthylene	Acenaphthylene	1.18e-05	2.62e-06	0.00296537	Above model	Malassezia
OTU_F31	Phenanthrene	Phenanthrene	0.0173516	0.00544402	0.1579	Below model	Candida
OTU_F317	Cotinine	Cotinine	-0.00060812	0.000115871	0.000151852	Within model	Penicillium
OTU_F317	Nicotine	Nicotine	0.00114054	0.000116026	5.92e-15	Within model	Penicillium
OTU_F3179	Dibenzo.a.h.anthracene	Dibenzo.a.h.anthracene	0.000117121	2.6e-05	0.00286176	Above model	unclassified_Dothioraceae_genus
OTU_F3179	Dibenzo.a.h.anthracene	Dibenzo.a.h.anthracene	0.000117121	2.6e-05	0.00286176	Below model	unclassified_Dothioraceae_genus
OTU_F3516	City	Dalian	-9.88e-05	3.03e-05	0.131495	Above model	unclassified_Pleosporales_genus
OTU_F3518	City	Dalian	-0.000119257	1.79e-05	2.48e-07	Above model	Malassezia
OTU_F3530	City	Dalian	-0.00020815	6.55e-05	0.16053	Above model	Malassezia
OTU_F3543	Acenaphthylene	Acenaphthylene	4.56e-05	1.01e-05	0.00260038	Above model	Malassezia
OTU_F3543	Acenaphthylene	Acenaphthylene	4.56e-05	1.01e-05	0.00260038	Below model	Malassezia
OTU_F3571	Pigmentation_frequency	Pigmentation_frequency	2.92e-05	8.63e-06	0.0980777	Above model	Aspergillus
OTU_F3715	Pigmentation_frequency	Pigmentation_frequency	0.000725606	0.000207345	0.0712361	Within model	Phoma
OTU_F3724	City	Dalian	1.29e-05	3.98e-06	0.133817	Above model	Malassezia
OTU_F399	City	Dalian	-0.000347994	8.4e-05	0.0102156	Within model	Unclassified
OTU_F4042	Acenaphthene	Acenaphthene	-8.41e-05	2.7e-05	0.187683	Below model	unclassified_Filobasidiales_genus
OTU_F4042	Acenaphthylene	Acenaphthylene	0.000130333	2.5e-05	0.000176564	Below model	unclassified_Filobasidiales_genus
OTU_F4042	Chrysene	Chrysene	0.000189656	5.83e-05	0.133817	Below model	unclassified_Filobasidiales_genus
OTU_F4094	Age	Age	0.000117915	3.67e-05	0.148555	Within model	unclassified_Dothioraceae_genus
OTU_F4094	Age_Group	40-45	-0.000310537	0.000101356	0.205621	Within model	unclassified_Dothioraceae_genus
OTU_F4206	Acenaphthylene	Acenaphthylene	0.000543046	9.97e-05	6.37e-05	Above model	Malassezia
OTU_F4206	Acenaphthylene	Acenaphthylene	0.000543046	9.97e-05	6.37e-05	Below model	Malassezia
OTU_F4211	City	Dalian	-3.22e-05	1.02e-05	0.163752	Above model	Malassezia
OTU_F4234	City	Dalian	-8e-05	2.44e-05	0.122137	Above model	Malassezia
OTU_F4248	Benzo.b.fluoranthene	Benzo.b.fluoranthene	3.88e-05	1.26e-05	0.203366	Above model	Malassezia
OTU_F4248	City	Dalian	-5.92e-05	1.26e-05	0.0012738	Above model	Malassezia
OTU_F4303	Acenaphthene	Acenaphthene	2.69e-05	4.96e-06	7.17e-05	Within model	Malassezia
OTU_F4304	Acenaphthene	Acenaphthene	4.4e-05	7.98e-06	4.96e-05	Above model	Malassezia
OTU_F4422	Benzo.a.anthracene	Benzo.a.anthracene	4.47e-05	1.18e-05	0.0311611	Above model	Emericella
OTU_F4422	Pyrene	Pyrene	-5.34e-05	1.07e-05	0.000406402	Above model	Emericella
OTU_F4491	Acenaphthylene	Acenaphthylene	9.39e-06	1.52e-06	2.38e-06	Above model	Malassezia
OTU_F4491	Nicotine	Nicotine	1.21e-05	3.63e-06	0.107584	Above model	Malassezia
OTU_F4520	Pyrene	Pyrene	1.49e-05	4.69e-06	0.163792	Above model	Malassezia
OTU_F4548	City	Dalian	-3.05e-05	8.08e-06	0.0329616	Above model	Malassezia
OTU_F4548	Indeno.1.2.3.cd.pyrene	Indeno.1.2.3.cd.pyrene	-1.33e-05	4.38e-06	0.218582	Above model	Malassezia
OTU_F4552	Acenaphthylene	Acenaphthylene	1.16e-05	3.15e-06	0.0426747	Within model	Malassezia
OTU_F4585	City	Dalian	-0.000248142	4.14e-05	5.94e-06	Above model	Malassezia
OTU_F46	Pigmentation_frequency	Pigmentation_frequency	0.00450229	0.0011408	0.0196406	Below model	Aspergillus
OTU_F4639	Cotinine	Cotinine	1.49e-05	4.07e-06	0.0450255	Within model	Unclassified
OTU_F4639	Nicotine	Nicotine	-1.35e-05	4.07e-06	0.115314	Within model	Unclassified
OTU_F4673	City	Dalian	-2.61e-05	7.43e-06	0.06947	Above model	Malassezia
OTU_F4720	City	Dalian	-2.35e-05	6.18e-06	0.0307569	Above model	Malassezia
OTU_F4751	Age	Age	8.36e-05	2.79e-05	0.238585	Within model	unclassified_Dothioraceae_genus
OTU_F48	City	Dalian	-0.00250693	0.000740393	0.0961836	Below model	unclassified_Tremellales_genus
OTU_F4802	City	Dalian	-0.00512704	0.000444344	1.11e-19	Above model	Malassezia
OTU_F4805	Benzo.ghi.perylene	Benzo.ghi.perylene	1.95e-05	6.28e-06	0.188168	Within model	unclassified_Pleosporales_genus
OTU_F4805	City	Dalian	-3.58e-05	1.17e-05	0.207421	Within model	unclassified_Pleosporales_genus
OTU_F4822	Anthracene	Anthracene	7.13e-06	2.36e-06	0.22482	Within model	Malassezia
OTU_F4822	City	Dalian	-1.12e-05	3.27e-06	0.0882611	Within model	Malassezia
OTU_F4937	Chrysene	Chrysene	2.68e-05	7.36e-06	0.0465772	Above model	Malassezia
OTU_F4951	Fluorene	Fluorene	8.87e-06	2.72e-06	0.128775	Within model	Malassezia
OTU_F4991	City	Dalian	-0.000493891	8.81e-05	3.42e-05	Above model	Malassezia
OTU_F5000	City	Dalian	-0.00033661	6.09e-05	4.56e-05	Above model	Malassezia
OTU_F5038	City	Dalian	-0.000174217	5.02e-05	0.0769821	Above model	Malassezia
OTU_F5072	City	Dalian	-5.38e-05	1.72e-05	0.179812	Above model	Malassezia
OTU_F5170	Acenaphthylene	Acenaphthylene	3.13e-05	8.64e-06	0.050955	Above model	Malassezia
OTU_F522	Acenaphthene	Acenaphthene	0.00154305	0.000493675	0.182095	Below model	Nigrospora
OTU_F5254	Benzo.a.anthracene	Benzo.a.anthracene	0.000223662	7.08e-05	0.168495	Above model	Malassezia
OTU_F5254	City	Dalian	-0.000362278	7.05e-05	0.000241334	Above model	Malassezia
OTU_F5265	City	Dalian	-5.74e-05	1.93e-05	0.247739	Above model	Malassezia
OTU_F5293	City	Dalian	-8.31e-05	2.56e-05	0.137283	Above model	Malassezia
OTU_F5323	Cotinine	Cotinine	2.01e-05	6.05e-06	0.112741	Above model	Malassezia
OTU_F5370	City	Dalian	-0.000130722	3.8e-05	0.0832277	Above model	Malassezia
OTU_F54	Acenaphthylene	Acenaphthylene	0.000226298	3.47e-05	5.23e-07	Above model	Malassezia
OTU_F54	Acenaphthylene	Acenaphthylene	0.000226298	3.47e-05	5.23e-07	Below model	Malassezia
OTU_F5424	Age	Age	0.0132942	0.00424985	0.180965	Below model	Aureobasidium
OTU_F557	Phenanthrene	Phenanthrene	0.000839536	0.000204328	0.0115492	Within model	Unclassified
OTU_F5934	City	Dalian	-0.000764703	0.000120105	1.01e-06	Above model	Malassezia
OTU_F6121	Cotinine	Cotinine	2.8e-05	9.41e-06	0.24653	Above model	Malassezia
OTU_F6260	City	Dalian	-8.72e-05	2.61e-05	0.107348	Above model	Malassezia
OTU_F6260	Cotinine	Cotinine	9.53e-05	2.6e-05	0.0433945	Above model	Malassezia
OTU_F6260	Nicotine	Nicotine	-8.15e-05	2.6e-05	0.177635	Above model	Malassezia
OTU_F6303	Benzo.k.fluoranthene	Benzo.k.fluoranthene	9.47e-06	2.83e-06	0.10545	Within model	Malassezia
OTU_F6512	Cotinine	Cotinine	3.63e-05	9.33e-06	0.023813	Within model	Emericella
OTU_F6520	Age	Age	0.000152435	4.48e-05	0.0907204	Above model	unclassified_Dothioraceae_genus
OTU_F6520	Age_Group	40-45	-0.000374705	0.000123469	0.2196	Above model	unclassified_Dothioraceae_genus
OTU_F6540	City	Dalian	0.000270314	8.38e-05	0.142582	Above model	Unclassified
OTU_F6576	Benzo.b.fluoranthene	Benzo.b.fluoranthene	-7.98e-05	2.49e-05	0.153014	Above model	Alternaria
OTU_F6633	City	Dalian	-0.000304112	5.31e-05	1.95e-05	Above model	Malassezia
OTU_F6665	City	Dalian	-0.000379145	7.43e-05	0.000271026	Above model	Malassezia
OTU_F6670	Benzo.a.anthracene	Benzo.a.anthracene	2.78e-05	6.14e-06	0.00258119	Above model	Malassezia
OTU_F6743	Cotinine	Cotinine	1.76e-05	5.92e-06	0.243832	Within model	Emericella
OTU_F6821	Benzo.ghi.perylene	Benzo.ghi.perylene	3.83e-05	1.08e-05	0.0625949	Above model	Malassezia
OTU_F6913	Benzo.k.fluoranthene	Benzo.k.fluoranthene	5.02e-05	1.5e-05	0.10518	Within model	Rhodotorula
OTU_F7112	City	Dalian	-0.0001856	4.44e-05	0.00911514	Above model	Malassezia
OTU_F7124	City	Dalian	-1.39e-05	4.32e-06	0.141611	Within model	Malassezia
OTU_F7147	City	Dalian	-0.000732859	0.000120999	4.49e-06	Above model	Malassezia
OTU_F7213	City	Dalian	-0.000142238	3.55e-05	0.0164172	Above model	Malassezia
OTU_F7283	Age	Age	0.00134385	0.000437886	0.203469	Within model	unclassified_Dothioraceae_genus
OTU_F7298	Benzo.a.anthracene	Benzo.a.anthracene	0.000132268	4.36e-05	0.218622	Above model	Malassezia
OTU_F7298	Pyrene	Pyrene	-0.000185143	3.94e-05	0.00135653	Above model	Malassezia
OTU_F7349	City	Dalian	-8.8e-05	2.79e-05	0.172282	Above model	Malassezia
OTU_F7374	City	Dalian	-5.02e-05	1.38e-05	0.0464734	Above model	Malassezia
OTU_F7390	Benzo.a.anthracene	Benzo.a.anthracene	3.98e-05	9.24e-06	0.00589188	Above model	Malassezia
OTU_F7390	Dibenzo.a.h.anthracene	Dibenzo.a.h.anthracene	1.44e-05	3.97e-06	0.0494388	Above model	Malassezia
OTU_F7399	City	Dalian	-0.000202043	4.91e-05	0.0113296	Above model	Malassezia
OTU_F7487	City	Dalian	-2.44e-05	6.89e-06	0.0627542	Above model	Malassezia
OTU_F7587	City	Dalian	-7.79e-05	2.37e-05	0.123735	Above model	Malassezia
OTU_F7691	City	Dalian	-0.000207964	4.38e-05	0.00112916	Above model	Malassezia
OTU_F7954	Benzo.ghi.perylene	Benzo.ghi.perylene	3.12e-05	9.72e-06	0.148057	Above model	Malassezia
OTU_F8014	Dibenzo.a.h.anthracene	Dibenzo.a.h.anthracene	0.000408086	4.55e-05	9.8e-13	Within model	Malassezia
OTU_F8047	Benzo.a.anthracene	Benzo.a.anthracene	3.84e-05	1.04e-05	0.0412468	Above model	Malassezia
OTU_F8089	Indeno.1.2.3.cd.pyrene	Indeno.1.2.3.cd.pyrene	0.000231114	6.23e-05	0.039152	Within model	Pleurotus
OTU_F8210	City	Dalian	-8.52e-05	1.94e-05	0.00425457	Above model	Malassezia
OTU_F8366	Acenaphthylene	Acenaphthylene	7.54e-06	1.46e-06	0.000232016	Within model	Malassezia
OTU_F8366	Benzo.k.fluoranthene	Benzo.k.fluoranthene	1.2e-05	3.8e-06	0.16833	Within model	Malassezia
OTU_F8374	City	Dalian	-3.36e-05	7.85e-06	0.00622358	Above model	Malassezia
OTU_F8414	Chrysene	Chrysene	0.000140637	4.47e-05	0.173524	Above model	Malassezia
OTU_F8414	City	Dalian	-0.000137578	4.6e-05	0.240493	Above model	Malassezia
OTU_F8468	Cotinine	Cotinine	1.94e-05	5.34e-06	0.0487034	Above model	Malassezia
OTU_F8468	Nicotine	Nicotine	-1.77e-05	5.34e-06	0.115895	Above model	Malassezia
OTU_F8493	City	Dalian	-0.000941025	0.000144894	5.69e-07	Above model	Malassezia
OTU_F8503	City	Dalian	-2e-05	5.47e-06	0.0443639	Above model	Malassezia
OTU_F8507	City	Dalian	-1.6e-05	4.71e-06	0.0938776	Above model	Malassezia
OTU_F8507	Indeno.1.2.3.cd.pyrene	Indeno.1.2.3.cd.pyrene	-8.19e-06	2.55e-06	0.149528	Above model	Malassezia
OTU_F8520	Dibenzo.a.h.anthracene	Dibenzo.a.h.anthracene	4.46e-06	1.44e-06	0.195868	Within model	Malassezia
OTU_F8542	City	Dalian	-0.000101715	2.05e-05	0.000499767	Above model	Malassezia
OTU_F8562	City	Dalian	-1.91e-05	6.21e-06	0.201291	Above model	Malassezia
OTU_F8568	City	Dalian	-0.000641686	0.000110863	1.53e-05	Above model	Malassezia
OTU_F8592	City	Dalian	-2.6e-05	5.03e-06	0.000206696	Above model	Malassezia
OTU_F8616	City	Dalian	-6.77e-05	1.77e-05	0.0283946	Above model	Malassezia
OTU_F8621	City	Dalian	-0.000197246	2.89e-05	1.24e-07	Above model	Malassezia
OTU_F8621	Dibenzo.a.h.anthracene	Dibenzo.a.h.anthracene	4.35e-05	1.25e-05	0.071869	Above model	Malassezia
OTU_F8633	Cotinine	Cotinine	2.28e-05	7.33e-06	0.190366	Above model	Malassezia
OTU_F8672	Benzo.a.anthracene	Benzo.a.anthracene	0.000876826	0.00016617	0.000135072	Above model	Malassezia
OTU_F8672	City	Dalian	-0.000772722	0.000165404	0.00148551	Above model	Malassezia
OTU_F8783	Acenaphthene	Acenaphthene	-1.09e-05	3.37e-06	0.145192	Within model	Malassezia
OTU_F8783	Acenaphthylene	Acenaphthylene	2.36e-05	3.12e-06	2.69e-09	Within model	Malassezia
OTU_F8793	City	Dalian	-0.000434578	7.66e-05	2.5e-05	Above model	Malassezia
OTU_F8917	Acenaphthylene	Acenaphthylene	9.76e-06	2.6e-06	0.0346629	Within model	Malassezia
OTU_F8985	City	Dalian	-0.00046373	8.67e-05	0.000101535	Above model	Malassezia
OTU_F9006	Pigmentation_frequency	Pigmentation_frequency	4.45e-05	1.33e-05	0.106673	Within model	Aspergillus
OTU_F9027	City	Dalian	-0.000171277	3.35e-05	0.000259639	Above model	Malassezia
OTU_F9259	Acenaphthylene	Acenaphthylene	6.29e-06	2.1e-06	0.240493	Within model	Malassezia
OTU_F9384	Acenaphthylene	Acenaphthylene	2.14e-05	5.32e-06	0.0159779	Above model	Malassezia
OTU_F9533	City	Dalian	-1.97e-05	6.44e-06	0.209223	Above model	Malassezia
OTU_F9541	Benzo.a.anthracene	Benzo.a.anthracene	0.000450411	0.000115835	0.0237538	Above model	Malassezia
OTU_F9541	City	Dalian	-0.000473342	0.000115302	0.0116666	Above model	Malassezia
OTU_F9581	Benzo.ghi.perylene	Benzo.ghi.perylene	7.57e-06	1.79e-06	0.00784789	Within model	Malassezia
OTU_F9678	City	Dalian	-1.8e-05	5.46e-06	0.119125	Within model	Malassezia
OTU_F9856	Age_Group	30-34	1.49e-05	4.17e-06	0.0566975	Within model	Malassezia
astatistically significant when q ≤ 0.25.

## Sheet: Fungus_ITS - Scalp
OTU	Metadata Category	Variable	coef	stderr	qval	Sloan model fitting within or outside model	Genus
OTU_F10090	Benzo.a.anthracene	Benzo.a.anthracene	0.000209863	5.16e-05	0.0148064	Within model	Malassezia
OTU_F10128	City	Dalian	7.12e-05	2.12e-05	0.107108	Above model	Malassezia
OTU_F10393	City	Dalian	-0.000160765	1.47e-05	4.99e-18	Above model	Malassezia
OTU_F10394	Pyrene	Pyrene	0.000216931	7.13e-05	0.221775	Above model	Malassezia
OTU_F10544	Benzo.k.fluoranthene	Benzo.k.fluoranthene	0.0045716	0.00139464	0.131123	Within model	Malassezia
OTU_F10544	Indeno.1.2.3.cd.pyrene	Indeno.1.2.3.cd.pyrene	-0.0027367	0.000687121	0.0196101	Within model	Malassezia
OTU_F10567	Benzo.k.fluoranthene	Benzo.k.fluoranthene	-6.2e-05	1.99e-05	0.192273	Above model	Malassezia
OTU_F10595	Cotinine	Cotinine	2.8e-05	5.82e-06	0.00102627	Above model	Malassezia
OTU_F10595	Nicotine	Nicotine	-2.28e-05	5.82e-06	0.0228291	Above model	Malassezia
OTU_F10659	City	Dalian	1.59e-05	5.21e-06	0.219521	Within model	Malassezia
OTU_F10661	Acenaphthene	Acenaphthene	0.000294969	3.43e-05	7.5e-12	Above model	Unclassified
OTU_F10661	Acenaphthylene	Acenaphthylene	0.000180554	3.18e-05	2.56e-05	Above model	Unclassified
OTU_F10699	Acenaphthylene	Acenaphthylene	0.000110615	2.64e-05	0.0100612	Above model	Epicoccum
OTU_F10785	City	Dalian	-0.000124486	3.24e-05	0.029221	Above model	Malassezia
OTU_F10794	City	Dalian	-0.000603962	0.00017028	0.0691397	Above model	Malassezia
OTU_F10919	City	Dalian	4.06e-05	1.16e-05	0.0744861	Above model	Malassezia
OTU_F10919	Cotinine	Cotinine	4.94e-05	1.15e-05	0.00687647	Above model	Malassezia
OTU_F10919	Nicotine	Nicotine	-4.68e-05	1.15e-05	0.0146189	Above model	Malassezia
OTU_F10963	Benzo.k.fluoranthene	Benzo.k.fluoranthene	0.000162982	4.05e-05	0.0173645	Above model	Candida
OTU_F10976	Scalp	Healthy	-1.67e-05	5.58e-06	0.249128	Above model	Malassezia
OTU_F10992	Age_Group	30-34	1.16e-05	3.65e-06	0.162525	Within model	Malassezia
OTU_F11140	City	Dalian	-5.21e-05	7.64e-06	1.39e-07	Above model	Malassezia
OTU_F11141	Benzo.a.pyrene	Benzo.a.pyrene	3.65e-05	1.18e-05	0.192971	Above model	Malassezia
OTU_F11231	City	Dalian	0.0012275	0.000399098	0.206677	Above model	Malassezia
OTU_F11231	Scalp	Healthy	-0.0016153	0.000431844	0.0400148	Above model	Malassezia
OTU_F11234	Scalp	Healthy	-1.6e-05	4.69e-06	0.0952428	Within model	Malassezia
OTU_F11283	City	Dalian	7.61e-06	2.55e-06	0.249212	Within model	Malassezia
OTU_F11289	Benzo.a.anthracene	Benzo.a.anthracene	0.000132216	3.24e-05	0.0146189	Within model	Malassezia
OTU_F11289	Chrysene	Chrysene	-9.43e-05	3.15e-05	0.245103	Within model	Malassezia
OTU_F11290	Benzo.k.fluoranthene	Benzo.k.fluoranthene	0.000175062	3.87e-05	0.00303479	Above model	Candida
OTU_F11389	Anthracene	Anthracene	-1.3e-05	3.49e-06	0.0415297	Within model	Malassezia
OTU_F11418	Benzo.a.pyrene	Benzo.a.pyrene	7.34e-06	2.15e-06	0.0952428	Within model	Malassezia
OTU_F11831	City	Dalian	-0.00010186	1.36e-05	3.96e-09	Above model	Malassezia
OTU_F12	Acenaphthylene	Acenaphthylene	0.0064293	0.00162933	0.0221282	Below model	Epicoccum
OTU_F12087	Benzo.b.fluoranthene	Benzo.b.fluoranthene	6.33e-06	1.78e-06	0.0687713	Within model	Malassezia
OTU_F12189	City	Dalian	5.66e-05	1.61e-05	0.0755886	Above model	Malassezia
OTU_F12302	Nicotine	Nicotine	4.32e-05	8.22e-06	0.000161159	Within model	Malassezia
OTU_F12307	Nicotine	Nicotine	1.59e-05	3.81e-06	0.0108272	Above model	Malassezia
OTU_F12393	Cotinine	Cotinine	9.68e-06	2.92e-06	0.119985	Within model	Malassezia
OTU_F12415	City	Dalian	-2.26e-05	4.77e-06	0.00135558	Above model	Malassezia
OTU_F12631	Cotinine	Cotinine	4e-05	7.19e-06	4.5e-05	Above model	Malassezia
OTU_F12631	Nicotine	Nicotine	-2.98e-05	7.18e-06	0.0111492	Above model	Malassezia
OTU_F12847	Dibenzo.a.h.anthracene	Dibenzo.a.h.anthracene	6.72e-06	1.47e-06	0.00250854	Within model	Malassezia
OTU_F12855	Fluoranthene	Fluoranthene	-1.38e-05	4.2e-06	0.133289	Above model	Malassezia
OTU_F13130	Age_Group	30-34	0.000162914	5.25e-05	0.192754	Above model	Malassezia
OTU_F13367	Nicotine	Nicotine	5.84e-05	1.83e-05	0.15874	Above model	Malassezia
OTU_F13459	Nicotine	Nicotine	7.25e-05	2.27e-05	0.156452	Above model	Malassezia
OTU_F13674	Dibenzo.a.h.anthracene	Dibenzo.a.h.anthracene	2.92e-06	9.68e-07	0.235577	Within model	Malassezia
OTU_F13740	Anthracene	Anthracene	0.00369529	0.00087788	0.00934776	Above model	Malassezia
OTU_F13740	Benzo.b.fluoranthene	Benzo.b.fluoranthene	-0.00377236	0.00121395	0.192273	Above model	Malassezia
OTU_F13740	Dibenzo.a.h.anthracene	Dibenzo.a.h.anthracene	0.00790977	0.000536771	7.42e-29	Above model	Malassezia
OTU_F13744	City	Dalian	-2.89e-05	6.34e-06	0.00267386	Above model	Malassezia
OTU_F13748	City	Dalian	-1.64e-05	3.27e-06	0.000440047	Within model	Malassezia
OTU_F13787	City	Dalian	-0.000197531	1.76e-05	6.93e-19	Above model	Malassezia
OTU_F13941	Dibenzo.a.h.anthracene	Dibenzo.a.h.anthracene	3.62e-06	1.13e-06	0.153956	Within model	Malassezia
OTU_F14025	Dandruff_severity	Mild Dandruff	-4.86e-05	1.62e-05	0.245167	Above model	Malassezia
OTU_F14143	Fluorene	Fluorene	1e-05	3.23e-06	0.192038	Within model	unclassified_Pleosporales_genus
OTU_F14182	Indeno.1.2.3.cd.pyrene	Indeno.1.2.3.cd.pyrene	6.27e-06	1.71e-06	0.0495285	Within model	Malassezia
OTU_F14191	Pyrene	Pyrene	-0.00147915	0.000443612	0.114312	Below model	Emericella
OTU_F14295	Dibenzo.a.h.anthracene	Dibenzo.a.h.anthracene	6.49e-06	2.03e-06	0.156452	Above model	Malassezia
OTU_F14434	Scalp	Healthy	-0.000124711	3.78e-05	0.122635	Above model	Malassezia
OTU_F14538	Anthracene	Anthracene	2.71e-05	6.23e-06	0.00562812	Within model	Malassezia
OTU_F14538	Dibenzo.a.h.anthracene	Dibenzo.a.h.anthracene	5.5e-05	3.81e-06	5.06e-28	Within model	Malassezia
OTU_F14559	City	Dalian	-1.59e-05	4.79e-06	0.115994	Within model	Malassezia
OTU_F14830	City	Dalian	5.64e-06	1.82e-06	0.193893	Within model	Malassezia
OTU_F15	Benzo.b.fluoranthene	Benzo.b.fluoranthene	0.0104629	0.0023511	0.00392716	Below model	Malassezia
OTU_F15050	City	Dalian	-1.27e-05	4.17e-06	0.223469	Above model	Malassezia
OTU_F151	Chrysene	Chrysene	0.00050719	0.000139172	0.0531278	Within model	Blumeria
OTU_F15109	Anthracene	Anthracene	2.91e-05	9.46e-06	0.205872	Above model	Malassezia
OTU_F15224	City	Dalian	-6.7e-05	1.16e-05	1.87e-05	Above model	Malassezia
OTU_F153	Scalp	Healthy	-0.000574009	0.000151305	0.0338348	Below model	unclassified_Basidiomycota_genus
OTU_F15471	Dibenzo.a.h.anthracene	Dibenzo.a.h.anthracene	3.61e-05	9.19e-06	0.022718	Within model	Emericella
OTU_F15471	Pyrene	Pyrene	-9.22e-05	1.89e-05	0.000774557	Within model	Emericella
OTU_F15608	Acenaphthylene	Acenaphthylene	5.95e-06	1.41e-06	0.00936373	Within model	Malassezia
OTU_F15843	City	Dalian	-1.3e-05	4.32e-06	0.232761	Within model	Malassezia
OTU_F15898	Nicotine	Nicotine	3.99e-05	1.01e-05	0.0214792	Above model	Malassezia
OTU_F16018	City	Dalian	-0.000520846	0.000114331	0.00266693	Within model	Malassezia
OTU_F16052	Benzo.ghi.perylene	Benzo.ghi.perylene	7.68e-06	2.11e-06	0.0541094	Above model	Malassezia
OTU_F16094	Scalp	Healthy	-1.25e-05	4.14e-06	0.225674	Within model	Malassezia
OTU_F16232	Scalp	Healthy	-5.96e-05	1.63e-05	0.0507321	Above model	Malassezia
OTU_F16559	Acenaphthylene	Acenaphthylene	4.61e-06	1.48e-06	0.192038	Within model	Malassezia
OTU_F166	Benzo.k.fluoranthene	Benzo.k.fluoranthene	0.000450613	0.000138529	0.137814	Below model	unclassified_Hypocreales_genus
OTU_F166	Cotinine	Cotinine	0.000381432	0.000126631	0.235577	Below model	unclassified_Hypocreales_genus
OTU_F16774	Benzo.k.fluoranthene	Benzo.k.fluoranthene	0.000850518	0.000257899	0.123955	Within model	Malassezia
OTU_F16805	Benzo.a.anthracene	Benzo.a.anthracene	3.27e-05	9.87e-06	0.119357	Within model	Malassezia
OTU_F16805	Chrysene	Chrysene	-2.91e-05	9.57e-06	0.221153	Within model	Malassezia
OTU_F16930	City	Dalian	7.42e-06	1.98e-06	0.0398538	Within model	Malassezia
OTU_F17086	Nicotine	Nicotine	3.12e-05	8e-06	0.0246694	Within model	Malassezia
OTU_F17147	Benzo.k.fluoranthene	Benzo.k.fluoranthene	2.95e-05	8.96e-06	0.127096	Within model	Malassezia
OTU_F17147	Indeno.1.2.3.cd.pyrene	Indeno.1.2.3.cd.pyrene	-1.49e-05	4.42e-06	0.10481	Within model	Malassezia
OTU_F17372	Benzo.ghi.perylene	Benzo.ghi.perylene	1.62e-05	4.71e-06	0.0896646	Above model	Malassezia
OTU_F17426	Nicotine	Nicotine	4.36e-05	1.25e-05	0.0796326	Above model	Malassezia
OTU_F17448	City	Dalian	5.47e-06	1.78e-06	0.208773	Within model	Malassezia
OTU_F18	Chrysene	Chrysene	-0.0205703	0.00598984	0.090073	Below model	unclassified_Dothioraceae_genus
OTU_F18	Pyrene	Pyrene	0.0298996	0.00556382	0.000103689	Below model	unclassified_Dothioraceae_genus
OTU_F18183	Benzo.k.fluoranthene	Benzo.k.fluoranthene	-8.75e-05	2.46e-05	0.06827	Above model	Malassezia
OTU_F18504	City	Dalian	-1.49e-05	4.4e-06	0.099035	Above model	Malassezia
OTU_F18512	Acenaphthylene	Acenaphthylene	0.000105427	2.67e-05	0.0218371	Above model	Unclassified
OTU_F18521	City	Dalian	1.19e-05	3.52e-06	0.10335	Within model	Malassezia
OTU_F18630	City	Dalian	-2.23e-05	4.41e-06	0.000356207	Above model	Malassezia
OTU_F18662	Scalp	Healthy	-0.000112804	3.74e-05	0.233547	Above model	Malassezia
OTU_F18838	City	Dalian	-1.9e-05	5e-06	0.0329197	Above model	Malassezia
OTU_F18872	Benzo.a.anthracene	Benzo.a.anthracene	0.000969586	0.000266434	0.0539035	Above model	Malassezia
OTU_F18872	Cotinine	Cotinine	0.00206568	0.00026232	4.51e-10	Above model	Malassezia
OTU_F18872	Nicotine	Nicotine	-0.00163985	0.000262105	1.95e-06	Above model	Malassezia
OTU_F18946	Pyrene	Pyrene	9.66e-06	2.92e-06	0.119986	Above model	Malassezia
OTU_F18960	Benzo.a.pyrene	Benzo.a.pyrene	6.67e-06	2.15e-06	0.193816	Within model	Malassezia
OTU_F18960	Benzo.b.fluoranthene	Benzo.b.fluoranthene	7.58e-06	2.36e-06	0.151325	Within model	Malassezia
OTU_F19024	Acenaphthylene	Acenaphthylene	4.8e-06	1.09e-06	0.00503965	Within model	Malassezia
OTU_F19041	Scalp	Healthy	-0.000107454	2.93e-05	0.0507027	Above model	Malassezia
OTU_F19061	City	Dalian	-0.00061297	0.000147013	0.0105973	Above model	Malassezia
OTU_F19098	City	Dalian	-3.16e-05	7.17e-06	0.0047376	Above model	Malassezia
OTU_F19255	Chrysene	Chrysene	1.72e-05	4.64e-06	0.0443687	Above model	Malassezia
OTU_F19283	City	Dalian	-1.99e-05	4.26e-06	0.00176112	Above model	Malassezia
OTU_F19435	City	Dalian	-5.26e-05	1.64e-05	0.154555	Above model	Malassezia
OTU_F1944	Pyrene	Pyrene	-0.00124897	0.000368449	0.0996951	Below model	Emericella
OTU_F19604	Acenaphthylene	Acenaphthylene	5.77e-06	1.77e-06	0.133301	Within model	Malassezia
OTU_F20066	City	Dalian	1.49e-05	4.66e-06	0.155359	Above model	Malassezia
OTU_F20180	City	Dalian	-1.03e-05	2.43e-06	0.00822231	Within model	Malassezia
OTU_F20180	Dibenzo.a.h.anthracene	Dibenzo.a.h.anthracene	3.25e-06	1.07e-06	0.231323	Within model	Malassezia
OTU_F20187	Acenaphthylene	Acenaphthylene	3.5e-06	9.03e-07	0.0259553	Within model	Malassezia
OTU_F20316	City	Dalian	-2e-05	5.52e-06	0.0573085	Above model	Malassezia
OTU_F20371	Indeno.1.2.3.cd.pyrene	Indeno.1.2.3.cd.pyrene	-0.000217942	6.87e-05	0.165474	Above model	Malassezia
OTU_F20371	Indeno.1.2.3.cd.pyrene	Indeno.1.2.3.cd.pyrene	-0.000217942	6.87e-05	0.165474	Below model	Malassezia
OTU_F20389	Cotinine	Cotinine	7.09e-06	1.95e-06	0.0536856	Within model	Malassezia
OTU_F20389	Nicotine	Nicotine	-5.92e-06	1.95e-06	0.220407	Within model	Malassezia
OTU_F20615	Benzo.a.anthracene	Benzo.a.anthracene	3.27e-05	7.49e-06	0.00536318	Within model	Emericella
OTU_F20615	Benzo.a.pyrene	Benzo.a.pyrene	-2.16e-05	6.77e-06	0.15878	Within model	Emericella
OTU_F20615	Pyrene	Pyrene	-3.59e-05	6.75e-06	0.000128018	Within model	Emericella
OTU_F21018	City	Dalian	2.54e-05	5.86e-06	0.00596734	Above model	Malassezia
OTU_F21080	Nicotine	Nicotine	6.22e-05	1.39e-05	0.00374035	Above model	Malassezia
OTU_F2129	City	Dalian	1.47e-05	2.82e-06	0.000198584	Within model	Malassezia
OTU_F21299	Nicotine	Nicotine	3.81e-05	1.08e-05	0.0730151	Within model	Malassezia
OTU_F21503	Cotinine	Cotinine	9.49e-06	3.04e-06	0.184888	Within model	Malassezia
OTU_F21592	City	Dalian	0.000304932	5.08e-05	6.18e-06	Above model	Malassezia
OTU_F21746	City	Dalian	-1.63e-05	5.45e-06	0.248823	Within model	Malassezia
OTU_F21807	Benzo.b.fluoranthene	Benzo.b.fluoranthene	-1.44e-05	4.39e-06	0.132591	Above model	Malassezia
OTU_F21846	City	Dalian	2.55e-05	7.45e-06	0.0925846	Above model	Malassezia
OTU_F21981	Scalp	Healthy	-3.83e-05	9.37e-06	0.0140879	Within model	Malassezia
OTU_F22030	Anthracene	Anthracene	2.15e-05	5.41e-06	0.0203294	Within model	Malassezia
OTU_F22030	Benzo.b.fluoranthene	Benzo.b.fluoranthene	-2.25e-05	7.49e-06	0.243556	Within model	Malassezia
OTU_F22030	Dibenzo.a.h.anthracene	Dibenzo.a.h.anthracene	4.54e-05	3.31e-06	4.84e-26	Within model	Malassezia
OTU_F22086	Acenaphthylene	Acenaphthylene	8.74e-06	2.59e-06	0.104627	Above model	Malassezia
OTU_F22086	Benzo.a.anthracene	Benzo.a.anthracene	2.52e-05	6.29e-06	0.0181645	Above model	Malassezia
OTU_F22145	City	Dalian	-3.12e-05	5.86e-06	0.000128018	Above model	Malassezia
OTU_F22165	Acenaphthene	Acenaphthene	1.13e-05	2.34e-06	0.00097637	Above model	Unclassified
OTU_F22188	City	Dalian	-0.000169069	1.66e-05	5.38e-16	Above model	Malassezia
OTU_F22200	Phenanthrene	Phenanthrene	1.02e-05	2.97e-06	0.0893607	Within model	Malassezia
OTU_F22317	Acenaphthylene	Acenaphthylene	4.34e-06	1.12e-06	0.0255685	Within model	Malassezia
OTU_F2246	City	Dalian	1.46e-05	3.34e-06	0.005152	Above model	Malassezia
OTU_F22572	Dandruff_severity	Mild Dandruff	-2.55e-05	7.52e-06	0.099887	Above model	Malassezia
OTU_F22572	Scalp	Healthy	-2.32e-05	6.43e-06	0.0575121	Above model	Malassezia
OTU_F2404	City	Dalian	2.7e-05	3.69e-06	1.1e-08	Above model	Malassezia
OTU_F257	City	Dalian	-0.000106324	3.11e-05	0.0952132	Within model	Penicillium
OTU_F26	Pyrene	Pyrene	-0.00861217	0.00214855	0.018313	Below model	Emericella
OTU_F2728	Benzo.a.anthracene	Benzo.a.anthracene	0.000291317	8.03e-05	0.0550953	Within model	Malassezia
OTU_F287	Benzo.ghi.perylene	Benzo.ghi.perylene	0.000248046	4.24e-05	1.2e-05	Below model	Coprinellus
OTU_F2943	Benzo.b.fluoranthene	Benzo.b.fluoranthene	0.0011052	0.000330132	0.110455	Below model	Emericella
OTU_F2943	Pyrene	Pyrene	-0.00127184	0.000300622	0.00860556	Below model	Emericella
OTU_F3058	Dibenzo.a.h.anthracene	Dibenzo.a.h.anthracene	2.9e-06	7.97e-07	0.053875	Within model	Malassezia
OTU_F307	Fluoranthene	Fluoranthene	0.00010475	3.49e-05	0.240396	Within model	Cryptococcus
OTU_F3083	City	Dalian	-2.7e-05	5.1e-06	0.000141661	Above model	Malassezia
OTU_F3111	Phenanthrene	Phenanthrene	0.000216244	4.99e-05	0.00608691	Above model	Eurotium
OTU_F3373	City	Dalian	1.18e-05	2.86e-06	0.0125631	Within model	Malassezia
OTU_F3461	Anthracene	Anthracene	3e-05	7.48e-06	0.0184866	Within model	Malassezia
OTU_F3461	Benzo.b.fluoranthene	Benzo.b.fluoranthene	-3.28e-05	1.04e-05	0.168072	Within model	Malassezia
OTU_F3461	Dibenzo.a.h.anthracene	Dibenzo.a.h.anthracene	6.13e-05	4.58e-06	4.12e-25	Within model	Malassezia
OTU_F3464	City	Dalian	1.45e-05	3.5e-06	0.0111492	Above model	Malassezia
OTU_F35	Acenaphthene	Acenaphthene	0.00192135	0.000624043	0.205346	Below model	Emericella
OTU_F35	Dibenzo.a.h.anthracene	Dibenzo.a.h.anthracene	0.00294679	0.000612857	0.00100194	Below model	Emericella
OTU_F35	Pyrene	Pyrene	-0.00418836	0.00126213	0.118714	Below model	Emericella
OTU_F350	Scalp	Healthy	-0.000170319	4.53e-05	0.0379682	Within model	Pseudozyma
OTU_F3724	City	Dalian	2.38e-05	5.54e-06	0.00688645	Above model	Malassezia
OTU_F3767	City	Dalian	3.34e-05	6.05e-06	5.18e-05	Above model	Malassezia
OTU_F3844	City	Dalian	-2.1e-05	4.72e-06	0.00397007	Above model	Malassezia
OTU_F3844	Dibenzo.a.h.anthracene	Dibenzo.a.h.anthracene	7.2e-06	2.09e-06	0.0867954	Above model	Malassezia
OTU_F41	City	Dalian	-0.00111157	0.000332375	0.111394	Below model	Penicillium
OTU_F4126	Acenaphthene	Acenaphthene	-7.25e-05	2.08e-05	0.0809094	Above model	Unclassified
OTU_F4126	Acenaphthylene	Acenaphthylene	0.000107342	1.93e-05	4.32e-05	Above model	Unclassified
OTU_F4173	City	Dalian	0.000688631	0.000114406	5.87e-06	Above model	Malassezia
OTU_F42	Anthracene	Anthracene	0.00312779	0.000910667	0.0900212	Below model	unclassified_Pleosporales_genus
OTU_F4211	City	Dalian	-2.79e-05	7.4e-06	0.0364284	Above model	Malassezia
OTU_F4214	Benzo.a.anthracene	Benzo.a.anthracene	0.00476245	0.00110764	0.00681323	Below model	Emericella
OTU_F4214	Benzo.a.pyrene	Benzo.a.pyrene	-0.00336231	0.00100045	0.10661	Below model	Emericella
OTU_F4214	Pyrene	Pyrene	-0.00577132	0.000997681	1.65e-05	Below model	Emericella
OTU_F4230	Fluoranthene	Fluoranthene	-2e-05	6.48e-06	0.203111	Above model	Malassezia
OTU_F4248	City	Dalian	-5.47e-05	8.27e-06	3.52e-07	Above model	Malassezia
OTU_F4408	Benzo.a.anthracene	Benzo.a.anthracene	0.00012272	3.67e-05	0.110709	Above model	Emericella
OTU_F4408	Benzo.a.pyrene	Benzo.a.pyrene	-0.000100644	3.31e-05	0.222996	Above model	Emericella
OTU_F4408	Pyrene	Pyrene	-0.00016127	3.3e-05	0.000744963	Above model	Emericella
OTU_F4422	Benzo.a.anthracene	Benzo.a.anthracene	0.000139898	4.27e-05	0.132535	Above model	Emericella
OTU_F4422	Benzo.a.pyrene	Benzo.a.pyrene	-0.000123156	3.86e-05	0.15874	Above model	Emericella
OTU_F4422	Pyrene	Pyrene	-0.000206851	3.85e-05	0.000103567	Above model	Emericella
OTU_F4425	Benzo.a.anthracene	Benzo.a.anthracene	0.000537513	0.000161703	0.116985	Below model	Emericella
OTU_F4425	Benzo.a.pyrene	Benzo.a.pyrene	-0.000487904	0.000146055	0.112549	Below model	Emericella
OTU_F4425	Benzo.b.fluoranthene	Benzo.b.fluoranthene	0.000492807	0.000159947	0.20467	Below model	Emericella
OTU_F4425	Pyrene	Pyrene	-0.000720156	0.00014565	0.00058187	Below model	Emericella
OTU_F4548	City	Dalian	-1.71e-05	5.38e-06	0.164424	Above model	Malassezia
OTU_F4552	Benzo.a.anthracene	Benzo.a.anthracene	7.72e-05	2.26e-05	0.0963412	Within model	Malassezia
OTU_F4639	Acenaphthylene	Acenaphthylene	1.64e-05	3.94e-06	0.0112193	Within model	Unclassified
OTU_F4673	City	Dalian	-2.75e-05	5.8e-06	0.00134269	Above model	Malassezia
OTU_F4720	City	Dalian	-2.83e-05	4.54e-06	2.3e-06	Above model	Malassezia
OTU_F48	Scalp	Healthy	-0.00501388	0.00135506	0.0456568	Below model	unclassified_Tremellales_genus
OTU_F4802	City	Dalian	-0.00804185	0.000556052	4.4e-28	Above model	Malassezia
OTU_F4833	Pyrene	Pyrene	-0.00165446	0.000490599	0.104266	Below model	Emericella
OTU_F4937	City	Dalian	-3.47e-05	6.74e-06	0.000246101	Above model	Malassezia
OTU_F5005	Dandruff_severity	Mild Dandruff	-1.8e-05	5.63e-06	0.156452	Within model	Malassezia
OTU_F5005	Scalp	Healthy	-1.78e-05	4.81e-06	0.0451239	Within model	Malassezia
OTU_F5038	Scalp	Healthy	-0.000233633	6.54e-05	0.0651564	Above model	Malassezia
OTU_F5072	City	Dalian	-5.38e-05	1.72e-05	0.179812	Above model	Malassezia
OTU_F5143	City	Dalian	6.9e-06	1.85e-06	0.0402369	Within model	Malassezia
OTU_F5170	Acenaphthylene	Acenaphthylene	3.13e-05	8.64e-06	0.050955	Above model	Malassezia
OTU_F5180	Benzo.k.fluoranthene	Benzo.k.fluoranthene	1.33e-05	3.63e-06	0.0515801	Within model	Malassezia
OTU_F522	Acenaphthene	Acenaphthene	0.00154305	0.000493675	0.182095	Below model	Nigrospora
OTU_F5254	Benzo.a.anthracene	Benzo.a.anthracene	0.000223662	7.08e-05	0.168495	Above model	Malassezia
OTU_F5254	City	Dalian	-0.000362278	7.05e-05	0.000241334	Above model	Malassezia
OTU_F5265	City	Dalian	-5.74e-05	1.93e-05	0.247739	Above model	Malassezia
OTU_F5293	City	Dalian	-8.31e-05	2.56e-05	0.137283	Above model	Malassezia
OTU_F5323	Cotinine	Cotinine	2.01e-05	6.05e-06	0.112741	Above model	Malassezia
OTU_F5370	City	Dalian	0.000239118	7.34e-05	0.136396	Above model	Malassezia
OTU_F5370	City	Dalian	-0.000130722	3.8e-05	0.0832277	Above model	Malassezia
OTU_F5397	Benzo.a.anthracene	Benzo.a.anthracene	9.03e-06	2.7e-06	0.112963	Within model	Malassezia
OTU_F5397	Benzo.ghi.perylene	Benzo.ghi.perylene	4.95e-06	1.43e-06	0.0852128	Within model	Malassezia
OTU_F5397	Phenanthrene	Phenanthrene	7.86e-06	2.62e-06	0.245167	Within model	Malassezia
OTU_F54	Fluoranthene	Fluoranthene	0.00221984	0.000735138	0.232761	Above model	Malassezia
OTU_F54	Fluoranthene	Fluoranthene	0.00221984	0.000735138	0.232761	Below model	Malassezia
OTU_F54	Acenaphthylene	Acenaphthylene	0.000226298	3.47e-05	5.23e-07	Above model	Malassezia
OTU_F54	Acenaphthylene	Acenaphthylene	0.000226298	3.47e-05	5.23e-07	Below model	Malassezia
OTU_F5424	Age	Age	0.0132942	0.00424985	0.180965	Below model	Aureobasidium
OTU_F5474	City	Dalian	6.82e-06	1.81e-06	0.0374219	Within model	Malassezia
OTU_F5549	Acenaphthene	Acenaphthene	3.78e-06	1.24e-06	0.212651	Within model	Malassezia
OTU_F557	Phenanthrene	Phenanthrene	0.000839536	0.000204328	0.0115492	Within model	Unclassified
OTU_F5646	City	Dalian	6.26e-05	1.78e-05	0.0734615	Above model	Malassezia
OTU_F5673	Benzo.a.anthracene	Benzo.a.anthracene	7.3e-05	2.24e-05	0.136549	Above model	Emericella
OTU_F5673	Pyrene	Pyrene	-9.78e-05	2.02e-05	0.000866907	Above model	Emericella
OTU_F57	Anthracene	Anthracene	0.000125741	3.73e-05	0.104376	Below model	Malassezia
OTU_F59	Chrysene	Chrysene	-0.00157538	0.000396497	0.0203218	Below model	unclassified_Tremellales_genus
OTU_F59	Pyrene	Pyrene	0.00159593	0.000368297	0.00601811	Below model	unclassified_Tremellales_genus
OTU_F5934	City	Dalian	-0.000764703	0.000120105	1.01e-06	Above model	Malassezia
OTU_F5979	Chrysene	Chrysene	7.34e-06	2.09e-06	0.0776022	Within model	Malassezia
OTU_F6110	Nicotine	Nicotine	1.17e-05	3.53e-06	0.119479	Within model	Malassezia
OTU_F6121	Dandruff_severity	Mild Dandruff	4.48e-05	1.36e-05	0.122789	Above model	Malassezia
OTU_F6121	Cotinine	Cotinine	2.8e-05	9.41e-06	0.24653	Above model	Malassezia
OTU_F6260	City	Dalian	-8.72e-05	2.61e-05	0.107348	Above model	Malassezia
OTU_F6260	Cotinine	Cotinine	9.53e-05	2.6e-05	0.0433945	Above model	Malassezia
OTU_F6260	Nicotine	Nicotine	-8.15e-05	2.6e-05	0.177635	Above model	Malassezia
OTU_F6303	Benzo.k.fluoranthene	Benzo.k.fluoranthene	9.47e-06	2.83e-06	0.10545	Within model	Malassezia
OTU_F6396	City	Dalian	2.82e-05	6.38e-06	0.0043068	Above model	Malassezia
OTU_F6494	Benzo.a.pyrene	Benzo.a.pyrene	-3.32e-05	1.09e-05	0.226958	Within model	Emericella
OTU_F6494	Pyrene	Pyrene	-3.98e-05	1.09e-05	0.0523451	Within model	Emericella
OTU_F6495	Age_Group	30-34	1.44e-05	4.52e-06	0.15874	Within model	Malassezia
OTU_F6495	City	Dalian	1.05e-05	3.03e-06	0.0862857	Within model	Malassezia
OTU_F6512	Cotinine	Cotinine	3.63e-05	9.33e-06	0.023813	Within model	Emericella
OTU_F6520	Age	Age	0.000152435	4.48e-05	0.0907204	Above model	unclassified_Dothioraceae_genus
OTU_F6520	Age_Group	40-45	-0.000374705	0.000123469	0.2196	Above model	unclassified_Dothioraceae_genus
OTU_F6540	Acenaphthene	Acenaphthene	1.12e-05	1.82e-06	2.98e-06	Above model	Unclassified
OTU_F6540	Acenaphthylene	Acenaphthylene	5.81e-06	1.68e-06	0.0867954	Above model	Unclassified
OTU_F6540	Fluorene	Fluorene	-8.8e-06	2.68e-06	0.130464	Above model	Unclassified
OTU_F6540	City	Dalian	0.000270314	8.38e-05	0.142582	Above model	Unclassified
OTU_F6576	Benzo.b.fluoranthene	Benzo.b.fluoranthene	-7.98e-05	2.49e-05	0.153014	Above model	Alternaria
OTU_F6633	City	Dalian	-0.000304112	5.31e-05	1.95e-05	Above model	Malassezia
OTU_F6665	City	Dalian	-0.000379145	7.43e-05	0.000271026	Above model	Malassezia
OTU_F6670	Benzo.a.anthracene	Benzo.a.anthracene	2.78e-05	6.14e-06	0.00258119	Above model	Malassezia
OTU_F6702	Anthracene	Anthracene	-7.06e-05	2.25e-05	0.182096	Above model	Malassezia
OTU_F6743	Benzo.a.anthracene	Benzo.a.anthracene	5.64e-05	1.39e-05	0.0156696	Within model	Emericella
OTU_F6743	Chrysene	Chrysene	4.62e-05	1.35e-05	0.0923534	Within model	Emericella
OTU_F6743	Pyrene	Pyrene	-7.82e-05	1.25e-05	2.16e-06	Within model	Emericella
OTU_F6743	Cotinine	Cotinine	1.76e-05	5.92e-06	0.243832	Within model	Emericella
OTU_F6821	Benzo.ghi.perylene	Benzo.ghi.perylene	3.83e-05	1.08e-05	0.0625949	Above model	Malassezia
OTU_F6900	City	Dalian	-2.16e-05	4.72e-06	0.00250315	Above model	Malassezia
OTU_F6913	Benzo.k.fluoranthene	Benzo.k.fluoranthene	5.02e-05	1.5e-05	0.10518	Within model	Rhodotorula
OTU_F6947	Dandruff_severity	Mild Dandruff	-0.000260414	7.31e-05	0.0667533	Above model	Malassezia
OTU_F6947	Scalp	Healthy	-0.000292386	6.25e-05	0.00169522	Above model	Malassezia
OTU_F7005	Benzo.a.anthracene	Benzo.a.anthracene	3.07e-05	1.02e-05	0.239585	Within model	Emericella
OTU_F7005	Benzo.a.pyrene	Benzo.a.pyrene	-2.99e-05	9.24e-06	0.144954	Within model	Emericella
OTU_F7005	Benzo.b.fluoranthene	Benzo.b.fluoranthene	3.38e-05	1.01e-05	0.11355	Within model	Emericella
OTU_F7005	Pyrene	Pyrene	-4.97e-05	9.21e-06	9.51e-05	Within model	Emericella
OTU_F7112	City	Dalian	-0.0001856	4.44e-05	0.00911514	Above model	Malassezia
OTU_F7124	City	Dalian	-1.39e-05	4.32e-06	0.141611	Within model	Malassezia
OTU_F7137	Scalp	Healthy	-9.93e-05	2.43e-05	0.0142226	Above model	Malassezia
OTU_F7147	City	Dalian	-0.000732859	0.000120999	4.49e-06	Above model	Malassezia
OTU_F7213	City	Dalian	-0.000142238	3.55e-05	0.0164172	Above model	Malassezia
OTU_F7283	City	Dalian	-0.000258833	8.08e-05	0.154555	Within model	unclassified_Dothioraceae_genus
OTU_F7283	Age	Age	0.00134385	0.000437886	0.203469	Within model	unclassified_Dothioraceae_genus
OTU_F7284	Benzo.a.anthracene	Benzo.a.anthracene	0.000484989	0.000129188	0.0383611	Below model	Malassezia
OTU_F7298	Benzo.a.anthracene	Benzo.a.anthracene	0.000132268	4.36e-05	0.218622	Above model	Malassezia
OTU_F7298	Pyrene	Pyrene	-0.000185143	3.94e-05	0.00135653	Above model	Malassezia
OTU_F7349	City	Dalian	-8.8e-05	2.79e-05	0.172282	Above model	Malassezia
OTU_F7366	Acenaphthylene	Acenaphthylene	8.01e-06	2.53e-06	0.166842	Above model	Malassezia
OTU_F7374	City	Dalian	-5.02e-05	1.38e-05	0.0464734	Above model	Malassezia
OTU_F7390	Benzo.a.anthracene	Benzo.a.anthracene	3.98e-05	9.24e-06	0.00589188	Above model	Malassezia
OTU_F7390	Dibenzo.a.h.anthracene	Dibenzo.a.h.anthracene	1.44e-05	3.97e-06	0.0494388	Above model	Malassezia
OTU_F7399	City	Dalian	-0.000202043	4.91e-05	0.0113296	Above model	Malassezia
OTU_F7442	City	Dalian	4.96e-05	1.5e-05	0.119985	Above model	Malassezia
OTU_F7487	City	Dalian	-2.86e-05	4.6e-06	2.38e-06	Above model	Malassezia
OTU_F7487	City	Dalian	-2.44e-05	6.89e-06	0.0627542	Above model	Malassezia
OTU_F7587	City	Dalian	-7.79e-05	2.37e-05	0.123735	Above model	Malassezia
OTU_F7649	City	Dalian	-9.56e-06	3.17e-06	0.234705	Within model	Malassezia
OTU_F7691	City	Dalian	-0.000207964	4.38e-05	0.00112916	Above model	Malassezia
OTU_F7863	Indeno.1.2.3.cd.pyrene	Indeno.1.2.3.cd.pyrene	-3.02e-05	6.91e-06	0.00538688	Above model	Malassezia
OTU_F7884	Scalp	Healthy	-0.000205752	5.15e-05	0.0187297	Above model	Malassezia
OTU_F7887	Benzo.a.anthracene	Benzo.a.anthracene	0.000436529	0.000133084	0.130461	Below model	Malassezia
OTU_F7898	Benzo.a.anthracene	Benzo.a.anthracene	0.00122563	0.000390921	0.180255	Above model	Malassezia
OTU_F7898	Benzo.a.anthracene	Benzo.a.anthracene	0.00122563	0.000390921	0.180255	Below model	Malassezia
OTU_F7915	Acenaphthene	Acenaphthene	-5.66e-06	1.13e-06	0.000417488	Within model	Unclassified
OTU_F7915	Acenaphthylene	Acenaphthylene	1.13e-05	1.04e-06	8.39e-18	Within model	Unclassified
OTU_F7954	Benzo.ghi.perylene	Benzo.ghi.perylene	3.12e-05	9.72e-06	0.148057	Above model	Malassezia
OTU_F7983	Dibenzo.a.h.anthracene	Dibenzo.a.h.anthracene	1.46e-05	4.66e-06	0.180255	Within model	Emericella
OTU_F7983	Pyrene	Pyrene	-2.98e-05	9.61e-06	0.192754	Within model	Emericella
OTU_F8014	Dibenzo.a.h.anthracene	Dibenzo.a.h.anthracene	0.000408086	4.55e-05	9.8e-13	Within model	Malassezia
OTU_F8020	Benzo.ghi.perylene	Benzo.ghi.perylene	6.34e-06	1.85e-06	0.0896646	Above model	Malassezia
OTU_F8047	Benzo.a.anthracene	Benzo.a.anthracene	3.84e-05	1.04e-05	0.0412468	Above model	Malassezia
OTU_F8089	Indeno.1.2.3.cd.pyrene	Indeno.1.2.3.cd.pyrene	0.000231114	6.23e-05	0.039152	Within model	Pleurotus
OTU_F8092	Chrysene	Chrysene	6.39e-06	2.09e-06	0.216945	Within model	Malassezia
OTU_F8095	City	Dalian	5.98e-05	1.94e-05	0.205488	Above model	Malassezia
OTU_F8210	City	Dalian	-8.52e-05	1.94e-05	0.00425457	Above model	Malassezia
OTU_F8338	Fluoranthene	Fluoranthene	-6.19e-05	1.99e-05	0.192754	Above model	Malassezia
OTU_F8338	Pyrene	Pyrene	5.32e-05	1.41e-05	0.0364022	Above model	Malassezia
OTU_F8366	Acenaphthylene	Acenaphthylene	7.54e-06	1.46e-06	0.000232016	Within model	Malassezia
OTU_F8366	Benzo.k.fluoranthene	Benzo.k.fluoranthene	1.2e-05	3.8e-06	0.16833	Within model	Malassezia
OTU_F8374	City	Dalian	-3.1e-05	5.12e-06	4.84e-06	Above model	Malassezia
OTU_F8374	City	Dalian	-3.36e-05	7.85e-06	0.00622358	Above model	Malassezia
OTU_F8377	City	Dalian	1.01e-05	3.28e-06	0.208826	Within model	Malassezia
OTU_F8414	Chrysene	Chrysene	0.000140637	4.47e-05	0.173524	Above model	Malassezia
OTU_F8414	City	Dalian	-0.000137578	4.6e-05	0.240493	Above model	Malassezia
OTU_F8468	Cotinine	Cotinine	2.22e-05	6.05e-06	0.048911	Above model	Malassezia
OTU_F8468	Nicotine	Nicotine	-2.01e-05	6.04e-06	0.116079	Above model	Malassezia
OTU_F8468	Cotinine	Cotinine	1.94e-05	5.34e-06	0.0487034	Above model	Malassezia
OTU_F8468	Nicotine	Nicotine	-1.77e-05	5.34e-06	0.115895	Above model	Malassezia
OTU_F8493	City	Dalian	-0.000941025	0.000144894	5.69e-07	Above model	Malassezia
OTU_F8503	City	Dalian	-2e-05	5.47e-06	0.0443639	Above model	Malassezia
OTU_F8507	City	Dalian	-1.6e-05	4.71e-06	0.0938776	Above model	Malassezia
OTU_F8507	Indeno.1.2.3.cd.pyrene	Indeno.1.2.3.cd.pyrene	-8.19e-06	2.55e-06	0.149528	Above model	Malassezia
OTU_F8520	Dibenzo.a.h.anthracene	Dibenzo.a.h.anthracene	4.46e-06	1.44e-06	0.195868	Within model	Malassezia
OTU_F8542	City	Dalian	-0.000151683	2.23e-05	1.49e-07	Above model	Malassezia
OTU_F8542	City	Dalian	-0.000101715	2.05e-05	0.000499767	Above model	Malassezia
OTU_F8560	Acenaphthylene	Acenaphthylene	4.73e-06	1.37e-06	0.086025	Within model	Malassezia
OTU_F8562	City	Dalian	-1.91e-05	6.21e-06	0.201291	Above model	Malassezia
OTU_F8568	City	Dalian	-0.000641686	0.000110863	1.53e-05	Above model	Malassezia
OTU_F8592	City	Dalian	-3.58e-05	9.82e-06	0.0526	Above model	Malassezia
OTU_F8592	City	Dalian	-2.6e-05	5.03e-06	0.000206696	Above model	Malassezia
OTU_F8616	City	Dalian	-6.77e-05	1.77e-05	0.0283946	Above model	Malassezia
OTU_F8621	Anthracene	Anthracene	-8.89e-05	2.92e-05	0.218045	Above model	Malassezia
OTU_F8621	City	Dalian	-0.00017651	4.03e-05	0.00516521	Above model	Malassezia
OTU_F8621	City	Dalian	-0.000197246	2.89e-05	1.24e-07	Above model	Malassezia
OTU_F8621	Dibenzo.a.h.anthracene	Dibenzo.a.h.anthracene	4.35e-05	1.25e-05	0.071869	Above model	Malassezia
OTU_F8633	Cotinine	Cotinine	2.28e-05	7.33e-06	0.190366	Above model	Malassezia
OTU_F8672	Benzo.a.anthracene	Benzo.a.anthracene	0.000876826	0.00016617	0.000135072	Above model	Malassezia
OTU_F8672	City	Dalian	-0.000772722	0.000165404	0.00148551	Above model	Malassezia
OTU_F8677	Phenanthrene	Phenanthrene	5.2e-05	1.4e-05	0.0418237	Within model	Eurotium
OTU_F8766	Anthracene	Anthracene	0.000487451	0.000161745	0.234705	Below model	Unclassified
OTU_F8783	Acenaphthene	Acenaphthene	-1.09e-05	3.37e-06	0.145192	Within model	Malassezia
OTU_F8783	Acenaphthylene	Acenaphthylene	2.36e-05	3.12e-06	2.69e-09	Within model	Malassezia
OTU_F8793	City	Dalian	-0.000434578	7.66e-05	2.5e-05	Above model	Malassezia
OTU_F88	Pyrene	Pyrene	0.0010804	0.000255271	0.0085626	Below model	Candida
OTU_F8917	Acenaphthylene	Acenaphthylene	9.76e-06	2.6e-06	0.0346629	Within model	Malassezia
OTU_F8938	Benzo.a.anthracene	Benzo.a.anthracene	0.000247748	5.48e-05	0.00303479	Above model	Emericella
OTU_F8938	Benzo.a.pyrene	Benzo.a.pyrene	-0.00017318	4.95e-05	0.0781699	Above model	Emericella
OTU_F8938	Pyrene	Pyrene	-0.000299093	4.94e-05	4.92e-06	Above model	Emericella
OTU_F8942	Dibenzo.a.h.anthracene	Dibenzo.a.h.anthracene	5.76e-06	1.07e-06	0.000106512	Within model	Malassezia
OTU_F8985	City	Dalian	-0.00046373	8.67e-05	0.000101535	Above model	Malassezia
OTU_F9006	Pigmentation_frequency	Pigmentation_frequency	4.45e-05	1.33e-05	0.106673	Within model	Aspergillus
OTU_F9027	City	Dalian	-0.000171277	3.35e-05	0.000259639	Above model	Malassezia
OTU_F9084	Cotinine	Cotinine	8.74e-06	2.55e-06	0.0910765	Within model	Malassezia
OTU_F9084	Nicotine	Nicotine	-7.61e-06	2.55e-06	0.249067	Within model	Malassezia
OTU_F9259	Acenaphthylene	Acenaphthylene	6.29e-06	2.1e-06	0.240493	Within model	Malassezia
OTU_F9384	Acenaphthylene	Acenaphthylene	2.14e-05	5.32e-06	0.0159779	Above model	Malassezia
OTU_F9533	City	Dalian	-2.82e-05	5.4e-06	0.000185781	Above model	Malassezia
OTU_F9533	City	Dalian	-1.97e-05	6.44e-06	0.209223	Above model	Malassezia
OTU_F9541	Benzo.a.anthracene	Benzo.a.anthracene	0.000450411	0.000115835	0.0237538	Above model	Malassezia
OTU_F9541	City	Dalian	-0.000473342	0.000115302	0.0116666	Above model	Malassezia
OTU_F9581	Benzo.ghi.perylene	Benzo.ghi.perylene	7.57e-06	1.79e-06	0.00784789	Within model	Malassezia
OTU_F9668	Scalp	Healthy	-0.000241582	5.53e-05	0.00538585	Above model	Malassezia
OTU_F9678	City	Dalian	-1.8e-05	5.46e-06	0.119125	Within model	Malassezia
OTU_F9800	Acenaphthylene	Acenaphthylene	0.000225545	5.26e-05	0.00709958	Above model	Unclassified
OTU_F9856	Age_Group	30-34	1.49e-05	4.17e-06	0.0566975	Within model	Malassezia
OTU_F9873	Nicotine	Nicotine	9.06e-05	2.05e-05	0.00425218	Above model	Malassezia
OTU_F9961	Cotinine	Cotinine	5.56e-05	1.55e-05	0.0612371	Within model	Wallemia
OTU_F9977	Scalp	Healthy	-0.000169736	4.22e-05	0.0172892	Above model	Malassezia
astatistically significant when q ≤ 0.25.
