# Supplementary material for: Changes of the human skin microbiota upon chronic exposure to polycyclic aromatic hydrocarbon pollutants
Source: Microbiome. 2020 Jun 26;8:100. doi: 10.1186/s40168-020-00874-1 (PMC7320578; doi:10.1186/s40168-020-00874-1)
Supplement: Supplementary file 13 — Additional File 12: Table S6. Percentage of OTUs fitted within the Sloan model neutral prediction. [file 40168_2020_874_MOESM12_ESM.xlsx]

## Sheet: Sheet1
Additional File 12: Table S6. Percentage of OTUs fitted within the Sloan model neutral prediction.
City	Site	% bacterial OTUs within neutral prediction	% fungal OTUs within neutral prediction
Baoding	Cheek	78.1	74.2
	Scalp	83.2	78.1
Dalian	Cheek	78.9	73.6
	Scalp	87.4	82.5
