# Supplementary material for: Changes of the human skin microbiota upon chronic exposure to polycyclic aromatic hydrocarbon pollutants
Source: Microbiome. 2020 Jun 26;8:100. doi: 10.1186/s40168-020-00874-1 (PMC7320578; doi:10.1186/s40168-020-00874-1)
Supplement: Supplementary file 14 — Additional File 13: Table S7. Taxonomic information of OTUs that deviated from the Sloan neutral model prediction. [file 40168_2020_874_MOESM13_ESM.xlsx]

## Sheet: Bacteria
Additional File 13: Table S7. Taxonomic information of OTUs that deviated from the Sloan neutral model prediction.
Genus (bacteria)a	Above model in Baoding regardless of site	Below model in Baoding regardless of site	Above model in Dalian regardless of site	Below model in Dalian regardless of site	Above model on cheek regardless of city	Below model on cheek regardless of city	Above model on scalp regardless of city	Below model on scalp regardless of city
[Eubacterium] brachy group					1
[Eubacterium] nodatum group					1
[Eubacterium] saphenum group					1
[Eubacterium] yurii group					1
Achromobacter	1				2
Acinetobacter	1	1			2
Actinobacillus					2
Actinomyces	2		1		7
Aeromonas					1
Aggregatibacter	1				1
Agrococcus	1				1
Aliicoccus	1
Alloprevotella					1
Altererythrobacter	1	1
Amaricoccus		1
Anaerococcus	3				5
Arthrobacter	1				2
Atopobium					1
Aureimonas	1				1
Bacillus					4
Bacteriovorax		1
Bergeyella					2
Blastococcus	3		1		3		1
Bosea						1
Brachybacterium				1		1
Bradyrhizobium					1
Brevibacterium		1				1
Brevundimonas	1	2		2	1	2		1
Campylobacter					3
Candidatus Aquiluna					1
Candidatus Saccharimonas		1			1
Candidatus Symbiobacter						1
Capnocytophaga					5
Cardiobacterium					2
Catonella					2
Cellulomonas	1				1
Chroococcidiopsis	1	1
Chryseobacterium	1	3		2	1	4		1
Cloacibacterium					1
Cnuella					1
Comamonas					2
Corynebacterium	2	2	1	3	7	6		2
Deinococcus	13	3		2	4	4		2
Devosia	1				2
Dialister					1
Dietzia	1		1		2		1
Eikenella					1
Enhydrobacter	3	1	1		5	1	1
Enterobacter					2
Eremococcus					1
Erwinia					1
Escherichia-Shigella	1				2
Exiguobacterium	1				2
Filifactor					1
Flavobacterium		1			2
Fusobacterium					1			1
Gemella					1
Georgenia					1
Glutamicibacter					1
Gordonia					2	1
Haemophilus	1				3
Hymenobacter					1
Hyphomicrobium	1				1
Janibacter						1
Jeotgalicoccus	1				2
Kineococcus	1
Kingella					2
Klebsiella	1				1
Knoellia	1				1
Kocuria		1				1
Lachnoanaerobaculum					1
Lactobacillus		1		1		1
Lactococcus	1				1
Lautropia								1
Leptotrichia					4	1
Luteimonas						1
Lysobacter		1
Massilia	3				3
Megamonas					1
Mesorhizobium					1
Methylobacterium	1			1	1
Microbacterium	1			1	3	1
Micrococcus	4			1	8			1
Microlunatus	1				1
Microvirga	1		1		1		1
Mobiluncus					1
Mogibacterium					2
Murdochiella					1
Mycobacterium		1		1	3	1		2
Mycoplasma					1
Neisseria	1				4	1
Nesterenkonia		1
Nocardioides	4				5	1
Novosphingobium	1				1
Ochrobactrum	1
Oribacterium					1
Ornithinibacter					1
Ornithinicoccus		1			1	1
Ornithinimicrobium	1				4
Ottowia					1
Paracoccus	1	2		1	2	1		2
Parvimonas					1
Paucibacter	1
Pedobacter					1
Peptoclostridium					1
Peptococcus					1
Peptoniphilus					2
Phycicoccus		1		1		1		1
Planococcus					1
Porphyromonas	1				3	1
Prevotella	1				6
Propionibacterium	119	1	80		97	1	77	2
Propioniciclava	4				2
Pseudofulvimonas		2
Pseudomonas	1				2
Psychrobacter					1
Ralstonia	1				2
Reyranella					1
Rheinheimera	1				1
Rhizobium					1
Rhodobacter	1				1
Rhodococcus						1
Roseomonas	2				1
Rothia			1			1
Rubellimicrobium	2				3
Ruminococcaceae UCG-014					1
Sediminibacterium	1				1
Skermanella						1
Sphingobium	1				1
Sphingomonas		1			1
Sphingopyxis	1
Staphylococcus	11		5	1	20		11	7
Stenotrophomonas					3
Streptococcus	3	1	1	1	15	1		1
Streptomyces					1
Tannerella					2
Tessaracoccus	1				2
Thermomonas					1
Treponema					7
Trichococcus					1
Variovorax					1
Veillonella			1		3		1
Weissella					1
Unknown/Unclassified	24	12	3	6	52	20	7	4
Grand Total	246	45	97	25	407	60	100	28
aBacterial genus information from SILVA database as described in Materials and Methods.

## Sheet: Fungi
Genus (fungi)a	Above model in Baoding regardless of site	Below model in Baoding regardless of site	Above model in Dalian regardless of site	Below model in Dalian regardless of site	Above model on cheek regardless of city	Below model on cheek regardless of city	Above model on scalp regardless of city	Below model on scalp regardless of city
Acremonium		1				1
Alternaria	9	1	6		15		6
Aspergillus		5	1	5	10	6		3
Aureobasidium	2	1		1	1	1		2
Auricularia						1
Blumeria				1				1
Botryosphaeria								1
Candida	2	5	1	3	2	5	1	3
Coprinellus		1
Cordyceps		1						1
Cryptococcus		8		5		9		5
Dioszegia		1		2				1
Emericella	1	5		1	5	1		8
Entyloma		1				2
Epicoccum	1		1	1	3			1
Erysiphe		1
Eurotium			1		3
Exserohilum		1						1
Filobasidium				1		1
Fusarium	2	2		1	2	1		2
Heterobasidion						1
Humicola			1	1	1	1
Leptosphaeria						1
Leptosphaerulina		1
Lewia		1
Malassezia	363	2	272	4	347	4	268	13
Melampsora		1
Metarhizium		1						1
Mycosphaerella				1		1
Myrothecium						1
Neoerysiphe						1
Nigrospora		2				2
Penicillium		2		2		2		1
Peniophora						1
Phoma	1			1		1
Phyllactinia		1
Pichia		1		1		1		1
Plectosphaerella		1		1		1		1
Pleurotus		1
Preussia						1
Pseudozyma						1
Pyrenophora		1		1		1		1
Rhizopus						2
Rhodotorula		1	1	2	5	2		1
Sarocladium		2						1
Schizophyllum		1
Sporobolomyces		3		1		3		1
Stachybotrys		1
Stemphylium		1		1		1		1
Sterigmatomyces		1
Taphrina						1
Udeniomyces		1				1
unclassified_Ascomycota_genus				1		2
unclassified_Basidiomycota_genus		1			1	3		1
unclassified_Dothioraceae_genus	2	2		1	4	1		2
unclassified_Filobasidiales_genus								1
unclassified_Hypocreales_genus		3		2		2		2
unclassified_Mycosphaerellaceae_genus		1
unclassified_Pleosporaceae_genus		2
unclassified_Pleosporales_genus	2	7		3	5	4		5
unclassified_Saccharomycetales_genus		1		1		1		1
unclassified_Sclerotiniaceae_genus		1				1
unclassified_Sporidiobolales_genus		7		4	1	6		4
unclassified_Tremellales_genus		5		6		8		5
unclassified_Trichocomaceae_genus		1						1
Utrechtiana						1
Vuilleminia						1
Wallemia		1	1	2	18	1		3
Unknown/Unclassified	4	17	3	6	16	13	1	9
Grand Total	389	109	288	63	439	103	276	85
aFungal genus information from curated database as described in Materials and Methods.
