# Supplementary material for: Changes of the human skin microbiota upon chronic exposure to polycyclic aromatic hydrocarbon pollutants
Source: Microbiome. 2020 Jun 26;8:100. doi: 10.1186/s40168-020-00874-1 (PMC7320578; doi:10.1186/s40168-020-00874-1)
Supplement: Supplementary file 16 — Additional File 15: Table S8. Significant associations between city and/or PAH exposure levels and species relative abundance. [file 40168_2020_874_MOESM15_ESM.xlsx]

## Sheet: metaphlan2_g1_8_significant_res
Additional File 15: Table S8. Significant associations between city and/or PAH exposure levels and species relative abundance.
Factor	Species	Variable	coef	stderr	qvala
Dibenz[a,h]anthracene	Enhydrobacter aerosaccus	Dibenz[a,h]anthracene	0.0468696	0.0100087	0.0687672
Acenaphthene	Brevundimonas diminuta	Acenaphthene	0.105542	0.0280852	0.162598
City	Brevundimonas diminuta	Dalian	-0.0859954	0.0182102	0.0687672
Benzo[a]pyrene	Acinetobacter johnsonii	Benzo[a]pyrene	0.0536024	0.0159149	0.217077
Fluorene	Acinetobacter johnsonii	Fluorene	0.186349	0.0251697	0.00475026
Indeno[1,2,3-c,d]pyrene	Acinetobacter johnsonii	Indeno[1,2,3-c,d]pyrene	0.0956709	0.0196588	0.0645564
Phenanthrene	Acinetobacter johnsonii	Phenanthrene	-0.167346	0.0397931	0.103572
City	Corynebacterium kroppenstedtii	Dalian	0.0036033	0.000993633	0.168072
Acenaphthene	Micrococcus luteus	Acenaphthene	-0.63866	0.140641	0.0733753
Acenaphthylene	Micrococcus luteus	Acenaphthylene	0.530349	0.106877	0.0630055
Benzo[b]Fluoranthene	Micrococcus luteus	Benzo[b]Fluoranthene	-0.648641	0.119314	0.0409117
Benzo[k]Fluoranthene	Micrococcus luteus	Benzo[k]Fluoranthene	1.04118	0.183373	0.0380793
Dibenz[a,h]anthracene	Micrococcus luteus	Dibenz[a,h]anthracene	0.161158	0.0326862	0.0630055
Fluoranthene	Micrococcus luteus	Fluoranthene	-0.86556	0.175602	0.0630055
Fluorene	Micrococcus luteus	Fluorene	0.381537	0.0919578	0.106668
Pyrene	Micrococcus luteus	Pyrene	0.448626	0.129207	0.213973
Benzo[g,h,i]perylene	Brachybacterium muris	Benzo[g,h,i]perylene	-0.0113732	0.00337568	0.217077
Pyrene	Brachybacterium muris	Pyrene	0.0165582	0.00520128	0.244551
Acenaphthene	Kocuria unclassified	Acenaphthene	-0.00201764	0.000623585	0.231816
Acenaphthylene	Dietzia unclassified	Acenaphthylene	0.0014808	0.000404432	0.168072
Benzo[a]anthracene	Kocuria unclassified	Benzo[a]anthracene	-0.00296969	0.000757093	0.12951
Benzo[g,h,i]perylene	Kocuria unclassified	Benzo[g,h,i]perylene	-0.00117834	0.000371808	0.247315
Benzo[b]Fluoranthene	Kocuria unclassified	Benzo[b]Fluoranthene	-0.00195004	0.000529021	0.168072
Benzo[k]Fluoranthene	Kocuria unclassified	Benzo[k]Fluoranthene	0.00430351	0.000813053	0.0457949
Chrysene	Kocuria unclassified	Chrysene	0.00204587	0.000442871	0.071087
Dibenz[a,h]anthracene	Kocuria unclassified	Dibenz[a,h]anthracene	0.000609855	0.000144926	0.103572
Fluoranthene	Kocuria unclassified	Fluoranthene	-0.00267423	0.000778595	0.217077
Fluorene	Thiomonas unclassified	Fluorene	0.0143514	0.00228991	0.0181862
Indeno[1,2,3-c,d]pyrene	Thiomonas unclassified	Indeno[1,2,3-c,d]pyrene	0.00752881	0.00178853	0.103572
Phenanthrene	Thiomonas unclassified	Phenanthrene	-0.011802	0.00362034	0.231816
Pyrene	Kocuria unclassified	Pyrene	0.00246627	0.000572886	0.102475
Acenaphthene	Actinomyces viscosus	Acenaphthene	-0.00141338	0.000389397	0.168072
Acenaphthylene	Actinomyces viscosus	Acenaphthylene	0.00108362	0.000295915	0.168072
Benzo[k]Fluoranthene	Actinomyces viscosus	Benzo[k]Fluoranthene	0.00210618	0.000507711	0.106668
Fluoranthene	Actinomyces viscosus	Fluoranthene	-0.00177703	0.000486194	0.168072
asignificant when q ≤ 0.25.
