# Supplementary material for: Changes of the human skin microbiota upon chronic exposure to polycyclic aromatic hydrocarbon pollutants
Source: Microbiome. 2020 Jun 26;8:100. doi: 10.1186/s40168-020-00874-1 (PMC7320578; doi:10.1186/s40168-020-00874-1)
Supplement: Supplementary file 17 — Additional File 16: Table S9. Significant associations between city, skin site, and/or PAH exposure levels and relative abundance of KEGG orthology genes. [file 40168_2020_874_MOESM16_ESM.xlsx]

## Sheet: AF15Lee_Humann2_Maaslin2
Additional File 16: Table S9. Significant associations between city, skin site, and/or PAH exposure levels and relative abundance of KEGG orthology genes.
Factor	Species	KO name	Variable	coef	stderr	qvala
Acenaphthene	K00004	BDH; (R,R)-butanediol dehydrogenase / meso-butanediol dehydrogenase / diacetyl reductase [EC:1.1.1.4 1.1.1.- 1.1.1.303]	Acenaphthene	-0.000956817	0.00026478	0.196444
Acenaphthene	K00015	gyaR; glyoxylate reductase [EC:1.1.1.26]	Acenaphthene	-0.00104723	0.000275319	0.158445
Acenaphthene	K00033	PGD; 6-phosphogluconate dehydrogenase [EC:1.1.1.44 1.1.1.343]	Acenaphthene	-0.000984318	0.00023442	0.0990903
Acenaphthene	K00074	paaH; 3-hydroxybutyryl-CoA dehydrogenase [EC:1.1.1.157]	Acenaphthene	-0.00303017	0.00050199	0.0101716
Acenaphthene	K00150	gap2; glyceraldehyde-3-phosphate dehydrogenase (NAD(P)) [EC:1.2.1.59]	Acenaphthene	-0.000554636	0.000101323	0.0215796
Acenaphthene	K00151	hpaE; 5-carboxymethyl-2-hydroxymuconic-semialdehyde dehydrogenase [EC:1.2.1.60]	Acenaphthene	-0.000907059	0.000175681	0.0322101
Acenaphthene	K00242	sdhD; succinate dehydrogenase / fumarate reductase, membrane anchor subunit	Acenaphthene	-0.00153306	0.000176706	0.000288666
Acenaphthene	K00252	GCDH; glutaryl-CoA dehydrogenase [EC:1.3.8.6]	Acenaphthene	-0.00372979	0.000883536	0.0964734
Acenaphthene	K00259	ald; alanine dehydrogenase [EC:1.4.1.1]	Acenaphthene	-0.000823933	0.000186067	0.074022
Acenaphthene	K00276	AOC3; primary-amine oxidase [EC:1.4.3.21]	Acenaphthene	-7.26e-05	1.59e-05	0.0650492
Acenaphthene	K00334	nuoE; NADH-quinone oxidoreductase subunit E [EC:7.1.1.2]	Acenaphthene	0.00150333	0.000402456	0.172875
Acenaphthene	K00528	fpr; ferredoxin/flavodoxin---NADP+ reductase [EC:1.18.1.2 1.19.1.1]	Acenaphthene	-0.002128	0.000414748	0.0337059
Acenaphthene	K00549	metE; 5-methyltetrahydropteroyltriglutamate--homocysteine methyltransferase [EC:2.1.1.14]	Acenaphthene	-0.00125538	0.000291361	0.0858054
Acenaphthene	K00573	E2.1.1.77, pcm; protein-L-isoaspartate(D-aspartate) O-methyltransferase [EC:2.1.1.77]	Acenaphthene	0.00241258	0.000676704	0.205713
Acenaphthene	K00619	argA; amino-acid N-acetyltransferase [EC:2.3.1.1]	Acenaphthene	-0.00151636	0.000445933	0.240383
Acenaphthene	K00757	udp; uridine phosphorylase [EC:2.4.2.3]	Acenaphthene	-0.000142504	2.05e-05	0.00295076
Acenaphthene	K00783	23S rRNA (pseudouridine1915-N3)-methyltransferase [EC:2.1.1.177]	Acenaphthene	-0.00238279	0.000600871	0.131346
Acenaphthene	K00852	rbsK; ribokinase [EC:2.7.1.15]	Acenaphthene	0.000909131	0.000258904	0.218459
Acenaphthene	K00876	udk, UCK; uridine kinase [EC:2.7.1.48]	Acenaphthene	-0.000718373	0.000204105	0.216305
Acenaphthene	K01002	mdoB; phosphoglycerol transferase [EC:2.7.8.20]	Acenaphthene	-0.000108658	3e-05	0.19626
Acenaphthene	K01090	protein phosphatase [EC:3.1.3.16]	Acenaphthene	-0.00181756	0.000383398	0.0525429
Acenaphthene	K01187	malZ; alpha-glucosidase [EC:3.2.1.20]	Acenaphthene	-0.00127677	0.00034088	0.171293
Acenaphthene	K01236	treZ; maltooligosyltrehalose trehalohydrolase [EC:3.2.1.141]	Acenaphthene	-0.00132417	0.000293683	0.0683311
Acenaphthene	K01239	iunH; purine nucleosidase [EC:3.2.2.1]	Acenaphthene	0.000919113	0.000229967	0.127479
Acenaphthene	K01256	pepN; aminopeptidase N [EC:3.4.11.2]	Acenaphthene	-0.0015252	0.000213573	0.00228366
Acenaphthene	K01304	pcp; pyroglutamyl-peptidase [EC:3.4.19.3]	Acenaphthene	-0.000635454	0.000181264	0.21958
Acenaphthene	K01354	ptrB; oligopeptidase B [EC:3.4.21.83]	Acenaphthene	-0.00136124	0.000358623	0.160295
Acenaphthene	K01425	glsA; glutaminase [EC:3.5.1.2]	Acenaphthene	-0.00164356	0.00042721	0.149659
Acenaphthene	K01438	argE; acetylornithine deacetylase [EC:3.5.1.16]	Acenaphthene	0.00141519	0.000337046	0.0990903
Acenaphthene	K01489	cdd, CDA; cytidine deaminase [EC:3.5.4.5]	Acenaphthene	-0.00143728	0.000297919	0.0489825
Acenaphthene	K01620	ltaE; threonine aldolase [EC:4.1.2.48]	Acenaphthene	-0.00106886	0.000255691	0.101042
Acenaphthene	K01644	citE; citrate lyase subunit beta / citryl-CoA lyase [EC:4.1.3.34]	Acenaphthene	-0.00148021	0.000330129	0.0701594
Acenaphthene	K01652	E2.2.1.6L; acetolactate synthase I/II/III large subunit [EC:2.2.1.6]	Acenaphthene	-0.00225809	0.000633746	0.206407
Acenaphthene	K01713	pheC; cyclohexadienyl dehydratase [EC:4.2.1.51 4.2.1.91]	Acenaphthene	-0.000774779	0.000188824	0.111479
Acenaphthene	K01777	prdF; proline racemase [EC:5.1.1.4]	Acenaphthene	-0.000146446	3.57e-05	0.111761
Acenaphthene	K01838	pgmB; beta-phosphoglucomutase [EC:5.4.2.6]	Acenaphthene	-4.56e-05	1.07e-05	0.091235
Acenaphthene	K01858	INO1, ISYNA1; myo-inositol-1-phosphate synthase [EC:5.5.1.4]	Acenaphthene	-0.00104297	0.000244059	0.0902186
Acenaphthene	K01895	ACSS1_2; acetyl-CoA synthetase [EC:6.2.1.1]	Acenaphthene	-0.00303043	0.000811112	0.172745
Acenaphthene	K01916	nadE; NAD+ synthase [EC:6.3.1.5]	Acenaphthene	-0.00132319	0.000281707	0.0539085
Acenaphthene	K01934	MTHFS; 5-formyltetrahydrofolate cyclo-ligase [EC:6.3.3.2]	Acenaphthene	-0.000586634	0.000173997	0.247479
Acenaphthene	K01969	E6.4.1.4B; 3-methylcrotonyl-CoA carboxylase beta subunit [EC:6.4.1.4]	Acenaphthene	-0.00110695	0.000201249	0.0208127
Acenaphthene	K02004	ABC.CD.P; putative ABC transport system permease protein	Acenaphthene	-0.00282479	0.000447814	0.00727992
Acenaphthene	K02062	thiQ; thiamine transport system ATP-binding protein	Acenaphthene	-0.000625534	0.000174752	0.202914
Acenaphthene	K02063	thiP; thiamine transport system permease protein	Acenaphthene	-0.000681382	0.000190715	0.204367
Acenaphthene	K02064	thiB; thiamine transport system substrate-binding protein	Acenaphthene	-0.000529378	0.000117524	0.0686623
Acenaphthene	K02106	atoE; short-chain fatty acids transporter	Acenaphthene	-0.000915707	0.000197569	0.0588558
Acenaphthene	K02168	betT, betS; choline/glycine/proline betaine transport protein	Acenaphthene	-0.00128229	0.000313729	0.113701
Acenaphthene	K02316	dnaG; DNA primase [EC:2.7.7.101]	Acenaphthene	-0.0011605	0.000345156	0.249168
Acenaphthene	K02348	elaA; ElaA protein	Acenaphthene	-0.000319799	7.57e-05	0.0959789
Acenaphthene	K02413	fliJ; flagellar FliJ protein	Acenaphthene	0.000468837	0.000134158	0.220551
Acenaphthene	K02446	glpX; fructose-1,6-bisphosphatase II [EC:3.1.3.11]	Acenaphthene	-0.00130126	0.000288143	0.0679044
Acenaphthene	K02472	wecC; UDP-N-acetyl-D-mannosaminuronic acid dehydrogenase [EC:1.1.1.336]	Acenaphthene	-0.000919897	0.000165548	0.0191681
Acenaphthene	K02483	two-component system, OmpR family, response regulator	Acenaphthene	-0.00364587	0.0009902	0.183746
Acenaphthene	K02484	two-component system, OmpR family, sensor kinase [EC:2.7.13.3]	Acenaphthene	-0.000827913	0.00024231	0.240383
Acenaphthene	K02485	rssB, hnr; two-component system, response regulator	Acenaphthene	1.97e-05	5.76e-06	0.240383
Acenaphthene	K02549	menC; O-succinylbenzoate synthase [EC:4.2.1.113]	Acenaphthene	-0.000577316	0.000159574	0.195769
Acenaphthene	K02610	paaB; ring-1,2-phenylacetyl-CoA epoxidase subunit PaaB	Acenaphthene	-0.00175723	0.000265284	0.00477085
Acenaphthene	K02611	paaC; ring-1,2-phenylacetyl-CoA epoxidase subunit PaaC [EC:1.14.13.149]	Acenaphthene	-0.00138914	0.00036122	0.14989
Acenaphthene	K02612	paaD; ring-1,2-phenylacetyl-CoA epoxidase subunit PaaD	Acenaphthene	-0.00177458	0.0003205	0.0197652
Acenaphthene	K02613	paaE; ring-1,2-phenylacetyl-CoA epoxidase subunit PaaE	Acenaphthene	-0.00136031	0.000330452	0.109661
Acenaphthene	K02614	paaI; acyl-CoA thioesterase [EC:3.1.2.-]	Acenaphthene	-0.00251415	0.000397056	0.00712876
Acenaphthene	K02618	paaZ; oxepin-CoA hydrolase / 3-oxo-5,6-dehydrosuberyl-CoA semialdehyde dehydrogenase [EC:3.3.2.12 1.2.1.91]	Acenaphthene	-0.00115822	0.000155637	0.00152099
Acenaphthene	K02619	pabC; 4-amino-4-deoxychorismate lyase [EC:4.1.3.38]	Acenaphthene	-0.00104262	0.000188391	0.019811
Acenaphthene	K02895	RP-L24, MRPL24, rplX; large subunit ribosomal protein L24	Acenaphthene	-0.00258314	0.00058953	0.079045
Acenaphthene	K02996	RP-S9, MRPS9, rpsI; small subunit ribosomal protein S9	Acenaphthene	-0.00242847	0.000688193	0.214162
Acenaphthene	K03073	secE; preprotein translocase subunit SecE	Acenaphthene	-0.0014257	0.000285262	0.039961
Acenaphthene	K03168	topA; DNA topoisomerase I [EC:5.6.2.1]	Acenaphthene	0.00146576	0.000194362	0.00131829
Acenaphthene	K03197	virB2, lvhB2; type IV secretion system protein VirB2	Acenaphthene	0.00110743	0.000295331	0.170385
Acenaphthene	K03293	TC.AAT; amino acid transporter, AAT family	Acenaphthene	-0.000853891	0.000248851	0.237214
Acenaphthene	K03303	lctP; lactate permease	Acenaphthene	-0.00211095	0.00053024	0.129549
Acenaphthene	K03340	dapdh; diaminopimelate dehydrogenase [EC:1.4.1.16]	Acenaphthene	-0.000752401	0.000196862	0.155036
Acenaphthene	K03380	E1.14.13.7; phenol 2-monooxygenase (NADPH) [EC:1.14.13.7]	Acenaphthene	-0.000891213	0.000222837	0.127428
Acenaphthene	K03402	argR, ahrC; transcriptional regulator of arginine metabolism	Acenaphthene	-0.00108916	0.000273833	0.129889
Acenaphthene	K03417	prpB; methylisocitrate lyase [EC:4.1.3.30]	Acenaphthene	-0.0010321	0.000144184	0.00223738
Acenaphthene	K03517	nadA; quinolinate synthase [EC:2.5.1.72]	Acenaphthene	-0.00117032	0.000346222	0.245052
Acenaphthene	K03546	sbcC, rad50; DNA repair protein SbcC/Rad50	Acenaphthene	-0.000609782	0.000134307	0.0664568
Acenaphthene	K03565	recX; regulatory protein	Acenaphthene	-0.000710459	0.000211537	0.249832
Acenaphthene	K03647	nrdI; protein involved in ribonucleotide reduction	Acenaphthene	-0.001457	0.00037319	0.13983
Acenaphthene	K03885	ndh; NADH dehydrogenase [EC:1.6.99.3]	Acenaphthene	-0.00119457	0.000264869	0.0682565
Acenaphthene	K03928	yvaK; carboxylesterase [EC:3.1.1.1]	Acenaphthene	-0.000387359	8.93e-05	0.0832419
Acenaphthene	K04768	acuC; acetoin utilization protein AcuC	Acenaphthene	-0.000660443	0.00017475	0.163988
Acenaphthene	K05364	pbpA; penicillin-binding protein A	Acenaphthene	-0.000633435	0.000186894	0.242108
Acenaphthene	K05539	dusA; tRNA-dihydrouridine synthase A [EC:1.-.-.-]	Acenaphthene	0.00153165	0.000413222	0.178465
Acenaphthene	K05565	mnhA, mrpA; multicomponent Na+:H+ antiporter subunit A	Acenaphthene	-0.00208099	0.000476654	0.0803885
Acenaphthene	K05568	mnhD, mrpD; multicomponent Na+:H+ antiporter subunit D	Acenaphthene	-0.00163592	0.000430587	0.159508
Acenaphthene	K05569	mnhE, mrpE; multicomponent Na+:H+ antiporter subunit E	Acenaphthene	-0.00246948	0.000679693	0.193084
Acenaphthene	K05570	mnhF, mrpF; multicomponent Na+:H+ antiporter subunit F	Acenaphthene	-0.00454788	0.000915994	0.041543
Acenaphthene	K05596	iciA; LysR family transcriptional regulator, chromosome initiation inhibitor	Acenaphthene	-0.00216525	0.00042661	0.036308
Acenaphthene	K05710	hcaC; 3-phenylpropionate/trans-cinnamate dioxygenase ferredoxin component	Acenaphthene	-0.00131897	0.000374221	0.214909
Acenaphthene	K05832	ABC.X4.P; putative ABC transport system permease protein	Acenaphthene	-0.000927401	0.000253464	0.189422
Acenaphthene	K05916	hmp; nitric oxide dioxygenase [EC:1.14.12.17]	Acenaphthene	-0.000892629	0.000199777	0.0714099
Acenaphthene	K06044	treY, glgY; (1->4)-alpha-D-glucan 1-alpha-D-glucosylmutase [EC:5.4.99.15]	Acenaphthene	-0.00107314	0.000267192	0.124798
Acenaphthene	K06133	LYS5, acpT; 4'-phosphopantetheinyl transferase [EC:2.7.8.-]	Acenaphthene	-0.000805266	0.00022773	0.212112
Acenaphthene	K06147	ABCB-BAC; ATP-binding cassette, subfamily B, bacterial	Acenaphthene	-0.00341658	0.000897396	0.157871
Acenaphthene	K06975	uncharacterized protein	Acenaphthene	-0.00302181	0.000524887	0.0145166
Acenaphthene	K06976	uncharacterized protein	Acenaphthene	-0.000875106	0.00018469	0.0525429
Acenaphthene	K06987	uncharacterized protein	Acenaphthene	-0.0012894	0.000290813	0.0736304
Acenaphthene	K06999	phospholipase/carboxylesterase	Acenaphthene	-0.00181815	0.000497683	0.19004
Acenaphthene	K07004	uncharacterized protein	Acenaphthene	-0.000845498	0.000163584	0.0319855
Acenaphthene	K07030	uncharacterized protein	Acenaphthene	-0.000679658	0.000163035	0.102831
Acenaphthene	K07040	uncharacterized protein	Acenaphthene	-0.00130915	0.000353126	0.178465
Acenaphthene	K07047	nfdA; N-substituted formamide deformylase [EC:3.5.1.91]	Acenaphthene	-0.00175597	0.000299197	0.0124332
Acenaphthene	K07052	uncharacterized protein	Acenaphthene	-0.00150846	0.00020734	0.00190193
Acenaphthene	K07054	uncharacterized protein	Acenaphthene	-0.00109243	0.000314813	0.227123
Acenaphthene	K07095	uncharacterized protein	Acenaphthene	-0.000609456	0.000132476	0.0614081
Acenaphthene	K07213	ATOX1, ATX1, copZ, golB; copper chaperone	Acenaphthene	0.00159598	0.000413285	0.14735
Acenaphthene	K07285	slp; outer membrane lipoprotein	Acenaphthene	0.000313473	8.49e-05	0.181157
Acenaphthene	K07335	bmpA; basic membrane protein A and related proteins	Acenaphthene	-0.000836405	0.000198649	0.0981781
Acenaphthene	K07386	pepO; putative endopeptidase [EC:3.4.24.-]	Acenaphthene	-0.000972305	0.000269661	0.198007
Acenaphthene	K07485	transposase	Acenaphthene	0.000152345	3.89e-05	0.138133
Acenaphthene	K07493	putative transposase	Acenaphthene	-0.00246891	0.000437571	0.0170109
Acenaphthene	K07518	E3.1.1.22; hydroxybutyrate-dimer hydrolase [EC:3.1.1.22]	Acenaphthene	2.07e-05	6.09e-06	0.240383
Acenaphthene	K07637	phoQ; two-component system, OmpR family, sensor histidine kinase PhoQ [EC:2.7.13.3]	Acenaphthene	0.000153224	4.29e-05	0.204299
Acenaphthene	K07661	rstA; two-component system, OmpR family, response regulator RstA	Acenaphthene	-0.000257991	6.53e-05	0.133829
Acenaphthene	K07795	tctC; putative tricarboxylic transport membrane protein	Acenaphthene	-0.000719718	0.000194244	0.178465
Acenaphthene	K07816	E2.7.6.5X; putative GTP pyrophosphokinase [EC:2.7.6.5]	Acenaphthene	-0.000549571	0.00011257	0.0456422
Acenaphthene	K08167	smvA, qacA, lfrA; MFS transporter, DHA2 family, multidrug resistance protein	Acenaphthene	-0.000633866	0.000179823	0.214864
Acenaphthene	K08276	eco; ecotin	Acenaphthene	0.00029994	8.64e-05	0.226688
Acenaphthene	K08981	putative membrane protein	Acenaphthene	-0.000742966	0.000137091	0.0232776
Acenaphthene	K08999	uncharacterized protein	Acenaphthene	-0.000669502	0.000187495	0.20484
Acenaphthene	K09019	rutE; 3-hydroxypropanoate dehydrogenase [EC:1.1.1.-]	Acenaphthene	-0.000812556	0.000147811	0.0208829
Acenaphthene	K09118	uncharacterized protein	Acenaphthene	-0.00140077	0.000320475	0.0800173
Acenaphthene	K09125	uncharacterized protein	Acenaphthene	-0.00224697	0.000549607	0.113701
Acenaphthene	K09167	uncharacterized protein	Acenaphthene	-0.00127288	0.000341081	0.173264
Acenaphthene	K09474	phoN; acid phosphatase (class A) [EC:3.1.3.2]	Acenaphthene	0.000378681	0.000112772	0.249832
Acenaphthene	K09692	tagG; teichoic acid transport system permease protein	Acenaphthene	-0.000529799	0.000116819	0.0664568
Acenaphthene	K09694	nodJ; lipooligosaccharide transport system permease protein	Acenaphthene	-0.000766127	0.00014612	0.0292528
Acenaphthene	K09695	nodI; lipooligosaccharide transport system ATP-binding protein	Acenaphthene	-0.000945382	0.000247195	0.15466
Acenaphthene	K09793	uncharacterized protein	Acenaphthene	-0.00106495	0.000264215	0.122772
Acenaphthene	K09819	ABC.MN.P; manganese/iron transport system permease protein	Acenaphthene	-0.000938621	0.000193767	0.0477814
Acenaphthene	K09861	uncharacterized protein	Acenaphthene	-0.00184609	0.000376811	0.0452707
Acenaphthene	K09956	uncharacterized protein	Acenaphthene	-0.000169988	4.39e-05	0.146842
Acenaphthene	K09982	uncharacterized protein	Acenaphthene	0.000533783	0.000142864	0.172745
Acenaphthene	K10000	artP; arginine transport system ATP-binding protein [EC:7.4.2.1]	Acenaphthene	-0.000106381	2.91e-05	0.189849
Acenaphthene	K10005	gluB; glutamate transport system substrate-binding protein	Acenaphthene	-0.000869061	0.000231352	0.16916
Acenaphthene	K11088	SNRPD3, SMD3; small nuclear ribonucleoprotein D3	Acenaphthene	0.000115486	2.96e-05	0.140266
Acenaphthene	K11528	glmU; UDP-N-acetylglucosamine pyrophosphorylase [EC:2.7.7.23]	Acenaphthene	-7.06e-05	1.76e-05	0.126598
Acenaphthene	K11529	gck, gckA, GLYCTK; glycerate 2-kinase [EC:2.7.1.165]	Acenaphthene	8.99e-05	2.03e-05	0.0749728
Acenaphthene	K11610	mabA; beta-ketoacyl ACP reductase [EC:1.1.1.100]	Acenaphthene	-0.00105695	0.000176983	0.0108474
Acenaphthene	K11755	hisIE; phosphoribosyl-AMP cyclohydrolase / phosphoribosyl-ATP pyrophosphohydrolase [EC:3.5.4.19 3.6.1.31]	Acenaphthene	0.000471487	0.000137937	0.240383
Acenaphthene	K12511	tadC; tight adherence protein C	Acenaphthene	-0.00108516	0.000238248	0.0651181
Acenaphthene	K12952	ctpE; cation-transporting P-type ATPase E [EC:7.2.2.-]	Acenaphthene	-0.000824223	0.000184707	0.0714099
Acenaphthene	K13527	mpa; proteasome-associated ATPase	Acenaphthene	-0.000707623	0.000204392	0.228836
Acenaphthene	K13789	GGPS; geranylgeranyl diphosphate synthase, type II [EC:2.5.1.1 2.5.1.10 2.5.1.29]	Acenaphthene	-0.000642578	0.000144258	0.0715581
Acenaphthene	K13815	rpfG; two-component system, response regulator RpfG	Acenaphthene	0.000153667	4.26e-05	0.198015
Acenaphthene	K14445	SLC13A2_3_5; solute carrier family 13 (sodium-dependent dicarboxylate transporter), member 2/3/5	Acenaphthene	-0.000944984	0.00023983	0.13539
Acenaphthene	K14645	serine protease [EC:3.4.21.-]	Acenaphthene	-0.000678476	0.000170778	0.130563
Acenaphthene	K15372	toa; taurine---2-oxoglutarate transaminase [EC:2.6.1.55]	Acenaphthene	-0.000874956	0.000198338	0.0758589
Acenaphthene	K15520	mshD; mycothiol synthase [EC:2.3.1.189]	Acenaphthene	-0.00101957	0.000256853	0.130856
Acenaphthene	K15526	mshC; L-cysteine:1D-myo-inositol 2-amino-2-deoxy-alpha-D-glucopyranoside ligase [EC:6.3.1.13]	Acenaphthene	-0.00100967	0.000293235	0.234227
Acenaphthene	K15554	ssuC; sulfonate transport system permease protein	Acenaphthene	-0.000939757	0.000161281	0.0131746
Acenaphthene	K15733	E1.11.1.19; dye decolorizing peroxidase [EC:1.11.1.19]	Acenaphthene	-0.00121089	0.000320263	0.163818
Acenaphthene	K16014	cydCD; ATP-binding cassette, subfamily C, bacterial CydCD	Acenaphthene	-0.000233985	4.88e-05	0.0501245
Acenaphthene	K16164	acylpyruvate hydrolase [EC:3.7.1.5]	Acenaphthene	-0.00147872	0.000368005	0.124652
Acenaphthene	K16960	tcyN; L-cystine transport system ATP-binding protein [EC:7.4.2.1]	Acenaphthene	-0.000807779	0.000189673	0.0916499
Acenaphthene	K16961	yxeM; putative S-methylcysteine transport system substrate-binding protein	Acenaphthene	7.33e-05	2.13e-05	0.233385
Acenaphthene	K16967	dmoA; dimethyl-sulfide monooxygenase [EC:1.14.13.131]	Acenaphthene	-0.000585101	0.000112954	0.0315627
Acenaphthene	K18022	cutC; glyceraldehyde dehydrogenase small subunit [EC:1.2.99.8]	Acenaphthene	2.15e-05	5.2e-06	0.107151
Acenaphthene	K18199	inhA; cyclohexyl-isocyanide hydratase [EC:4.2.1.103]	Acenaphthene	0.000131934	3.74e-05	0.214192
Acenaphthene	K18230	tylC, oleB, carA, srmB; macrolide transport system ATP-binding/permease protein	Acenaphthene	-0.000395959	0.000103377	0.153757
Acenaphthene	K18434	virD2; type IV secretion system T-DNA border endonuclease VirD2	Acenaphthene	5.75e-05	1.64e-05	0.21854
Acenaphthene	K18701	arsC; arsenate-mycothiol transferase [EC:2.8.4.2]	Acenaphthene	-0.0015	0.000412581	0.193084
Acenaphthene	K19119	cas5d; CRISPR-associated protein Cas5d	Acenaphthene	9.84e-05	2.67e-05	0.184472
Acenaphthene	K19128	csy2; CRISPR-associated protein Csy2	Acenaphthene	-4.3e-05	7.51e-06	0.0151056
Acenaphthene	K19159	yefM; antitoxin YefM	Acenaphthene	-0.00252978	0.000480602	0.028674
Acenaphthene	K19180	tll; dTDP-6-deoxy-L-talose 4-dehydrogenase (NAD+) [EC:1.1.1.339]	Acenaphthene	-3.6e-05	9.46e-06	0.157871
Acenaphthene	K19278	aac6-Ib; aminoglycoside 6'-N-acetyltransferase Ib [EC:2.3.1.82]	Acenaphthene	-4.36e-05	9.19e-06	0.0525429
Acenaphthene	K19577	ydhP; MFS transporter, DHA1 family, inner membrane transport protein	Acenaphthene	-0.00118956	0.00033403	0.206691
Acenaphthene	K19585	oqxB; multidrug efflux pump	Acenaphthene	2.89e-05	8.28e-06	0.220551
Acenaphthene	K19611	fepA, pfeA, iroN, pirA; ferric enterobactin receptor	Acenaphthene	0.000183652	5.26e-05	0.220708
Acenaphthylene	K00004	BDH; (R,R)-butanediol dehydrogenase / meso-butanediol dehydrogenase / diacetyl reductase [EC:1.1.1.4 1.1.1.- 1.1.1.303]	Acenaphthylene	0.000885925	0.000203803	0.0823283
Acenaphthylene	K00015	gyaR; glyoxylate reductase [EC:1.1.1.26]	Acenaphthylene	0.0010416	0.000211914	0.044378
Acenaphthylene	K00020	mmsB, HIBADH; 3-hydroxyisobutyrate dehydrogenase [EC:1.1.1.31]	Acenaphthylene	0.000966292	0.000254757	0.160947
Acenaphthylene	K00033	PGD; 6-phosphogluconate dehydrogenase [EC:1.1.1.44 1.1.1.343]	Acenaphthylene	0.000878552	0.000180434	0.0462443
Acenaphthylene	K00074	paaH; 3-hydroxybutyryl-CoA dehydrogenase [EC:1.1.1.157]	Acenaphthylene	0.00265553	0.000386385	0.00331981
Acenaphthylene	K00116	mqo malate dehydrogenase (quinone) [EC:1.1.5.4]	Acenaphthylene	0.00113239	0.000269517	0.0988594
Acenaphthylene	K00138	aldB; aldehyde dehydrogenase [EC:1.2.1.-]	Acenaphthylene	0.00108773	0.000282484	0.148981
Acenaphthylene	K00148	fdhA; glutathione-independent formaldehyde dehydrogenase [EC:1.2.1.46]	Acenaphthylene	0.00123495	0.000289127	0.0904178
Acenaphthylene	K00150	gap2; glyceraldehyde-3-phosphate dehydrogenase (NAD(P)) [EC:1.2.1.59]	Acenaphthylene	0.000445967	7.8e-05	0.0152737
Acenaphthylene	K00151	hpaE; 5-carboxymethyl-2-hydroxymuconic-semialdehyde dehydrogenase [EC:1.2.1.60]	Acenaphthylene	0.000769339	0.000135223	0.0159169
Acenaphthylene	K00161	PDHA; pyruvate dehydrogenase E1 component alpha subunit [EC:1.2.4.1]	Acenaphthylene	0.00143444	0.000381725	0.16906
Acenaphthylene	K00242	sdhD; succinate dehydrogenase / fumarate reductase, membrane anchor subunit	Acenaphthylene	0.00128909	0.000136012	0.000106021
Acenaphthylene	K00252	GCDH; glutaryl-CoA dehydrogenase [EC:1.3.8.6]	Acenaphthylene	0.00333643	0.000680063	0.044919
Acenaphthylene	K00259	ald; alanine dehydrogenase [EC:1.4.1.1]	Acenaphthylene	0.000804424	0.000143217	0.0177126
Acenaphthylene	K00276	AOC3; primary-amine oxidase [EC:1.4.3.21]	Acenaphthylene	5.97e-05	1.23e-05	0.0460538
Acenaphthylene	K00299	ssuE; FMN reductase [EC:1.5.1.38]	Acenaphthylene	0.00102246	0.000287993	0.208882
Acenaphthylene	K00334	nuoE; NADH-quinone oxidoreductase subunit E [EC:7.1.1.2]	Acenaphthylene	-0.00134049	0.000309773	0.0841415
Acenaphthylene	K00337	nuoH; NADH-quinone oxidoreductase subunit H [EC:7.1.1.2]	Acenaphthylene	-0.00209714	0.000581839	0.198015
Acenaphthylene	K00342	nuoM; NADH-quinone oxidoreductase subunit M [EC:7.1.1.2]	Acenaphthylene	-0.00094157	0.000265866	0.210631
Acenaphthylene	K00343	nuoN; NADH-quinone oxidoreductase subunit N [EC:7.1.1.2]	Acenaphthylene	-0.00139699	0.000386398	0.19626
Acenaphthylene	K00389	yidH; putative membrane protein	Acenaphthylene	0.000601882	0.00015419	0.139862
Acenaphthylene	K00528	fpr; ferredoxin/flavodoxin---NADP+ reductase [EC:1.18.1.2 1.19.1.1]	Acenaphthylene	0.00193519	0.000319234	0.00985
Acenaphthylene	K00549	metE; 5-methyltetrahydropteroyltriglutamate--homocysteine methyltransferase [EC:2.1.1.14]	Acenaphthylene	0.00129906	0.000224263	0.013777
Acenaphthylene	K00619	argA; amino-acid N-acetyltransferase [EC:2.3.1.1]	Acenaphthylene	0.0011602	0.000343238	0.245052
Acenaphthylene	K00757	udp; uridine phosphorylase [EC:2.4.2.3]	Acenaphthylene	0.000109989	1.58e-05	0.00288936
Acenaphthylene	K00766	trpD; anthranilate phosphoribosyltransferase [EC:2.4.2.18]	Acenaphthylene	0.000757505	0.000220209	0.235034
Acenaphthylene	K00783	23S rRNA (pseudouridine1915-N3)-methyltransferase [EC:2.1.1.177]	Acenaphthylene	0.00195928	0.000462494	0.0946627
Acenaphthylene	K00876	udk, UCK; uridine kinase [EC:2.7.1.48]	Acenaphthylene	0.000548733	0.000157101	0.220708
Acenaphthylene	K00957	cysD; sulfate adenylyltransferase subunit 2 [EC:2.7.7.4]	Acenaphthylene	0.000904839	0.00022941	0.134859
Acenaphthylene	K01002	mdoB; phosphoglycerol transferase [EC:2.7.8.20]	Acenaphthylene	7.85e-05	2.31e-05	0.240506
Acenaphthylene	K01090	protein phosphatase [EC:3.1.3.16]	Acenaphthylene	0.00144847	0.000295104	0.0448018
Acenaphthylene	K01187	malZ; alpha-glucosidase [EC:3.2.1.20]	Acenaphthylene	0.00105718	0.000262378	0.123001
Acenaphthylene	K01236	treZ; maltooligosyltrehalose trehalohydrolase [EC:3.2.1.141]	Acenaphthylene	0.00111626	0.00022605	0.0430891
Acenaphthylene	K01256	pepN; aminopeptidase N [EC:3.4.11.2]	Acenaphthylene	0.00130509	0.000164389	0.000777766
Acenaphthylene	K01304	pcp; pyroglutamyl-peptidase [EC:3.4.19.3]	Acenaphthylene	0.000488193	0.00013952	0.220551
Acenaphthylene	K01354	ptrB; oligopeptidase B [EC:3.4.21.83]	Acenaphthylene	0.00124652	0.000276035	0.0679044
Acenaphthylene	K01425	glsA; glutaminase [EC:3.5.1.2]	Acenaphthylene	0.00144503	0.000328827	0.0780318
Acenaphthylene	K01438	argE; acetylornithine deacetylase [EC:3.5.1.16]	Acenaphthylene	-0.000939866	0.000259426	0.19464
Acenaphthylene	K01489	cdd, CDA; cytidine deaminase [EC:3.5.4.5]	Acenaphthylene	0.00103257	0.00022931	0.0686623
Acenaphthylene	K01547	kdpB; potassium-transporting ATPase ATP-binding subunit [EC:7.2.2.6]	Acenaphthylene	-0.0013275	0.0003144	0.0964245
Acenaphthylene	K01620	ltaE; threonine aldolase [EC:4.1.2.48]	Acenaphthylene	0.00090573	0.000196807	0.0614081
Acenaphthylene	K01644	citE; citrate lyase subunit beta / citryl-CoA lyase [EC:4.1.3.34]	Acenaphthylene	0.00132757	0.000254102	0.0299519
Acenaphthylene	K01652	E2.2.1.6L; acetolactate synthase I/II/III large subunit [EC:2.2.1.6]	Acenaphthylene	0.00223418	0.000487798	0.0633228
Acenaphthylene	K01659	prpC; 2-methylcitrate synthase [EC:2.3.3.5]	Acenaphthylene	0.00100189	0.000264653	0.162847
Acenaphthylene	K01710	rfbB, rmlB, rffG; dTDP-glucose 4,6-dehydratase [EC:4.2.1.46]	Acenaphthylene	0.00159774	0.000448889	0.207012
Acenaphthylene	K01713	pheC; cyclohexadienyl dehydratase [EC:4.2.1.51 4.2.1.91]	Acenaphthylene	0.000704609	0.000145339	0.0476497
Acenaphthylene	K01720	prpD; 2-methylcitrate dehydratase [EC:4.2.1.79]	Acenaphthylene	0.000933884	0.000257139	0.193289
Acenaphthylene	K01768	E4.6.1.1; adenylate cyclase [EC:4.6.1.1]	Acenaphthylene	0.000961225	0.00027995	0.236733
Acenaphthylene	K01777	prdF; proline racemase [EC:5.1.1.4]	Acenaphthylene	0.000117594	2.75e-05	0.0897347
Acenaphthylene	K01838	pgmB; beta-phosphoglucomutase [EC:5.4.2.6]	Acenaphthylene	3.42e-05	8.23e-06	0.104742
Acenaphthylene	K01858	INO1, ISYNA1; myo-inositol-1-phosphate synthase [EC:5.5.1.4]	Acenaphthylene	0.000971182	0.000187854	0.0319707
Acenaphthylene	K01895	ACSS1_2; acetyl-CoA synthetase [EC:6.2.1.1]	Acenaphthylene	0.0028141	0.000624318	0.0683479
Acenaphthylene	K01912	paaK; phenylacetate-CoA ligase [EC:6.2.1.30]	Acenaphthylene	0.000969395	0.000273698	0.210613
Acenaphthylene	K01916	nadE; NAD+ synthase [EC:6.3.1.5]	Acenaphthylene	0.0011353	0.000216831	0.0294848
Acenaphthylene	K01934	MTHFS; 5-formyltetrahydrofolate cyclo-ligase [EC:6.3.3.2]	Acenaphthylene	0.000488997	0.000133926	0.190316
Acenaphthylene	K01969	E6.4.1.4B; 3-methylcrotonyl-CoA carboxylase beta subunit [EC:6.4.1.4]	Acenaphthylene	0.000930269	0.000154902	0.0104791
Acenaphthylene	K02004	ABC.CD.P; putative ABC transport system permease protein	Acenaphthylene	0.00244836	0.000344686	0.00240139
Acenaphthylene	K02020	modA; molybdate transport system substrate-binding protein	Acenaphthylene	-0.00139731	0.000355976	0.137304
Acenaphthylene	K02062	thiQ; thiamine transport system ATP-binding protein	Acenaphthylene	0.000533838	0.000134508	0.130856
Acenaphthylene	K02063	thiP; thiamine transport system permease protein	Acenaphthylene	0.000585238	0.000146795	0.129157
Acenaphthylene	K02064	thiB; thiamine transport system substrate-binding protein	Acenaphthylene	0.000422374	9.05e-05	0.0561634
Acenaphthylene	K02106	atoE; short-chain fatty acids transporter	Acenaphthylene	0.000815081	0.00015207	0.025088
Acenaphthylene	K02168	betT, betS; choline/glycine/proline betaine transport protein	Acenaphthylene	0.0011548	0.000241479	0.0504829
Acenaphthylene	K02302	cysG; uroporphyrin-III C-methyltransferase / precorrin-2 dehydrogenase / sirohydrochlorin ferrochelatase [EC:2.1.1.107 1.3.1.76 4.99.1.4]	Acenaphthylene	0.000531828	0.000154401	0.233977
Acenaphthylene	K02316	dnaG; DNA primase [EC:2.7.7.101]	Acenaphthylene	0.00101983	0.000265669	0.151525
Acenaphthylene	K02338	dnaN; DNA polymerase III subunit beta [EC:2.7.7.7]	Acenaphthylene	0.00133667	0.000364246	0.186421
Acenaphthylene	K02348	elaA; ElaA protein	Acenaphthylene	0.000236968	5.83e-05	0.11647
Acenaphthylene	K02446	glpX; fructose-1,6-bisphosphatase II [EC:3.1.3.11]	Acenaphthylene	0.00116792	0.000221786	0.0286173
Acenaphthylene	K02472	wecC; UDP-N-acetyl-D-mannosaminuronic acid dehydrogenase [EC:1.1.1.336]	Acenaphthylene	0.000739444	0.000127423	0.0135613
Acenaphthylene	K02483	two-component system, OmpR family, response regulator	Acenaphthylene	0.00269771	0.000762164	0.211227
Acenaphthylene	K02484	two-component system, OmpR family, sensor kinase [EC:2.7.13.3]	Acenaphthylene	0.000742906	0.000186508	0.129517
Acenaphthylene	K02549	menC; O-succinylbenzoate synthase [EC:4.2.1.113]	Acenaphthylene	0.000636847	0.000122825	0.0313954
Acenaphthylene	K02610	paaB; ring-1,2-phenylacetyl-CoA epoxidase subunit PaaB	Acenaphthylene	0.00153531	0.00020419	0.00135816
Acenaphthylene	K02611	paaC; ring-1,2-phenylacetyl-CoA epoxidase subunit PaaC [EC:1.14.13.149]	Acenaphthylene	0.00126189	0.000278033	0.0664568
Acenaphthylene	K02612	paaD; ring-1,2-phenylacetyl-CoA epoxidase subunit PaaD	Acenaphthylene	0.0015301	0.000246691	0.00809026
Acenaphthylene	K02613	paaE; ring-1,2-phenylacetyl-CoA epoxidase subunit PaaE	Acenaphthylene	0.00112832	0.000254351	0.0733853
Acenaphthylene	K02614	paaI; acyl-CoA thioesterase [EC:3.1.2.-]	Acenaphthylene	0.00190507	0.000305616	0.00804624
Acenaphthylene	K02618	paaZ; oxepin-CoA hydrolase / 3-oxo-5,6-dehydrosuberyl-CoA semialdehyde dehydrogenase [EC:3.3.2.12 1.2.1.91]	Acenaphthylene	0.000994293	0.000119795	0.000474901
Acenaphthylene	K02619	pabC; 4-amino-4-deoxychorismate lyase [EC:4.1.3.38]	Acenaphthylene	0.00093027	0.000145006	0.0063265
Acenaphthylene	K02895	RP-L24, MRPL24, rplX; large subunit ribosomal protein L24	Acenaphthylene	0.00208044	0.000453765	0.0631066
Acenaphthylene	K02913	RP-L33, MRPL33, rpmG; large subunit ribosomal protein L33	Acenaphthylene	-0.00881036	0.00214296	0.110373
Acenaphthylene	K02996	RP-S9, MRPS9, rpsI; small subunit ribosomal protein S9	Acenaphthylene	0.00213936	0.000529707	0.121233
Acenaphthylene	K03073	secE; preprotein translocase subunit SecE	Acenaphthylene	0.00117687	0.000219568	0.025088
Acenaphthylene	K03168	topA; DNA topoisomerase I [EC:5.6.2.1]	Acenaphthylene	-0.00101428	0.000149602	0.00382601
Acenaphthylene	K03212	rumB; 23S rRNA (uracil747-C5)-methyltransferase [EC:2.1.1.189]	Acenaphthylene	0.000529183	0.000148755	0.207256
Acenaphthylene	K03293	TC.AAT; amino acid transporter, AAT family	Acenaphthylene	0.000742878	0.000191542	0.144835
Acenaphthylene	K03303	lctP; lactate permease	Acenaphthylene	0.00174762	0.000408129	0.0890925
Acenaphthylene	K03340	dapdh; diaminopimelate dehydrogenase [EC:1.4.1.16]	Acenaphthylene	0.00059491	0.000151526	0.137304
Acenaphthylene	K03380	E1.14.13.7; phenol 2-monooxygenase (NADPH) [EC:1.14.13.7]	Acenaphthylene	0.000753159	0.000171519	0.0782087
Acenaphthylene	K03402	argR, ahrC; transcriptional regulator of arginine metabolism	Acenaphthylene	0.00100432	0.000210771	0.0515218
Acenaphthylene	K03417	prpB; methylisocitrate lyase [EC:4.1.3.30]	Acenaphthylene	0.000961377	0.00011098	0.000292574
Acenaphthylene	K03517	nadA; quinolinate synthase [EC:2.5.1.72]	Acenaphthylene	0.00116111	0.000266489	0.0810776
Acenaphthylene	K03524	birA; BirA family transcriptional regulator, biotin operon repressor / biotin---[acetyl-CoA-carboxylase] ligase [EC:6.3.4.15]	Acenaphthylene	0.000424577	0.000118443	0.201947
Acenaphthylene	K03536	rnpA; ribonuclease P protein component [EC:3.1.26.5]	Acenaphthylene	0.000524783	0.000156008	0.249027
Acenaphthylene	K03546	sbcC, rad50; DNA repair protein SbcC/Rad50	Acenaphthylene	0.000493267	0.000103377	0.0510368
Acenaphthylene	K03549	kup; KUP system potassium uptake protein	Acenaphthylene	-0.00110987	0.000322077	0.233385
Acenaphthylene	K03565	recX; regulatory protein	Acenaphthylene	0.00062136	0.000162821	0.156204
Acenaphthylene	K03596	lepA; GTP-binding protein LepA	Acenaphthylene	0.000955588	0.000282539	0.244712
Acenaphthylene	K03647	nrdI; protein involved in ribonucleotide reduction	Acenaphthylene	0.00106812	0.000287246	0.176321
Acenaphthylene	K03657	uvrD, pcrA; DNA helicase II / ATP-dependent DNA helicase PcrA [EC:3.6.4.12]	Acenaphthylene	0.00175931	0.000488291	0.198347
Acenaphthylene	K03885	ndh; NADH dehydrogenase [EC:1.6.99.3]	Acenaphthylene	0.00117137	0.000203872	0.0147744
Acenaphthylene	K03928	yvaK; carboxylesterase [EC:3.1.1.1]	Acenaphthylene	0.000313187	6.87e-05	0.0650492
Acenaphthylene	K04768	acuC; acetoin utilization protein AcuC	Acenaphthylene	0.000537317	0.000134506	0.127764
Acenaphthylene	K04940	odh; opine dehydrogenase [EC:1.5.1.28]	Acenaphthylene	1.29e-05	3.45e-06	0.173132
Acenaphthylene	K05364	pbpA; penicillin-binding protein A	Acenaphthylene	0.000507981	0.000143854	0.213348
Acenaphthylene	K05565	mnhA, mrpA; multicomponent Na+:H+ antiporter subunit A	Acenaphthylene	0.00185145	0.000366883	0.0378077
Acenaphthylene	K05567	mnhC, mrpC; multicomponent Na+:H+ antiporter subunit C	Acenaphthylene	0.00115843	0.000311209	0.175345
Acenaphthylene	K05568	mnhD, mrpD; multicomponent Na+:H+ antiporter subunit D	Acenaphthylene	0.00159147	0.000331426	0.0501245
Acenaphthylene	K05569	mnhE, mrpE; multicomponent Na+:H+ antiporter subunit E	Acenaphthylene	0.00225479	0.000523164	0.0858054
Acenaphthylene	K05570	mnhF, mrpF; multicomponent Na+:H+ antiporter subunit F	Acenaphthylene	0.00418642	0.000705046	0.0112958
Acenaphthylene	K05571	mnhG, mrpG; multicomponent Na+:H+ antiporter subunit G	Acenaphthylene	0.00107314	0.000309773	0.228641
Acenaphthylene	K05596	iciA; LysR family transcriptional regulator, chromosome initiation inhibitor	Acenaphthylene	0.00190701	0.000328364	0.0135217
Acenaphthylene	K05710	hcaC; 3-phenylpropionate/trans-cinnamate dioxygenase ferredoxin component	Acenaphthylene	0.00104321	0.00028804	0.194839
Acenaphthylene	K05794	terC; tellurite resistance protein TerC	Acenaphthylene	0.00135957	0.000341132	0.129191
Acenaphthylene	K05832	ABC.X4.P; putative ABC transport system permease protein	Acenaphthylene	0.000684547	0.000195093	0.219027
Acenaphthylene	K05833	ABC.X4.A; putative ABC transport system ATP-binding protein	Acenaphthylene	0.000657448	0.000186142	0.213264
Acenaphthylene	K05844	rimK; ribosomal protein S6--L-glutamate ligase [EC:6.3.2.-]	Acenaphthylene	0.000917586	0.000254512	0.198007
Acenaphthylene	K05916	hmp; nitric oxide dioxygenase [EC:1.14.12.17]	Acenaphthylene	0.000851703	0.00015377	0.019743
Acenaphthylene	K06044	treY, glgY; (1->4)-alpha-D-glucan 1-alpha-D-glucosylmutase [EC:5.4.99.15]	Acenaphthylene	0.00104749	0.00020566	0.0354857
Acenaphthylene	K06133	LYS5, acpT; 4'-phosphopantetheinyl transferase [EC:2.7.8.-]	Acenaphthylene	0.000658523	0.000175285	0.16916
Acenaphthylene	K06147	ABCB-BAC; ATP-binding cassette, subfamily B, bacterial	Acenaphthylene	0.00302665	0.000690732	0.079045
Acenaphthylene	K06975	uncharacterized protein	Acenaphthylene	0.00257934	0.000404009	0.00657445
Acenaphthylene	K06976	uncharacterized protein	Acenaphthylene	0.000687661	0.000142157	0.0483143
Acenaphthylene	K06987	uncharacterized protein	Acenaphthylene	0.00104168	0.000223841	0.057312
Acenaphthylene	K06988	fno; 8-hydroxy-5-deazaflavin:NADPH oxidoreductase [EC:1.5.1.40]	Acenaphthylene	0.000265828	7.34e-05	0.194494
Acenaphthylene	K06999	phospholipase/carboxylesterase	Acenaphthylene	0.00138939	0.00038307	0.193915
Acenaphthylene	K07004	uncharacterized protein	Acenaphthylene	0.000760162	0.000125912	0.0101716
Acenaphthylene	K07030	uncharacterized protein	Acenaphthylene	0.000543074	0.000125489	0.0841415
Acenaphthylene	K07040	uncharacterized protein	Acenaphthylene	0.00114244	0.000271803	0.0988226
Acenaphthylene	K07047	nfdA; N-substituted formamide deformylase [EC:3.5.1.91]	Acenaphthylene	0.00143333	0.000230294	0.00809026
Acenaphthylene	K07052	uncharacterized protein	Acenaphthylene	0.00117465	0.000159591	0.00169232
Acenaphthylene	K07054	uncharacterized protein	Acenaphthylene	0.000985959	0.000242314	0.116433
Acenaphthylene	K07088	uncharacterized protein	Acenaphthylene	0.000825239	0.000243948	0.244543
Acenaphthylene	K07090	uncharacterized protein	Acenaphthylene	0.00374494	0.00110322	0.240506
Acenaphthylene	K07095	uncharacterized protein	Acenaphthylene	0.000460388	0.000101968	0.0679238
Acenaphthylene	K07146	UPF0176 protein	Acenaphthylene	0.00131883	0.000362854	0.193084
Acenaphthylene	K07156	copC, pcoC; copper resistance protein C	Acenaphthylene	0.00106638	0.000297686	0.20246
Acenaphthylene	K07164	uncharacterized protein	Acenaphthylene	0.000761902	0.000197453	0.14735
Acenaphthylene	K07177	Lon-like protease	Acenaphthylene	0.000610784	0.000172384	0.210407
Acenaphthylene	K07213	ATOX1, ATX1, copZ, golB; copper chaperone	Acenaphthylene	-0.00110213	0.000318108	0.228641
Acenaphthylene	K07306	dmsA; anaerobic dimethyl sulfoxide reductase subunit A [EC:1.8.5.3]	Acenaphthylene	1.6e-05	3.57e-06	0.0695116
Acenaphthylene	K07335	bmpA; basic membrane protein A and related proteins	Acenaphthylene	0.000662837	0.000152902	0.0834651
Acenaphthylene	K07386	pepO; putative endopeptidase [EC:3.4.24.-]	Acenaphthylene	0.000934439	0.00020756	0.0686623
Acenaphthylene	K07442	TRM61, GCD14; tRNA (adenine57-N1/adenine58-N1)-methyltransferase catalytic subunit [EC:2.1.1.219 2.1.1.220]	Acenaphthylene	0.000942729	0.000212687	0.0737303
Acenaphthylene	K07493	putative transposase	Acenaphthylene	0.00212063	0.000336801	0.00737945
Acenaphthylene	K07661	rstA; two-component system, OmpR family, response regulator RstA	Acenaphthylene	0.000205274	5.03e-05	0.113933
Acenaphthylene	K07794	tctB; putative tricarboxylic transport membrane protein	Acenaphthylene	0.000413292	0.000119361	0.228836
Acenaphthylene	K07795	tctC; putative tricarboxylic transport membrane protein	Acenaphthylene	0.000682257	0.000149511	0.0647024
Acenaphthylene	K07816	E2.7.6.5X; putative GTP pyrophosphokinase [EC:2.7.6.5]	Acenaphthylene	0.00038072	8.66e-05	0.0780318
Acenaphthylene	K08167	smvA, qacA, lfrA; MFS transporter, DHA2 family, multidrug resistance protein	Acenaphthylene	0.000601004	0.000138411	0.0829228
Acenaphthylene	K08981	putative membrane protein	Acenaphthylene	0.000583279	0.00010552	0.0200026
Acenaphthylene	K08999	uncharacterized protein	Acenaphthylene	0.000511251	0.000144316	0.210531
Acenaphthylene	K09019	rutE; 3-hydroxypropanoate dehydrogenase [EC:1.1.1.-]	Acenaphthylene	0.000683165	0.000113771	0.0104791
Acenaphthylene	K09118	uncharacterized protein	Acenaphthylene	0.00130115	0.000246672	0.0282755
Acenaphthylene	K09125	uncharacterized protein	Acenaphthylene	0.00206818	0.000423036	0.0454887
Acenaphthylene	K09167	uncharacterized protein	Acenaphthylene	0.00103692	0.000262532	0.133935
Acenaphthylene	K09692	tagG; teichoic acid transport system permease protein	Acenaphthylene	0.000403696	8.99e-05	0.0697988
Acenaphthylene	K09694	nodJ; lipooligosaccharide transport system permease protein	Acenaphthylene	0.000686259	0.00011247	0.00930945
Acenaphthylene	K09695	nodI; lipooligosaccharide transport system ATP-binding protein	Acenaphthylene	0.000804218	0.000190268	0.0958451
Acenaphthylene	K09793	uncharacterized protein	Acenaphthylene	0.000846688	0.000203368	0.103486
Acenaphthylene	K09819	ABC.MN.P; manganese/iron transport system permease protein	Acenaphthylene	0.000799264	0.000149144	0.025088
Acenaphthylene	K09861	uncharacterized protein	Acenaphthylene	0.0013992	0.000290034	0.0489825
Acenaphthylene	K09940	uncharacterized protein	Acenaphthylene	0.000709247	0.000206825	0.237498
Acenaphthylene	K09956	uncharacterized protein	Acenaphthylene	0.000126547	3.38e-05	0.171569
Acenaphthylene	K10000	artP; arginine transport system ATP-binding protein [EC:7.4.2.1]	Acenaphthylene	8.06e-05	2.24e-05	0.199336
Acenaphthylene	K10005	gluB; glutamate transport system substrate-binding protein	Acenaphthylene	0.000887839	0.000178073	0.0405132
Acenaphthylene	K10563	mutM, fpg; formamidopyrimidine-DNA glycosylase [EC:3.2.2.23 4.2.99.18]	Acenaphthylene	0.00105333	0.000304578	0.229794
Acenaphthylene	K10807	RRM1; ribonucleoside-diphosphate reductase subunit M1 [EC:1.17.4.1]	Acenaphthylene	0.000212568	6.31e-05	0.248035
Acenaphthylene	K11088	SNRPD3, SMD3; small nuclear ribonucleoprotein D4	Acenaphthylene	-8.3e-05	2.28e-05	0.192045
Acenaphthylene	K11263	bccA, pccA; acetyl-CoA/propionyl-CoA carboxylase, biotin carboxylase, biotin carboxyl carrier protein [EC:6.4.1.2 6.4.1.3 6.3.4.14]	Acenaphthylene	0.00164767	0.000471332	0.220551
Acenaphthylene	K11528	glmU; UDP-N-acetylglucosamine pyrophosphorylase [EC:2.7.7.23]	Acenaphthylene	5.4e-05	1.36e-05	0.129549
Acenaphthylene	K11529	gck, gckA, GLYCTK; glycerate 2-kinase [EC:2.7.1.165]	Acenaphthylene	-5.81e-05	1.57e-05	0.178465
Acenaphthylene	K11610	mabA; beta-ketoacyl ACP reductase [EC:1.1.1.100]	Acenaphthylene	0.000899677	0.000136225	0.00485805
Acenaphthylene	K12511	tadC; tight adherence protein C	Acenaphthylene	0.000856573	0.000183381	0.0561142
Acenaphthylene	K12583	mgtA; phosphatidylinositol alpha 1,6-mannosyltransferase [EC:2.4.1.-]	Acenaphthylene	0.000765885	0.000188632	0.117632
Acenaphthylene	K12952	ctpE; cation-transporting P-type ATPase E [EC:7.2.2.-]	Acenaphthylene	0.000660544	0.00014217	0.0578634
Acenaphthylene	K13527	mpa; proteasome-associated ATPase	Acenaphthylene	0.000735669	0.000157322	0.0557096
Acenaphthylene	K13571	pafA; proteasome accessory factor A [EC:6.3.1.19]	Acenaphthylene	0.00123758	0.000317809	0.141689
Acenaphthylene	K13771	nsrR; Rrf2 family transcriptional regulator, nitric oxide-sensitive transcriptional repressor	Acenaphthylene	0.001097	0.000324789	0.245978
Acenaphthylene	K13788	pta; phosphate acetyltransferase [EC:2.3.1.8]	Acenaphthylene	0.000741576	0.00019478	0.157871
Acenaphthylene	K13789	GGPS; geranylgeranyl diphosphate synthase, type II [EC:2.5.1.1 2.5.1.10 2.5.1.29]	Acenaphthylene	0.000596633	0.000111036	0.0247436
Acenaphthylene	K13821	putA; RHH-type transcriptional regulator, proline utilization regulon repressor / proline dehydrogenase / delta 1-pyrroline-5-carboxylate dehydrogenase [EC:1.5.5.2 1.2.1.88]	Acenaphthylene	-0.00112729	0.000285657	0.134504
Acenaphthylene	K14445	SLC13A2_3_5; solute carrier family 13 (sodium-dependent dicarboxylate transporter), member 2/3/6	Acenaphthylene	0.000808656	0.000184599	0.0791269
Acenaphthylene	K14645	serine protease [EC:3.4.21.-]	Acenaphthylene	0.00055275	0.000131449	0.0987375
Acenaphthylene	K15372	toa; taurine---2-oxoglutarate transaminase [EC:2.6.1.55]	Acenaphthylene	0.000754189	0.000152662	0.0429895
Acenaphthylene	K15520	mshD; mycothiol synthase [EC:2.3.1.189]	Acenaphthylene	0.000766286	0.000197702	0.14526
Acenaphthylene	K15526	mshC; L-cysteine:1D-myo-inositol 2-amino-2-deoxy-alpha-D-glucopyranoside ligase [EC:6.3.1.13]	Acenaphthylene	0.000891022	0.000225705	0.134239
Acenaphthylene	K15554	ssuC; sulfonate transport system permease protein	Acenaphthylene	0.00074503	0.000124139	0.0105067
Acenaphthylene	K15733	E1.11.1.19; dye decolorizing peroxidase [EC:1.11.1.19]	Acenaphthylene	0.00103466	0.000246509	0.099119
Acenaphthylene	K16014	cydCD; ATP-binding cassette, subfamily C, bacterial CydCD	Acenaphthylene	0.000180757	3.75e-05	0.0494802
Acenaphthylene	K16164	acylpyruvate hydrolase [EC:3.7.1.5]	Acenaphthylene	0.001384	0.000283256	0.0456422
Acenaphthylene	K16960	tcyN; L-cystine transport system ATP-binding protein [EC:7.4.2.1]	Acenaphthylene	0.000713844	0.000145993	0.0454887
Acenaphthylene	K16967	dmoA; dimethyl-sulfide monooxygenase [EC:1.14.13.131]	Acenaphthylene	0.000509967	8.69e-05	0.0124719
Acenaphthylene	K18022	cutC; glyceraldehyde dehydrogenase small subunit [EC:1.2.99.8]	Acenaphthylene	-1.44e-05	4e-06	0.199502
Acenaphthylene	K18230	tylC, oleB, carA, srmB; macrolide transport system ATP-binding/permease protein	Acenaphthylene	0.000283274	7.96e-05	0.206965
Acenaphthylene	K18701	arsC; arsenate-mycothiol transferase [EC:2.8.4.2]	Acenaphthylene	0.00126316	0.000317566	0.129889
Acenaphthylene	K19128	csy2; CRISPR-associated protein Csy2	Acenaphthylene	3.08e-05	5.78e-06	0.0263858
Acenaphthylene	K19159	yefM; antitoxin YefM	Acenaphthylene	0.00196207	0.000369922	0.027146
Acenaphthylene	K19180	tll; dTDP-6-deoxy-L-talose 4-dehydrogenase (NAD+) [EC:1.1.1.339]	Acenaphthylene	2.78e-05	7.28e-06	0.154652
Acenaphthylene	K19278	aac6-Ib; aminoglycoside 6'-N-acetyltransferase Ib [EC:2.3.1.82]	Acenaphthylene	3.17e-05	7.08e-06	0.0701594
Acenaphthylene	K19577	ydhP; MFS transporter, DHA1 family, inner membrane transport protein	Acenaphthylene	0.00110388	0.000257105	0.0873047
Anthracene	K00148	fdhA; glutathione-independent formaldehyde dehydrogenase [EC:1.2.1.46]	Anthracene	-0.000979391	0.000268229	0.190316
Anthracene	K00549	metE; 5-methyltetrahydropteroyltriglutamate--homocysteine methyltransferase [EC:2.1.1.14]	Anthracene	-0.000911181	0.000208053	0.0792029
Anthracene	K00557	tRNA (uracil-5-)-methyltransferase [EC:2.1.1.35]	Anthracene	-0.000494046	8.22e-05	0.0104412
Anthracene	K00852	rbsK; ribokinase [EC:2.7.1.15]	Anthracene	-0.00110341	0.000184876	0.0108865
Anthracene	K01239	iunH; purine nucleosidase [EC:3.2.2.1]	Anthracene	-0.000727541	0.000164213	0.0738733
Anthracene	K01637	E4.1.3.1, aceA; isocitrate lyase [EC:4.1.3.1]	Anthracene	-0.0011393	0.000253416	0.0693304
Anthracene	K02435	gatC, GATC; aspartyl-tRNA(Asn)/glutamyl-tRNA(Gln) amidotransferase subunit C [EC:6.3.5.6 6.3.5.7]	Anthracene	-0.00156473	0.000461999	0.243039
Anthracene	K02883	RP-L18e; large subunit ribosomal protein L18e	Anthracene	-0.000606795	0.000120945	0.0391309
Anthracene	K03194	virB1; type IV secretion system protein VirB1	Anthracene	-1.48e-05	3.63e-06	0.114498
Anthracene	K03321	TC.SULP; sulfate permease, SulP family	Anthracene	-0.000934204	0.000272938	0.239562
Anthracene	K03578	hrpA; ATP-dependent helicase HrpA [EC:3.6.4.13]	Anthracene	-0.000711322	0.000203705	0.220866
Anthracene	K05916	hmp; nitric oxide dioxygenase [EC:1.14.12.17]	Anthracene	-0.000534079	0.000142655	0.171551
Anthracene	K07566	tsaC, rimN, SUA5; L-threonylcarbamoyladenylate synthase [EC:2.7.7.87]	Anthracene	-0.000778115	0.000214486	0.19385
Anthracene	K10807	RRM1; ribonucleoside-diphosphate reductase subunit M1 [EC:1.17.4.1]	Anthracene	-0.000207276	5.85e-05	0.210531
Anthracene	K11603	mntA; manganese transport system ATP-binding protein [EC:7.2.2.5]	Anthracene	-0.000298159	8.22e-05	0.19385
Anthracene	K11755	hisIE; phosphoribosyl-AMP cyclohydrolase / phosphoribosyl-ATP pyrophosphohydrolase [EC:3.5.4.19 3.6.1.31]	Anthracene	-0.000337819	9.85e-05	0.237498
Anthracene	K13788	pta; phosphate acetyltransferase [EC:2.3.1.8]	Anthracene	-0.000855535	0.000180701	0.0525429
Anthracene	K14060	pinR; putative DNA-invertase from lambdoid prophage Rac	Anthracene	-0.000380645	9.99e-05	0.157871
Benzo[a]anthracene	K02385	flbD; flagellar protein FlbD	Benzo[a]anthracene	0.000144393	3.38e-05	0.0904178
Benzo[a]anthracene	K02883	RP-L18e; large subunit ribosomal protein L18e	Benzo[a]anthracene	0.00123903	0.000212426	0.0130723
Benzo[a]anthracene	K02914	RP-L34, MRPL34, rpmH; large subunit ribosomal protein L34	Benzo[a]anthracene	-0.0131276	0.00380542	0.231899
Benzo[a]anthracene	K03168	topA; DNA topoisomerase I [EC:5.6.2.1]	Benzo[a]anthracene	0.00108589	0.000243765	0.0715581
Benzo[a]anthracene	K10807	RRM1; ribonucleoside-diphosphate reductase subunit M1 [EC:1.17.4.1]	Benzo[a]anthracene	0.000352299	0.000102773	0.237872
Benzo[a]anthracene	K11601	mntC; manganese transport system substrate-binding protein	Benzo[a]anthracene	0.000255231	6.13e-05	0.103486
Benzo[a]anthracene	K11602	mntB; manganese transport system permease protein	Benzo[a]anthracene	0.000394179	9.89e-05	0.129191
Benzo[a]anthracene	K11603	mntA; manganese transport system ATP-binding protein [EC:7.2.2.5]	Benzo[a]anthracene	0.000604435	0.000144323	0.100169
Benzo[a]anthracene	K12953	ctpF; cation-transporting P-type ATPase F [EC:7.2.2.-]	Benzo[a]anthracene	-6.79e-05	2.02e-05	0.248409
Benzo[a]anthracene	K13788	pta; phosphate acetyltransferase [EC:2.3.1.8]	Benzo[a]anthracene	0.00139076	0.000317379	0.079045
Benzo[a]anthracene	K15448	TRM112, TRMT112; multifunctional methyltransferase subunit TRM112	Benzo[a]anthracene	-2.04e-05	5.84e-06	0.220962
Benzo[a]anthracene	K15552	tauC; taurine transport system permease protein	Benzo[a]anthracene	0.00047582	0.000115187	0.10768
Benzo[a]anthracene	K16019	rifH; 3,4-Dideoxy-4-amino-D-arabino-heptulosonate 7-phosphate synthase	Benzo[a]anthracene	6.06e-05	1.77e-05	0.239108
Benzo[a]anthracene	K16051	tesI; 3-oxo-5alpha-steroid 4-dehydrogenase [EC:1.3.99.5]	Benzo[a]anthracene	-6.53e-05	1.94e-05	0.248409
Benzo[a]anthracene	K19128	csy2; CRISPR-associated protein Csy2	Benzo[a]anthracene	-3.36e-05	9.42e-06	0.205713
Benzo[a]pyrene	K00215	dapB; 4-hydroxy-tetrahydrodipicolinate reductase [EC:1.17.1.8]	Benzo[a]pyrene	0.00139419	0.000344626	0.120143
Benzo[a]pyrene	K00219	fadH; 2,4-dienoyl-CoA reductase (NADPH2) [EC:1.3.1.34]	Benzo[a]pyrene	0.000770604	0.000176333	0.0800173
Benzo[a]pyrene	K00239	sdhA, frdA; succinate dehydrogenase / fumarate reductase, flavoprotein subunit [EC:1.3.5.1 1.3.5.4]	Benzo[a]pyrene	0.00116535	0.000254548	0.0634357
Benzo[a]pyrene	K00242	sdhD; succinate dehydrogenase / fumarate reductase, membrane anchor subunit	Benzo[a]pyrene	-0.000321489	7.38e-05	0.0809777
Benzo[a]pyrene	K00334	nuoE; NADH-quinone oxidoreductase subunit E [EC:7.1.1.2]	Benzo[a]pyrene	0.000748467	0.000168005	0.0715581
Benzo[a]pyrene	K00557	tRNA (uracil-5-)-methyltransferase [EC:2.1.1.35]	Benzo[a]pyrene	0.000448589	4.8e-05	0.000126084
Benzo[a]pyrene	K00560	thyA, TYMS; thymidylate synthase [EC:2.1.1.45]	Benzo[a]pyrene	0.00097945	0.000199749	0.0449944
Benzo[a]pyrene	K00658	fabH; 3-oxoacyl-[acyl-carrier-protein] synthase III [EC:2.3.1.180]	Benzo[a]pyrene	0.0005562	0.000161512	0.234208
Benzo[a]pyrene	K00748	lpxB; lipid-A-disaccharide synthase [EC:2.4.1.182]	Benzo[a]pyrene	0.000544444	0.000112982	0.0493291
Benzo[a]pyrene	K00789	metK; S-adenosylmethionine synthetase [EC:2.5.1.6]	Benzo[a]pyrene	0.000707415	0.000175845	0.124214
Benzo[a]pyrene	K00852	rbsK; ribokinase [EC:2.7.1.15]	Benzo[a]pyrene	0.000543512	0.000108079	0.0386654
Benzo[a]pyrene	K00927	PGK, pgk; phosphoglycerate kinase [EC:2.7.2.3]	Benzo[a]pyrene	0.000774415	0.000182738	0.0946202
Benzo[a]pyrene	K00989	rph; ribonuclease PH [EC:2.7.7.56]	Benzo[a]pyrene	0.00127338	0.000274088	0.0578634
Benzo[a]pyrene	K01029	E2.8.3.5B, scoB; 3-oxoacid CoA-transferase subunit B [EC:2.8.3.5]	Benzo[a]pyrene	-0.000444296	0.000130949	0.240709
Benzo[a]pyrene	K01239	iunH; purine nucleosidase [EC:3.2.2.1]	Benzo[a]pyrene	0.000607324	9.6e-05	0.00717346
Benzo[a]pyrene	K01256	pepN; aminopeptidase N [EC:3.4.11.2]	Benzo[a]pyrene	-0.000477788	8.92e-05	0.025088
Benzo[a]pyrene	K01489	cdd, CDA; cytidine deaminase [EC:3.5.4.5]	Benzo[a]pyrene	-0.000452985	0.000124366	0.192045
Benzo[a]pyrene	K01624	FBA, fbaA; fructose-bisphosphate aldolase, class II [EC:4.1.2.13]	Benzo[a]pyrene	0.00138581	0.000403673	0.236881
Benzo[a]pyrene	K01627	kdsA; 2-dehydro-3-deoxyphosphooctonate aldolase (KDO 8-P synthase) [EC:2.5.1.55]	Benzo[a]pyrene	0.000970389	0.000230791	0.0987375
Benzo[a]pyrene	K01682	acnB; aconitate hydratase 2 / 2-methylisocitrate dehydratase [EC:4.2.1.3 4.2.1.99]	Benzo[a]pyrene	0.000410472	7.01e-05	0.0126971
Benzo[a]pyrene	K01736	aroC; chorismate synthase [EC:4.2.3.5]	Benzo[a]pyrene	0.000834355	0.000243338	0.237577
Benzo[a]pyrene	K01778	dapF; diaminopimelate epimerase [EC:5.1.1.7]	Benzo[a]pyrene	0.00112038	0.000293833	0.157088
Benzo[a]pyrene	K01886	QARS; glutaminyl-tRNA synthetase [EC:6.1.1.18]	Benzo[a]pyrene	0.00157404	0.000262732	0.0106258
Benzo[a]pyrene	K01912	paaK; phenylacetate-CoA ligase [EC:6.2.1.30]	Benzo[a]pyrene	-0.000539028	0.00014844	0.193365
Benzo[a]pyrene	K01924	purM; phosphoribosylformylglycinamidine cyclo-ligase [EC:6.3.3.1]	Benzo[a]pyrene	0.00101574	0.000268405	0.163048
Benzo[a]pyrene	K01933	purM; phosphoribosylformylglycinamidine cyclo-ligase [EC:6.3.3.1]	Benzo[a]pyrene	0.00180771	0.000295269	0.00906748
Benzo[a]pyrene	K01934	MTHFS; 5-formyltetrahydrofolate cyclo-ligase [EC:6.3.3.2]	Benzo[a]pyrene	-0.00028428	7.26e-05	0.138133
Benzo[a]pyrene	K01939	purA, ADSS; adenylosuccinate synthase [EC:6.3.4.4]	Benzo[a]pyrene	0.00101031	0.00024082	0.0991391
Benzo[a]pyrene	K02355	fusA, GFM, EFG; elongation factor G	Benzo[a]pyrene	0.000971666	0.000278716	0.222111
Benzo[a]pyrene	K02618	paaZ; oxepin-CoA hydrolase / 3-oxo-5,6-dehydrosuberyl-CoA semialdehyde dehydrogenase [EC:3.3.2.12 1.2.1.91]	Benzo[a]pyrene	-0.000231443	6.5e-05	0.206407
Benzo[a]pyrene	K02843	waaF; heptosyltransferase II [EC:2.4.-.-]	Benzo[a]pyrene	0.000329264	6.35e-05	0.0313231
Benzo[a]pyrene	K02864	RP-L10, MRPL10, rplJ; large subunit ribosomal protein L10	Benzo[a]pyrene	0.000932191	0.000255228	0.190234
Benzo[a]pyrene	K02876	RP-L15, MRPL15, rplO; large subunit ribosomal protein L15	Benzo[a]pyrene	0.00189055	0.000499164	0.16242
Benzo[a]pyrene	K02879	RP-L17, MRPL17, rplQ; large subunit ribosomal protein L17	Benzo[a]pyrene	0.00212208	0.00040207	0.0281818
Benzo[a]pyrene	K02902	RP-L28; large subunit ribosomal protein L28	Benzo[a]pyrene	0.00371326	0.000753101	0.0435748
Benzo[a]pyrene	K02926	RP-L4, MRPL4, rplD; large subunit ribosomal protein L4	Benzo[a]pyrene	0.00143762	0.00036508	0.135841
Benzo[a]pyrene	K02950	RP-S12; small subunit ribosomal protein S12	Benzo[a]pyrene	0.00224814	0.000543728	0.107199
Benzo[a]pyrene	K02968	RP-S20, rpsT; small subunit ribosomal protein S20	Benzo[a]pyrene	0.0022285	0.000539411	0.107671
Benzo[a]pyrene	K02988	RP-S5, MRPS5, rpsE; small subunit ribosomal protein S5	Benzo[a]pyrene	0.00129268	0.00035042	0.182207
Benzo[a]pyrene	K02992	RP-S7, MRPS7, rpsG; small subunit ribosomal protein S7	Benzo[a]pyrene	0.00149562	0.000387669	0.14735
Benzo[a]pyrene	K03060	rpoZ; DNA-directed RNA polymerase subunit omega [EC:2.7.7.6]	Benzo[a]pyrene	0.00174955	0.000423165	0.107199
Benzo[a]pyrene	K03194	virB1; type IV secretion system protein VirB2	Benzo[a]pyrene	8.46e-06	2.12e-06	0.129594
Benzo[a]pyrene	K03270	kdsC; 3-deoxy-D-manno-octulosonate 8-phosphate phosphatase (KDO 8-P phosphatase) [EC:3.1.3.45]	Benzo[a]pyrene	0.000400523	0.000102764	0.141054
Benzo[a]pyrene	K03524	birA; BirA family transcriptional regulator, biotin operon repressor / biotin---[acetyl-CoA-carboxylase] ligase [EC:6.3.4.15]	Benzo[a]pyrene	-0.000314555	6.42e-05	0.0452759
Benzo[a]pyrene	K06173	truA, PUS1; tRNA pseudouridine38-40 synthase [EC:5.4.99.12]	Benzo[a]pyrene	0.00146261	0.000359298	0.116196
Benzo[a]pyrene	K07047	nfdA; N-substituted formamide deformylase [EC:3.5.1.91]	Benzo[a]pyrene	-0.00043107	0.0001249	0.231494
Benzo[a]pyrene	K07501	3'-5' exonuclease	Benzo[a]pyrene	0.000156184	4.55e-05	0.237466
Benzo[a]pyrene	K07566	tsaC, rimN, SUA5; L-threonylcarbamoyladenylate synthase [EC:2.7.7.87]	Benzo[a]pyrene	0.000769685	0.000125389	0.00884804
Benzo[a]pyrene	K11754	folC; dihydrofolate synthase / folylpolyglutamate synthase [EC:6.3.2.12 6.3.2.17]	Benzo[a]pyrene	0.000718971	0.0001387	0.0314129
Benzo[a]pyrene	K12573	rnr, vacB; ribonuclease R [EC:3.1.13.1]	Benzo[a]pyrene	0.00053785	0.000131711	0.113933
Benzo[a]pyrene	K13403	MTHFD2; methylenetetrahydrofolate dehydrogenase(NAD+) / 5,10-methenyltetrahydrofolate cyclohydrolase [EC:1.5.1.15 3.5.4.9]	Benzo[a]pyrene	9.56e-06	2.19e-06	0.0801516
Benzo[a]pyrene	K14060	pinR; putative DNA-invertase from lambdoid prophage Rac	Benzo[a]pyrene	0.000382901	5.84e-05	0.00522077
Benzo[a]pyrene	K14681	argHA; argininosuccinate lyase / amino-acid N-acetyltransferase [EC:4.3.2.1 2.3.1.1]	Benzo[a]pyrene	3.3e-06	6.5e-07	0.0363944
Benzo[a]pyrene	K15554	ssuC; sulfonate transport system permease protein	Benzo[a]pyrene	-0.000245957	6.73e-05	0.19004
Benzo[a]pyrene	K15778	pmm-pgm; phosphomannomutase / phosphoglucomutase [EC:5.4.2.8 5.4.2.2]	Benzo[a]pyrene	0.000627246	0.000119637	0.0292528
Benzo[b]fluoranthene	K00004	BDH; (R,R)-butanediol dehydrogenase / meso-butanediol dehydrogenase / diacetyl reductase [EC:1.1.1.4 1.1.1.- 1.1.1.303]	Benzo[b]fluoranthene	-0.00087463	0.000213161	0.111479
Benzo[b]fluoranthene	K00015	gyaR; glyoxylate reductase [EC:1.1.1.26]	Benzo[b]fluoranthene	-0.00126766	0.000221646	0.0152737
Benzo[b]fluoranthene	K00033	PGD; 6-phosphogluconate dehydrogenase [EC:1.1.1.44 1.1.1.343]	Benzo[b]fluoranthene	-0.000890658	0.00018872	0.0525429
Benzo[b]fluoranthene	K00074	paaH; 3-hydroxybutyryl-CoA dehydrogenase [EC:1.1.1.157]	Benzo[b]fluoranthene	-0.00242851	0.000404128	0.0104791
Benzo[b]fluoranthene	K00148	fdhA; glutathione-independent formaldehyde dehydrogenase [EC:1.2.1.46]	Benzo[b]fluoranthene	-0.0015137	0.000302404	0.0395371
Benzo[b]fluoranthene	K00150	gap2; glyceraldehyde-3-phosphate dehydrogenase (NAD(P)) [EC:1.2.1.59]	Benzo[b]fluoranthene	-0.000482384	8.16e-05	0.0116838
Benzo[b]fluoranthene	K00151	hpaE; 5-carboxymethyl-2-hydroxymuconic-semialdehyde dehydrogenase [EC:1.2.1.60]	Benzo[b]fluoranthene	-0.000703957	0.000141432	0.040896
Benzo[b]fluoranthene	K00161	PDHA; pyruvate dehydrogenase E1 component alpha subunit [EC:1.2.4.1]	Benzo[b]fluoranthene	-0.00196173	0.000399253	0.0444465
Benzo[b]fluoranthene	K00242	sdhD; succinate dehydrogenase / fumarate reductase, membrane anchor subunit	Benzo[b]fluoranthene	-0.000808416	0.000142258	0.016066
Benzo[b]fluoranthene	K00252	GCDH; glutaryl-CoA dehydrogenase [EC:1.3.8.6]	Benzo[b]fluoranthene	-0.00301385	0.000711292	0.0946565
Benzo[b]fluoranthene	K00274	MAO, aofH; monoamine oxidase [EC:1.4.3.4]	Benzo[b]fluoranthene	-0.0157525	0.00462347	0.240383
Benzo[b]fluoranthene	K00276	AOC3; primary-amine oxidase [EC:1.4.3.21]	Benzo[b]fluoranthene	-5.12e-05	1.28e-05	0.127969
Benzo[b]fluoranthene	K00342	nuoM; NADH-quinone oxidoreductase subunit M [EC:7.1.1.2]	Benzo[b]fluoranthene	0.00111199	0.000278075	0.127428
Benzo[b]fluoranthene	K00508	E1.14.19.3; linoleoyl-CoA desaturase [EC:1.14.19.3]	Benzo[b]fluoranthene	-0.00103147	0.00024764	0.103384
Benzo[b]fluoranthene	K00528	fpr; ferredoxin/flavodoxin---NADP+ reductase [EC:1.18.1.2 1.19.1.1]	Benzo[b]fluoranthene	-0.00207702	0.000333893	0.00809026
Benzo[b]fluoranthene	K00648	fabH; 3-oxoacyl-[acyl-carrier-protein] synthase III [EC:2.3.1.180]	Benzo[b]fluoranthene	-0.00197269	0.000442125	0.0714099
Benzo[b]fluoranthene	K00767	nadC; nicotinate-nucleotide pyrophosphorylase (carboxylating) [EC:2.4.2.19]	Benzo[b]fluoranthene	-0.00148741	0.000378897	0.137304
Benzo[b]fluoranthene	K00783	23S rRNA (pseudouridine1915-N3)-methyltransferase [EC:2.1.1.177]	Benzo[b]fluoranthene	-0.00169061	0.000483732	0.220551
Benzo[b]fluoranthene	K01011	TST, MPST, sseA; thiosulfate/3-mercaptopyruvate sulfurtransferase [EC:2.8.1.1 2.8.1.2]	Benzo[b]fluoranthene	-0.00249616	0.000635233	0.137304
Benzo[b]fluoranthene	K01090	protein phosphatase [EC:3.1.3.16]	Benzo[b]fluoranthene	-0.00110763	0.000308655	0.201072
Benzo[b]fluoranthene	K01256	pepN; aminopeptidase N [EC:3.4.11.2]	Benzo[b]fluoranthene	-0.000651185	0.000171938	0.16242
Benzo[b]fluoranthene	K01524	ppx-gppA; exopolyphosphatase / guanosine-5'-triphosphate,3'-diphosphate pyrophosphatase [EC:3.6.1.11 3.6.1.40]	Benzo[b]fluoranthene	-0.00155856	0.000401149	0.143649
Benzo[b]fluoranthene	K01644	citE; citrate lyase subunit beta / citryl-CoA lyase [EC:4.1.3.34]	Benzo[b]fluoranthene	-0.0011507	0.000265771	0.0841415
Benzo[b]fluoranthene	K01652	E2.2.1.6L; acetolactate synthase I/II/III large subunit [EC:2.2.1.6]	Benzo[b]fluoranthene	-0.00190651	0.000510198	0.172745
Benzo[b]fluoranthene	K01659	prpC; 2-methylcitrate synthase [EC:2.3.3.5]	Benzo[b]fluoranthene	-0.00115023	0.000276806	0.104619
Benzo[b]fluoranthene	K01664	pabA; para-aminobenzoate synthetase component II [EC:2.6.1.85]	Benzo[b]fluoranthene	-0.00100707	0.000266275	0.163672
Benzo[b]fluoranthene	K01693	hisB; imidazoleglycerol-phosphate dehydratase [EC:4.2.1.19]	Benzo[b]fluoranthene	-0.00162041	0.000354976	0.0646676
Benzo[b]fluoranthene	K01713	pheC; cyclohexadienyl dehydratase [EC:4.2.1.51 4.2.1.91]	Benzo[b]fluoranthene	-0.000699507	0.000152013	0.0614081
Benzo[b]fluoranthene	K01768	E4.6.1.1; adenylate cyclase [EC:4.6.1.1]	Benzo[b]fluoranthene	-0.00113818	0.000292805	0.143317
Benzo[b]fluoranthene	K01777	prdF; proline racemase [EC:5.1.1.4]	Benzo[b]fluoranthene	-0.000114879	2.88e-05	0.127665
Benzo[b]fluoranthene	K01838	pgmB; beta-phosphoglucomutase [EC:5.4.2.6]	Benzo[b]fluoranthene	3.75e-05	8.61e-06	0.0809777
Benzo[b]fluoranthene	K01858	INO1, ISYNA1; myo-inositol-1-phosphate synthase [EC:5.5.1.4]	Benzo[b]fluoranthene	-0.000801541	0.00019648	0.114624
Benzo[b]fluoranthene	K01895	ACSS1_2; acetyl-CoA synthetase [EC:6.2.1.1]	Benzo[b]fluoranthene	-0.00351525	0.000652987	0.0244201
Benzo[b]fluoranthene	K01952	PFAS, purL; phosphoribosylformylglycinamidine synthase [EC:6.3.5.3]	Benzo[b]fluoranthene	-0.00402767	0.000921693	0.0800173
Benzo[b]fluoranthene	K01969	E6.4.1.4B; 3-methylcrotonyl-CoA carboxylase beta subunit [EC:6.4.1.4]	Benzo[b]fluoranthene	-0.000794583	0.000162016	0.0449883
Benzo[b]fluoranthene	K02062	thiQ; thiamine transport system ATP-binding protein	Benzo[b]fluoranthene	-0.000553979	0.000140684	0.135841
Benzo[b]fluoranthene	K02063	thiP; thiamine transport system permease protein	Benzo[b]fluoranthene	-0.00052977	0.000153535	0.231658
Benzo[b]fluoranthene	K02064	thiB; thiamine transport system substrate-binding protein	Benzo[b]fluoranthene	-0.00051636	9.46e-05	0.0220246
Benzo[b]fluoranthene	K02106	atoE; short-chain fatty acids transporter	Benzo[b]fluoranthene	-0.000907327	0.000159053	0.0155728
Benzo[b]fluoranthene	K02221	yggT; YggT family protein	Benzo[b]fluoranthene	-0.002227	0.000610111	0.190492
Benzo[b]fluoranthene	K02338	dnaN; DNA polymerase III subunit beta [EC:2.7.7.7]	Benzo[b]fluoranthene	-0.00130337	0.000380972	0.240146
Benzo[b]fluoranthene	K02355	fusA, GFM, EFG; elongation factor G	Benzo[b]fluoranthene	-0.00193772	0.000537504	0.198007
Benzo[b]fluoranthene	K02385	flbD; flagellar protein FlbD	Benzo[b]fluoranthene	-7.81e-05	2.17e-05	0.199181
Benzo[b]fluoranthene	K02472	wecC; UDP-N-acetyl-D-mannosaminuronic acid dehydrogenase [EC:1.1.1.336]	Benzo[b]fluoranthene	-0.000798353	0.000133274	0.0106258
Benzo[b]fluoranthene	K02549	menC; O-succinylbenzoate synthase [EC:4.2.1.113]	Benzo[b]fluoranthene	-0.000431298	0.000128465	0.249832
Benzo[b]fluoranthene	K02610	paaB; ring-1,2-phenylacetyl-CoA epoxidase subunit PaaB	Benzo[b]fluoranthene	-0.00123622	0.000213567	0.0138431
Benzo[b]fluoranthene	K02611	paaC; ring-1,2-phenylacetyl-CoA epoxidase subunit PaaC [EC:1.14.13.149]	Benzo[b]fluoranthene	-0.00185462	0.000290801	0.00662689
Benzo[b]fluoranthene	K02612	paaD; ring-1,2-phenylacetyl-CoA epoxidase subunit PaaD	Benzo[b]fluoranthene	-0.00125768	0.000258019	0.0460538
Benzo[b]fluoranthene	K02618	paaZ; oxepin-CoA hydrolase / 3-oxo-5,6-dehydrosuberyl-CoA semialdehyde dehydrogenase [EC:3.3.2.12 1.2.1.91]	Benzo[b]fluoranthene	-0.000742104	0.000125296	0.0115317
Benzo[b]fluoranthene	K02619	pabC; 4-amino-4-deoxychorismate lyase [EC:4.1.3.38]	Benzo[b]fluoranthene	-0.000626994	0.000151665	0.107199
Benzo[b]fluoranthene	K02657	pilG; twitching motility two-component system response regulator PilG	Benzo[b]fluoranthene	0.000258077	7.59e-05	0.240383
Benzo[b]fluoranthene	K02659	pilI; twitching motility protein PilI	Benzo[b]fluoranthene	-0.000939454	0.00024292	0.146965
Benzo[b]fluoranthene	K02883	RP-L18e; large subunit ribosomal protein L18e	Benzo[b]fluoranthene	-0.000831612	0.000136355	0.00932776
Benzo[b]fluoranthene	K03212	rumB; 23S rRNA (uracil747-C5)-methyltransferase [EC:2.1.1.189]	Benzo[b]fluoranthene	-0.000721866	0.000155586	0.0583995
Benzo[b]fluoranthene	K03303	lctP; lactate permease	Benzo[b]fluoranthene	-0.00163399	0.000426871	0.154062
Benzo[b]fluoranthene	K03380	E1.14.13.7; phenol 2-monooxygenase (NADPH) [EC:1.14.13.7]	Benzo[b]fluoranthene	-0.0006759	0.000179395	0.166688
Benzo[b]fluoranthene	K03417	prpB; methylisocitrate lyase [EC:4.1.3.30]	Benzo[b]fluoranthene	-0.000689279	0.000116076	0.0112958
Benzo[b]fluoranthene	K03517	nadA; quinolinate synthase [EC:2.5.1.72]	Benzo[b]fluoranthene	-0.00117333	0.000278727	0.0982474
Benzo[b]fluoranthene	K03529	smc; chromosome segregation protein	Benzo[b]fluoranthene	0.000254401	6.47e-05	0.136742
Benzo[b]fluoranthene	K03546	sbcC, rad50; DNA repair protein SbcC/Rad50	Benzo[b]fluoranthene	-0.000440195	0.000108124	0.116196
Benzo[b]fluoranthene	K03547	sbcD, mre11; DNA repair protein SbcD/Mre11	Benzo[b]fluoranthene	-0.000635031	0.000178124	0.205713
Benzo[b]fluoranthene	K03570	mreC; rod shape-determining protein MreC	Benzo[b]fluoranthene	-0.00110741	0.000313915	0.214192
Benzo[b]fluoranthene	K03589	ftsQ; cell division protein FtsQ	Benzo[b]fluoranthene	-0.00112417	0.000283821	0.132268
Benzo[b]fluoranthene	K03828	yjgM; putative acetyltransferase [EC:2.3.1.-]	Benzo[b]fluoranthene	6.14e-05	1.59e-05	0.14735
Benzo[b]fluoranthene	K03885	ndh; NADH dehydrogenase [EC:1.6.99.3]	Benzo[b]fluoranthene	-0.000864471	0.000213234	0.118544
Benzo[b]fluoranthene	K03928	yvaK; carboxylesterase [EC:3.1.1.1]	Benzo[b]fluoranthene	-0.000307387	7.19e-05	0.0899049
Benzo[b]fluoranthene	K04768	acuC; acetoin utilization protein AcuC	Benzo[b]fluoranthene	-0.000526553	0.000140683	0.171569
Benzo[b]fluoranthene	K05364	pbpA; penicillin-binding protein A	Benzo[b]fluoranthene	-0.000680785	0.000150459	0.067316
Benzo[b]fluoranthene	K05527	bolA; BolA family transcriptional regulator, general stress-responsive regulator	Benzo[b]fluoranthene	0.000763715	0.000219704	0.22511
Benzo[b]fluoranthene	K05565	mnhA, mrpA; multicomponent Na+:H+ antiporter subunit A	Benzo[b]fluoranthene	-0.00139066	0.000383731	0.194494
Benzo[b]fluoranthene	K05570	mnhF, mrpF; multicomponent Na+:H+ antiporter subunit F	Benzo[b]fluoranthene	-0.00412187	0.000737422	0.0184166
Benzo[b]fluoranthene	K05596	iciA; LysR family transcriptional regulator, chromosome initiation inhibitor	Benzo[b]fluoranthene	-0.00226979	0.000343443	0.00483843
Benzo[b]fluoranthene	K05710	hcaC; 3-phenylpropionate/trans-cinnamate dioxygenase ferredoxin component	Benzo[b]fluoranthene	-0.00114677	0.000301267	0.157871
Benzo[b]fluoranthene	K05794	terC; tellurite resistance protein TerC	Benzo[b]fluoranthene	-0.00150646	0.000356797	0.0964245
Benzo[b]fluoranthene	K05844	rimK; ribosomal protein S6--L-glutamate ligase [EC:6.3.2.-]	Benzo[b]fluoranthene	-0.000954242	0.000266199	0.201947
Benzo[b]fluoranthene	K05916	hmp; nitric oxide dioxygenase [EC:1.14.12.17]	Benzo[b]fluoranthene	-0.00119174	0.000160831	0.00157989
Benzo[b]fluoranthene	K06001	trpB; tryptophan synthase beta chain [EC:4.2.1.20]	Benzo[b]fluoranthene	-0.000845858	0.000242725	0.222496
Benzo[b]fluoranthene	K06044	treY, glgY; (1->4)-alpha-D-glucan 1-alpha-D-glucosylmutase [EC:5.4.99.15]	Benzo[b]fluoranthene	-0.000751262	0.000215103	0.220708
Benzo[b]fluoranthene	K06860	putative heme uptake system protein	Benzo[b]fluoranthene	-0.000581853	0.000163719	0.208208
Benzo[b]fluoranthene	K06975	uncharacterized protein	Benzo[b]fluoranthene	-0.00228506	0.000422561	0.0236772
Benzo[b]fluoranthene	K06976	uncharacterized protein	Benzo[b]fluoranthene	-0.000657937	0.000148685	0.0743037
Benzo[b]fluoranthene	K06987	uncharacterized protein	Benzo[b]fluoranthene	-0.000971117	0.000234119	0.10566
Benzo[b]fluoranthene	K06988	fno; 8-hydroxy-5-deazaflavin:NADPH oxidoreductase [EC:1.5.1.40]	Benzo[b]fluoranthene	-0.000280619	7.67e-05	0.18959
Benzo[b]fluoranthene	K06999	phospholipase/carboxylesterase	Benzo[b]fluoranthene	-0.00142573	0.00040066	0.20705
Benzo[b]fluoranthene	K07004	uncharacterized protein	Benzo[b]fluoranthene	-0.000596815	0.000131693	0.066699
Benzo[b]fluoranthene	K07040	uncharacterized protein	Benzo[b]fluoranthene	-0.0011814	0.000284285	0.104619
Benzo[b]fluoranthene	K07047	nfdA; N-substituted formamide deformylase [EC:3.5.1.91]	Benzo[b]fluoranthene	-0.000996824	0.000240869	0.106862
Benzo[b]fluoranthene	K07052	uncharacterized protein	Benzo[b]fluoranthene	-0.00129921	0.000166919	0.000929032
Benzo[b]fluoranthene	K07095	uncharacterized protein	Benzo[b]fluoranthene	-0.00037477	0.00010665	0.217935
Benzo[b]fluoranthene	K07164	uncharacterized protein	Benzo[b]fluoranthene	-0.000725039	0.00020652	0.21854
Benzo[b]fluoranthene	K07241	hoxN, nixA; nickel/cobalt transporter (NiCoT) family protein	Benzo[b]fluoranthene	-0.000221927	5.95e-05	0.174238
Benzo[b]fluoranthene	K07335	bmpA; basic membrane protein A and related proteins	Benzo[b]fluoranthene	-0.000642979	0.000159923	0.124461
Benzo[b]fluoranthene	K07442	TRM61, GCD14; tRNA (adenine57-N1/adenine58-N1)-methyltransferase catalytic subunit [EC:2.1.1.219 2.1.1.220]	Benzo[b]fluoranthene	-0.000862811	0.000222453	0.144835
Benzo[b]fluoranthene	K07473	dinJ; DNA-damage-inducible protein J	Benzo[b]fluoranthene	-0.000748167	0.00020234	0.179957
Benzo[b]fluoranthene	K07480	insB; insertion element IS1 protein InsB	Benzo[b]fluoranthene	-0.000102959	2.32e-05	0.0729358
Benzo[b]fluoranthene	K07493	putative transposase	Benzo[b]fluoranthene	-0.00232135	0.000352267	0.00494131
Benzo[b]fluoranthene	K07661	rstA; two-component system, OmpR family, response regulator RstA	Benzo[b]fluoranthene	-0.000188868	5.26e-05	0.200258
Benzo[b]fluoranthene	K07795	tctC; putative tricarboxylic transport membrane protein	Benzo[b]fluoranthene	-0.000920691	0.000156377	0.0121604
Benzo[b]fluoranthene	K07816	E2.7.6.5X; putative GTP pyrophosphokinase [EC:2.7.6.5]	Benzo[b]fluoranthene	-0.000322054	9.06e-05	0.208208
Benzo[b]fluoranthene	K08981	putative membrane protein	Benzo[b]fluoranthene	-0.00056263	0.000110365	0.0352863
Benzo[b]fluoranthene	K09019	rutE; 3-hydroxypropanoate dehydrogenase [EC:1.1.1.-]	Benzo[b]fluoranthene	-0.000582385	0.000118996	0.0453759
Benzo[b]fluoranthene	K09167	uncharacterized protein	Benzo[b]fluoranthene	-0.000957983	0.000274588	0.221476
Benzo[b]fluoranthene	K09692	tagG; teichoic acid transport system permease protein	Benzo[b]fluoranthene	-0.000365626	9.4e-05	0.143253
Benzo[b]fluoranthene	K09694	nodJ; lipooligosaccharide transport system permease protein	Benzo[b]fluoranthene	-0.000604013	0.000117634	0.0335323
Benzo[b]fluoranthene	K09695	nodI; lipooligosaccharide transport system ATP-binding protein	Benzo[b]fluoranthene	-0.0007809	0.000199005	0.137475
Benzo[b]fluoranthene	K09767	yajQ; cyclic-di-GMP-binding protein	Benzo[b]fluoranthene	-0.00198929	0.000585966	0.240506
Benzo[b]fluoranthene	K09793	uncharacterized protein	Benzo[b]fluoranthene	-0.00100104	0.000212707	0.0532721
Benzo[b]fluoranthene	K09819	ABC.MN.P; manganese/iron transport system permease protein	Benzo[b]fluoranthene	-0.00079597	0.000155992	0.0350441
Benzo[b]fluoranthene	K10005	gluB; glutamate transport system substrate-binding protein	Benzo[b]fluoranthene	-0.00119276	0.00018625	0.006383
Benzo[b]fluoranthene	K10679	nfsA; nitroreductase [EC:1.-.-.-]	Benzo[b]fluoranthene	-0.000381462	8.27e-05	0.0603758
Benzo[b]fluoranthene	K10682	saeR; two-component system, OmpR family, response regulator SaeR	Benzo[b]fluoranthene	-0.0005466	0.000157774	0.228641
Benzo[b]fluoranthene	K10807	RRM1; ribonucleoside-diphosphate reductase subunit M1 [EC:1.17.4.1]	Benzo[b]fluoranthene	-0.000269512	6.6e-05	0.113819
Benzo[b]fluoranthene	K11263	bccA, pccA; acetyl-CoA/propionyl-CoA carboxylase, biotin carboxylase, biotin carboxyl carrier protein [EC:6.4.1.2 6.4.1.3 6.3.4.14]	Benzo[b]fluoranthene	-0.00172034	0.000492976	0.221434
Benzo[b]fluoranthene	K11603	mntA; manganese transport system ATP-binding protein [EC:7.2.2.5]	Benzo[b]fluoranthene	-0.000316666	9.26e-05	0.240383
Benzo[b]fluoranthene	K11610	mabA; beta-ketoacyl ACP reductase [EC:1.1.1.100]	Benzo[b]fluoranthene	-0.0010046	0.00014248	0.00257811
Benzo[b]fluoranthene	K12511	tadC; tight adherence protein C	Benzo[b]fluoranthene	-0.000718373	0.000191802	0.171293
Benzo[b]fluoranthene	K12952	ctpE; cation-transporting P-type ATPase E [EC:7.2.2.-]	Benzo[b]fluoranthene	-0.000556384	0.000148698	0.171569
Benzo[b]fluoranthene	K13771	nsrR; Rrf2 family transcriptional regulator, nitric oxide-sensitive transcriptional repressor	Benzo[b]fluoranthene	-0.00127933	0.000339703	0.166979
Benzo[b]fluoranthene	K13788	pta; phosphate acetyltransferase [EC:2.3.1.8]	Benzo[b]fluoranthene	-0.000880641	0.000203724	0.084608
Benzo[b]fluoranthene	K13789	GGPS; geranylgeranyl diphosphate synthase, type II [EC:2.5.1.1 2.5.1.10 2.5.1.29]	Benzo[b]fluoranthene	-0.000539838	0.000116135	0.0578152
Benzo[b]fluoranthene	K13888	macA; membrane fusion protein, macrolide-specific efflux system	Benzo[b]fluoranthene	0.000127394	3.41e-05	0.173243
Benzo[b]fluoranthene	K14645	serine protease [EC:3.4.21.-]	Benzo[b]fluoranthene	-0.00054078	0.000137485	0.136742
Benzo[b]fluoranthene	K15372	toa; taurine---2-oxoglutarate transaminase [EC:2.6.1.55]	Benzo[b]fluoranthene	-0.000761532	0.000159672	0.0511737
Benzo[b]fluoranthene	K15460	yfiC, trmX; tRNA1Val (adenine37-N6)-methyltransferase [EC:2.1.1.223]	Benzo[b]fluoranthene	-0.0004317	0.000121061	0.205713
Benzo[b]fluoranthene	K15554	ssuC; sulfonate transport system permease protein	Benzo[b]fluoranthene	-0.000590099	0.000129839	0.0661166
Benzo[b]fluoranthene	K15555	ssuB; sulfonate transport system ATP-binding protein [EC:3.6.3.-]	Benzo[b]fluoranthene	-0.000710297	0.000192816	0.183599
Benzo[b]fluoranthene	K16014	cydCD; ATP-binding cassette, subfamily C, bacterial CydCD	Benzo[b]fluoranthene	-0.000144058	3.93e-05	0.186421
Benzo[b]fluoranthene	K16091	tesI; 3-oxo-5alpha-steroid 4-dehydrogenase [EC:1.3.99.5]	Benzo[b]fluoranthene	-9.92e-05	2.28e-05	0.0822634
Benzo[b]fluoranthene	K16164	acylpyruvate hydrolase [EC:3.7.1.5]	Benzo[b]fluoranthene	-0.00149487	0.000296263	0.0378077
Benzo[b]fluoranthene	K16923	qrtT; energy-coupling factor transport system substrate-specific component	Benzo[b]fluoranthene	0.000387033	0.000110338	0.219274
Benzo[b]fluoranthene	K16960	tcyN; L-cystine transport system ATP-binding protein [EC:7.4.2.1]	Benzo[b]fluoranthene	-0.00106613	0.000152697	0.00285246
Benzo[b]fluoranthene	K16967	dmoA; dimethyl-sulfide monooxygenase [EC:1.14.13.131]	Benzo[b]fluoranthene	-0.00056884	9.09e-05	0.00782525
Benzo[b]fluoranthene	K18851	E1.1.1.374; UDP-N-acetylglucosamine 3-dehydrogenase [EC:1.1.1.374]	Benzo[b]fluoranthene	-0.000235211	6.51e-05	0.196444
Benzo[b]fluoranthene	K19128	csy2; CRISPR-associated protein Csy2	Benzo[b]fluoranthene	-2.15e-05	6.05e-06	0.206691
Benzo[b]fluoranthene	K19159	yefM; antitoxin YefM	Benzo[b]fluoranthene	-0.00146159	0.000386909	0.164221
Benzo[b]fluoranthene	K19577	ydhP; MFS transporter, DHA1 family, inner membrane transport protein	Benzo[b]fluoranthene	-0.000929221	0.000268911	0.230164
Benzo[g,h,i]perylene	K00242	sdhD; succinate dehydrogenase / fumarate reductase, membrane anchor subunit	Benzo[g,h,i]perylene	-0.000468055	0.000108325	0.0847457
Benzo[g,h,i]perylene	K00334	nuoE; NADH-quinone oxidoreductase subunit E [EC:7.1.1.2]	Benzo[g,h,i]perylene	0.000887361	0.000246715	0.199336
Benzo[g,h,i]perylene	K00338	nuoI; NADH-quinone oxidoreductase subunit I [EC:7.1.1.2]	Benzo[g,h,i]perylene	0.00392404	0.00109478	0.201966
Benzo[g,h,i]perylene	K00343	nuoN; NADH-quinone oxidoreductase subunit N [EC:7.1.1.2]	Benzo[g,h,i]perylene	0.00125192	0.000307743	0.11647
Benzo[g,h,i]perylene	K00549	metE; 5-methyltetrahydropteroyltriglutamate--homocysteine methyltransferase [EC:2.1.1.14]	Benzo[g,h,i]perylene	-0.000682737	0.000178612	0.155036
Benzo[g,h,i]perylene	K00757	udp; uridine phosphorylase [EC:2.4.2.3]	Benzo[g,h,i]perylene	-6.27e-05	1.26e-05	0.0401261
Benzo[g,h,i]perylene	K00789	metK; S-adenosylmethionine synthetase [EC:2.5.1.6]	Benzo[g,h,i]perylene	-0.000909483	0.000258228	0.215536
Benzo[g,h,i]perylene	K00954	E2.7.7.3A, coaD, kdtB; pantetheine-phosphate adenylyltransferase [EC:2.7.7.3]	Benzo[g,h,i]perylene	-0.00153356	0.00038547	0.129889
Benzo[g,h,i]perylene	K01258	pepT; tripeptide aminopeptidase [EC:3.4.11.4]	Benzo[g,h,i]perylene	-0.000275143	7.59e-05	0.194329
Benzo[g,h,i]perylene	K01361	E3.4.21.96; lactocepin [EC:3.4.21.96]	Benzo[g,h,i]perylene	-3.33e-05	7.41e-06	0.0696697
Benzo[g,h,i]perylene	K01546	kdpA; potassium-transporting ATPase potassium-binding subunit	Benzo[g,h,i]perylene	0.00200442	0.000487593	0.110373
Benzo[g,h,i]perylene	K01625	eda; 2-dehydro-3-deoxyphosphogluconate aldolase / (4S)-4-hydroxy-2-oxoglutarate aldolase [EC:4.1.2.14 4.1.3.42]	Benzo[g,h,i]perylene	0.00173339	0.00051438	0.24807
Benzo[g,h,i]perylene	K01838	pgmB; beta-phosphoglucomutase [EC:5.4.2.6]	Benzo[g,h,i]perylene	-3.64e-05	6.55e-06	0.019104
Benzo[g,h,i]perylene	K01969	E6.4.1.4B; 3-methylcrotonyl-CoA carboxylase beta subunit [EC:6.4.1.4]	Benzo[g,h,i]perylene	-0.000414399	0.00012337	0.249832
Benzo[g,h,i]perylene	K02004	ABC.CD.P; putative ABC transport system permease protein	Benzo[g,h,i]perylene	-0.00109338	0.000274521	0.129517
Benzo[g,h,i]perylene	K02020	modA; molybdate transport system substrate-binding protein	Benzo[g,h,i]perylene	0.000961734	0.000283514	0.240814
Benzo[g,h,i]perylene	K02348	elaA; ElaA protein	Benzo[g,h,i]perylene	-0.000163663	4.64e-05	0.214192
Benzo[g,h,i]perylene	K02671	pilV; type IV pilus assembly protein PilV	Benzo[g,h,i]perylene	-0.000230797	6.46e-05	0.20484
Benzo[g,h,i]perylene	K02778	PTS-Glc-EIIB; PTS system, glucose-specific IIB component [EC:2.7.1.199]	Benzo[g,h,i]perylene	-7.57e-05	2.17e-05	0.222998
Benzo[g,h,i]perylene	K02779	ptsG; glucose PTS system EIICB or EIICBA component [EC:2.7.1.199]	Benzo[g,h,i]perylene	-7.6e-05	2.17e-05	0.220551
Benzo[g,h,i]perylene	K02864	RP-L10, MRPL10, rplJ; large subunit ribosomal protein L11	Benzo[g,h,i]perylene	-0.00126838	0.000374803	0.24413
Benzo[g,h,i]perylene	K02895	RP-L24, MRPL24, rplX; large subunit ribosomal protein L24	Benzo[g,h,i]perylene	-0.00121308	0.000361396	0.249832
Benzo[g,h,i]perylene	K02968	RP-S20, rpsT; small subunit ribosomal protein S20	Benzo[g,h,i]perylene	0.00389533	0.000792126	0.0443285
Benzo[g,h,i]perylene	K02996	RP-S9, MRPS9, rpsI; small subunit ribosomal protein S9	Benzo[g,h,i]perylene	-0.00146896	0.000421879	0.223415
Benzo[g,h,i]perylene	K03073	secE; preprotein translocase subunit SecE	Benzo[g,h,i]perylene	-0.000642092	0.000174873	0.186038
Benzo[g,h,i]perylene	K03154	thiS; sulfur carrier protein	Benzo[g,h,i]perylene	0.00276929	0.000824545	0.249832
Benzo[g,h,i]perylene	K03264	EIF6; translation initiation factor 6	Benzo[g,h,i]perylene	0.000225239	6.07e-05	0.177211
Benzo[g,h,i]perylene	K03402	argR, ahrC; transcriptional regulator of arginine metabolism	Benzo[g,h,i]perylene	-0.000618063	0.000167867	0.183746
Benzo[g,h,i]perylene	K03417	prpB; methylisocitrate lyase [EC:4.1.3.30]	Benzo[g,h,i]perylene	-0.000639565	8.84e-05	0.00200594
Benzo[g,h,i]perylene	K03596	lepA; GTP-binding protein LepA	Benzo[g,h,i]perylene	-0.000809261	0.000225026	0.199376
Benzo[g,h,i]perylene	K03828	yjgM; putative acetyltransferase [EC:2.3.1.-]	Benzo[g,h,i]perylene	-5.54e-05	1.21e-05	0.0631112
Benzo[g,h,i]perylene	K03885	ndh; NADH dehydrogenase [EC:1.6.99.3]	Benzo[g,h,i]perylene	-0.000637055	0.000162371	0.13749
Benzo[g,h,i]perylene	K05593	aadK; aminoglycoside 6-adenylyltransferase [EC:2.7.7.-]	Benzo[g,h,i]perylene	-0.000176506	4.86e-05	0.19385
Benzo[g,h,i]perylene	K07052	uncharacterized protein	Benzo[g,h,i]perylene	-0.000649202	0.000127104	0.0348512
Benzo[g,h,i]perylene	K07166	ACT domain-containing protein	Benzo[g,h,i]perylene	-0.000177708	5.18e-05	0.237498
Benzo[g,h,i]perylene	K07456	mutS2; DNA mismatch repair protein MutS2	Benzo[g,h,i]perylene	-0.000294352	7.44e-05	0.133209
Benzo[g,h,i]perylene	K07480	insB; insertion element IS1 protein InsB	Benzo[g,h,i]perylene	-6.36e-05	1.77e-05	0.198932
Benzo[g,h,i]perylene	K08717	utp; urea transporter	Benzo[g,h,i]perylene	-2.3e-05	6.3e-06	0.190729
Benzo[g,h,i]perylene	K09958	uncharacterized protein	Benzo[g,h,i]perylene	0.000894754	0.000245676	0.192059
Benzo[g,h,i]perylene	K10679	nfsA; nitroreductase [EC:1.-.-.-]	Benzo[g,h,i]perylene	-0.000223681	6.3e-05	0.208344
Benzo[g,h,i]perylene	K10682	saeR; two-component system, OmpR family, response regulator SaeR	Benzo[g,h,i]perylene	-0.000420415	0.000120141	0.220551
Benzo[g,h,i]perylene	K11928	putP; sodium/proline symporter	Benzo[g,h,i]perylene	-0.000687323	0.00018507	0.176907
Benzo[g,h,i]perylene	K12268	asp1; accessory secretory protein Asp1	Benzo[g,h,i]perylene	-1.38e-05	3.43e-06	0.126226
Benzo[g,h,i]perylene	K13993	HSP20; HSP20 family protein	Benzo[g,h,i]perylene	0.00229402	0.000552266	0.104742
Benzo[g,h,i]perylene	K14260	alaA; alanine-synthesizing transaminase [EC:2.6.1.66 2.6.1.2]	Benzo[g,h,i]perylene	-0.000883284	0.000263172	0.249832
Benzo[g,h,i]perylene	K14335	pimC; alpha-1,6-mannosyltransferase [EC:2.4.1.-]	Benzo[g,h,i]perylene	0.00122669	0.00034926	0.218238
Benzo[g,h,i]perylene	K15460	yfiC, trmX; tRNA1Val (adenine37-N6)-methyltransferase [EC:2.1.1.223]	Benzo[g,h,i]perylene	-0.000325662	9.22e-05	0.213187
Benzo[g,h,i]perylene	K15923	AXY8; alpha-L-fucosidase 2 [EC:3.2.1.51]	Benzo[g,h,i]perylene	-6.17e-05	1.77e-05	0.221369
Benzo[g,h,i]perylene	K16163	maleylpyruvate isomerase [EC:5.2.1.4]	Benzo[g,h,i]perylene	0.0166639	0.004162	0.126848
Benzo[g,h,i]perylene	K16786	ecfA1; energy-coupling factor transport system ATP-binding protein [EC:3.6.3.-]	Benzo[g,h,i]perylene	-0.000382592	9.53e-05	0.124798
Benzo[g,h,i]perylene	K16787	ecfA2; energy-coupling factor transport system ATP-binding protein [EC:3.6.3.-]	Benzo[g,h,i]perylene	-0.000335263	8.25e-05	0.117293
Benzo[g,h,i]perylene	K19128	csy2; CRISPR-associated protein Csy2	Benzo[g,h,i]perylene	-2.46e-05	4.6e-06	0.0259955
Benzo[k]fluoranthene	K00004	BDH; (R,R)-butanediol dehydrogenase / meso-butanediol dehydrogenase / diacetyl reductase [EC:1.1.1.4 1.1.1.- 1.1.1.303]	Benzo[k]fluoranthene	0.00155171	0.00031483	0.0436302
Benzo[k]fluoranthene	K00015	gyaR; glyoxylate reductase [EC:1.1.1.26]	Benzo[k]fluoranthene	0.00158293	0.000327361	0.0484109
Benzo[k]fluoranthene	K00033	PGD; 6-phosphogluconate dehydrogenase [EC:1.1.1.44 1.1.1.343]	Benzo[k]fluoranthene	0.00173951	0.000278731	0.00799697
Benzo[k]fluoranthene	K00067	rfbD, rmlD; dTDP-4-dehydrorhamnose reductase [EC:1.1.1.133]	Benzo[k]fluoranthene	0.00198436	0.000578375	0.237274
Benzo[k]fluoranthene	K00074	paaH; 3-hydroxybutyryl-CoA dehydrogenase [EC:1.1.1.157]	Benzo[k]fluoranthene	0.00477439	0.000596879	0.000715846
Benzo[k]fluoranthene	K00111	glpA, glpD; glycerol-3-phosphate dehydrogenase [EC:1.1.5.3]	Benzo[k]fluoranthene	0.00167128	0.000432445	0.14735
Benzo[k]fluoranthene	K00116	mqo malate dehydrogenase (quinone) [EC:1.1.5.4]	Benzo[k]fluoranthene	0.00198197	0.000416344	0.0518917
Benzo[k]fluoranthene	K00134	GAPDH, gapA; glyceraldehyde 3-phosphate dehydrogenase [EC:1.2.1.12]	Benzo[k]fluoranthene	0.00475434	0.00101291	0.0541046
Benzo[k]fluoranthene	K00138	aldB; aldehyde dehydrogenase [EC:1.2.1.-]	Benzo[k]fluoranthene	0.0018057	0.000436376	0.106869
Benzo[k]fluoranthene	K00148	fdhA; glutathione-independent formaldehyde dehydrogenase [EC:1.2.1.46]	Benzo[k]fluoranthene	0.0018359	0.000446638	0.110373
Benzo[k]fluoranthene	K00150	gap2; glyceraldehyde-3-phosphate dehydrogenase (NAD(P)) [EC:1.2.1.59]	Benzo[k]fluoranthene	0.000797353	0.000120476	0.00479784
Benzo[k]fluoranthene	K00151	hpaE; 5-carboxymethyl-2-hydroxymuconic-semialdehyde dehydrogenase [EC:1.2.1.60]	Benzo[k]fluoranthene	0.00128819	0.000208889	0.00845463
Benzo[k]fluoranthene	K00161	PDHA; pyruvate dehydrogenase E1 component alpha subunit [EC:1.2.4.1]	Benzo[k]fluoranthene	0.0028857	0.00058968	0.0453759
Benzo[k]fluoranthene	K00221	E4.99.1.2; alkylmercury lyase [EC:4.99.1.2]	Benzo[k]fluoranthene	0.000304517	8.45e-05	0.198007
Benzo[k]fluoranthene	K00232	E1.3.3.6, ACOX1, ACOX3; acyl-CoA oxidase [EC:1.3.3.6]	Benzo[k]fluoranthene	0.00151191	0.000329347	0.0624924
Benzo[k]fluoranthene	K00242	sdhD; succinate dehydrogenase / fumarate reductase, membrane anchor subunit	Benzo[k]fluoranthene	0.00218325	0.000210108	3.5e-05
Benzo[k]fluoranthene	K00244	frdA; fumarate reductase flavoprotein subunit [EC:1.3.5.4]	Benzo[k]fluoranthene	0.000227197	6.17e-05	0.184184
Benzo[k]fluoranthene	K00252	GCDH; glutaryl-CoA dehydrogenase [EC:1.3.8.6]	Benzo[k]fluoranthene	0.00572961	0.00105055	0.0221217
Benzo[k]fluoranthene	K00259	ald; alanine dehydrogenase [EC:1.4.1.1]	Benzo[k]fluoranthene	0.000950611	0.000221238	0.0871879
Benzo[k]fluoranthene	K00261	GLUD1_2, gdhA; glutamate dehydrogenase (NAD(P)+) [EC:1.4.1.3]	Benzo[k]fluoranthene	0.0015948	0.000427165	0.173132
Benzo[k]fluoranthene	K00276	AOC3; primary-amine oxidase [EC:1.4.3.21]	Benzo[k]fluoranthene	8.91e-05	1.89e-05	0.0532721
Benzo[k]fluoranthene	K00334	nuoE; NADH-quinone oxidoreductase subunit E [EC:7.1.1.2]	Benzo[k]fluoranthene	-0.00224195	0.00047853	0.0548539
Benzo[k]fluoranthene	K00335	nuoF; NADH-quinone oxidoreductase subunit F [EC:7.1.1.2]	Benzo[k]fluoranthene	-0.00248922	0.000736479	0.245075
Benzo[k]fluoranthene	K00342	nuoM; NADH-quinone oxidoreductase subunit M [EC:7.1.1.2]	Benzo[k]fluoranthene	-0.00177042	0.000410704	0.0858054
Benzo[k]fluoranthene	K00354	E1.6.99.1; NADPH2 dehydrogenase [EC:1.6.99.1]	Benzo[k]fluoranthene	-0.00220993	0.000612458	0.19777
Benzo[k]fluoranthene	K00389	yidH; putative membrane protein	Benzo[k]fluoranthene	0.00114121	0.00023819	0.0501245
Benzo[k]fluoranthene	K00392	sir; sulfite reductase (ferredoxin) [EC:1.8.7.1]	Benzo[k]fluoranthene	0.00121551	0.000332428	0.189635
Benzo[k]fluoranthene	K00508	E1.14.19.3; linoleoyl-CoA desaturase [EC:1.14.19.3]	Benzo[k]fluoranthene	0.00174635	0.000365754	0.0508107
Benzo[k]fluoranthene	K00520	merA; mercuric reductase [EC:1.16.1.1]	Benzo[k]fluoranthene	0.000635484	0.000163503	0.143342
Benzo[k]fluoranthene	K00528	fpr; ferredoxin/flavodoxin---NADP+ reductase [EC:1.18.1.2 1.19.1.1]	Benzo[k]fluoranthene	0.00318734	0.000493146	0.00591337
Benzo[k]fluoranthene	K00529	hcaD; 3-phenylpropionate/trans-cinnamate dioxygenase ferredoxin reductase component [EC:1.18.1.3]	Benzo[k]fluoranthene	0.000944777	0.000259314	0.191917
Benzo[k]fluoranthene	K00549	metE; 5-methyltetrahydropteroyltriglutamate--homocysteine methyltransferase [EC:2.1.1.14]	Benzo[k]fluoranthene	0.002142	0.000346436	0.00825088
Benzo[k]fluoranthene	K00557	tRNA (uracil-5-)-methyltransferase [EC:2.1.1.35]	Benzo[k]fluoranthene	-0.00050919	0.000136796	0.175345
Benzo[k]fluoranthene	K00567	ogt, MGMT; methylated-DNA-[protein]-cysteine S-methyltransferase [EC:2.1.1.63]	Benzo[k]fluoranthene	0.00216907	0.000501207	0.0841415
Benzo[k]fluoranthene	K00648	fabH; 3-oxoacyl-[acyl-carrier-protein] synthase III [EC:2.3.1.180]	Benzo[k]fluoranthene	0.0040679	0.000652999	0.00804952
Benzo[k]fluoranthene	K00757	udp; uridine phosphorylase [EC:2.4.2.3]	Benzo[k]fluoranthene	0.000205411	2.44e-05	0.000400568
Benzo[k]fluoranthene	K00766	trpD; anthranilate phosphoribosyltransferase [EC:2.4.2.18]	Benzo[k]fluoranthene	0.00155645	0.000340174	0.0635296
Benzo[k]fluoranthene	K00767	nadC; nicotinate-nucleotide pyrophosphorylase (carboxylating) [EC:2.4.2.19]	Benzo[k]fluoranthene	0.00224222	0.000559614	0.126438
Benzo[k]fluoranthene	K00783	23S rRNA (pseudouridine1915-N3)-methyltransferase [EC:2.1.1.177]	Benzo[k]fluoranthene	0.00282626	0.000714451	0.13294
Benzo[k]fluoranthene	K00826	E2.6.1.42, ilvE; branched-chain amino acid aminotransferase [EC:2.6.1.42]	Benzo[k]fluoranthene	0.00306341	0.000836544	0.188384
Benzo[k]fluoranthene	K00847	E2.7.1.4, scrK; fructokinase [EC:2.7.1.4]	Benzo[k]fluoranthene	0.00123417	0.000295822	0.102396
Benzo[k]fluoranthene	K00868	pdxK, pdxY; pyridoxine kinase [EC:2.7.1.35]	Benzo[k]fluoranthene	0.00155428	0.000407	0.155495
Benzo[k]fluoranthene	K00876	udk, UCK; uridine kinase [EC:2.7.1.48]	Benzo[k]fluoranthene	0.00117634	0.000242686	0.0476522
Benzo[k]fluoranthene	K00917	lacC; tagatose 6-phosphate kinase [EC:2.7.1.144]	Benzo[k]fluoranthene	0.000369556	0.000102371	0.197458
Benzo[k]fluoranthene	K00930	argB; acetylglutamate kinase [EC:2.7.2.8]	Benzo[k]fluoranthene	-0.00168569	0.000501371	0.249168
Benzo[k]fluoranthene	K00957	cysD; sulfate adenylyltransferase subunit 2 [EC:2.7.7.4]	Benzo[k]fluoranthene	0.00129995	0.000354388	0.186561
Benzo[k]fluoranthene	K00973	rfbA, rmlA, rffH; glucose-1-phosphate thymidylyltransferase [EC:2.7.7.24]	Benzo[k]fluoranthene	-0.00144888	0.000419132	0.230031
Benzo[k]fluoranthene	K01002	mdoB; phosphoglycerol transferase [EC:2.7.8.20]	Benzo[k]fluoranthene	0.000132144	3.57e-05	0.179805
Benzo[k]fluoranthene	K01011	TST, MPST, sseA; thiosulfate/3-mercaptopyruvate sulfurtransferase [EC:2.8.1.1 2.8.1.2]	Benzo[k]fluoranthene	0.00348035	0.000938211	0.178071
Benzo[k]fluoranthene	K01090	protein phosphatase [EC:3.1.3.16]	Benzo[k]fluoranthene	0.00231669	0.00045587	0.0359461
Benzo[k]fluoranthene	K01187	malZ; alpha-glucosidase [EC:3.2.1.20]	Benzo[k]fluoranthene	0.00146123	0.000405315	0.198007
Benzo[k]fluoranthene	K01236	treZ; maltooligosyltrehalose trehalohydrolase [EC:3.2.1.141]	Benzo[k]fluoranthene	0.00117205	0.000349196	0.249832
Benzo[k]fluoranthene	K01239	iunH; purine nucleosidase [EC:3.2.2.1]	Benzo[k]fluoranthene	-0.000947095	0.000273437	0.228641
Benzo[k]fluoranthene	K01246	tag; DNA-3-methyladenine glycosylase I [EC:3.2.2.20]	Benzo[k]fluoranthene	0.00162953	0.000442515	0.183746
Benzo[k]fluoranthene	K01256	pepN; aminopeptidase N [EC:3.4.11.2]	Benzo[k]fluoranthene	0.00233886	0.000253944	0.000148098
Benzo[k]fluoranthene	K01258	pepT; tripeptide aminopeptidase [EC:3.4.11.4]	Benzo[k]fluoranthene	0.000644219	0.000147224	0.0796168
Benzo[k]fluoranthene	K01304	pcp; pyroglutamyl-peptidase [EC:3.4.19.3]	Benzo[k]fluoranthene	0.000939627	0.000215528	0.0809777
Benzo[k]fluoranthene	K01354	ptrB; oligopeptidase B [EC:3.4.21.83]	Benzo[k]fluoranthene	0.00187113	0.000426412	0.0785821
Benzo[k]fluoranthene	K01361	E3.4.21.96; lactocepin [EC:3.4.21.96]	Benzo[k]fluoranthene	5.69e-05	1.44e-05	0.133105
Benzo[k]fluoranthene	K01425	glsA; glutaminase [EC:3.5.1.2]	Benzo[k]fluoranthene	0.00277971	0.000507964	0.0215962
Benzo[k]fluoranthene	K01436	K01436; amidohydrolase [EC:3.5.1.-]	Benzo[k]fluoranthene	0.00121167	0.000309599	0.138133
Benzo[k]fluoranthene	K01489	cdd, CDA; cytidine deaminase [EC:3.5.4.5]	Benzo[k]fluoranthene	0.00198842	0.000354233	0.0177816
Benzo[k]fluoranthene	K01494	dcd; dCTP deaminase [EC:3.5.4.13]	Benzo[k]fluoranthene	0.00277341	0.000660389	0.0990903
Benzo[k]fluoranthene	K01524	ppx-gppA; exopolyphosphatase / guanosine-5'-triphosphate,3'-diphosphate pyrophosphatase [EC:3.6.1.11 3.6.1.40]	Benzo[k]fluoranthene	0.00295208	0.000592479	0.0406165
Benzo[k]fluoranthene	K01591	pyrF; orotidine-5'-phosphate decarboxylase [EC:4.1.1.23]	Benzo[k]fluoranthene	-0.00398713	0.00111817	0.205713
Benzo[k]fluoranthene	K01596	E4.1.1.32; phosphoenolpyruvate carboxykinase (GTP) [EC:4.1.1.32]	Benzo[k]fluoranthene	0.00185703	0.000360063	0.0324569
Benzo[k]fluoranthene	K01609	trpC; indole-3-glycerol phosphate synthase [EC:4.1.1.48]	Benzo[k]fluoranthene	0.0016157	0.00044211	0.189918
Benzo[k]fluoranthene	K01620	ltaE; threonine aldolase [EC:4.1.2.48]	Benzo[k]fluoranthene	0.00136793	0.000304023	0.0689239
Benzo[k]fluoranthene	K01644	citE; citrate lyase subunit beta / citryl-CoA lyase [EC:4.1.3.34]	Benzo[k]fluoranthene	0.0023256	0.000392532	0.0115261
Benzo[k]fluoranthene	K01652	E2.2.1.6L; acetolactate synthase I/II/III large subunit [EC:2.2.1.6]	Benzo[k]fluoranthene	0.00366822	0.00075354	0.046263
Benzo[k]fluoranthene	K01659	prpC; 2-methylcitrate synthase [EC:2.3.3.5]	Benzo[k]fluoranthene	0.00196922	0.00040883	0.0494523
Benzo[k]fluoranthene	K01664	pabA; para-aminobenzoate synthetase component II [EC:2.6.1.85]	Benzo[k]fluoranthene	0.00177743	0.000393276	0.0676619
Benzo[k]fluoranthene	K01697	CBS; cystathionine beta-synthase [EC:4.2.1.22]	Benzo[k]fluoranthene	0.00139352	0.000371153	0.169384
Benzo[k]fluoranthene	K01712	hutU, UROC1; urocanate hydratase [EC:4.2.1.49]	Benzo[k]fluoranthene	0.00225979	0.000652037	0.228588
Benzo[k]fluoranthene	K01713	pheC; cyclohexadienyl dehydratase [EC:4.2.1.51 4.2.1.91]	Benzo[k]fluoranthene	0.00107544	0.000224517	0.0501245
Benzo[k]fluoranthene	K01720	prpD; 2-methylcitrate dehydratase [EC:4.2.1.79]	Benzo[k]fluoranthene	0.00145161	0.000397223	0.189918
Benzo[k]fluoranthene	K01740	metY; O-acetylhomoserine (thiol)-lyase [EC:2.5.1.49]	Benzo[k]fluoranthene	0.00243541	0.000723524	0.248871
Benzo[k]fluoranthene	K01758	CTH; cystathionine gamma-lyase [EC:4.4.1.1]	Benzo[k]fluoranthene	0.000630196	0.000184429	0.240383
Benzo[k]fluoranthene	K01768	E4.6.1.1; adenylate cyclase [EC:4.6.1.1]	Benzo[k]fluoranthene	0.0018081	0.00043246	0.101001
Benzo[k]fluoranthene	K01777	prdF; proline racemase [EC:5.1.1.4]	Benzo[k]fluoranthene	0.000184097	4.25e-05	0.0834651
Benzo[k]fluoranthene	K01838	pgmB; beta-phosphoglucomutase [EC:5.4.2.6]	Benzo[k]fluoranthene	7.58e-05	1.27e-05	0.0109423
Benzo[k]fluoranthene	K01858	INO1, ISYNA1; myo-inositol-1-phosphate synthase [EC:5.5.1.4]	Benzo[k]fluoranthene	0.00179509	0.000290192	0.00823481
Benzo[k]fluoranthene	K01886	QARS; glutaminyl-tRNA synthetase [EC:6.1.1.18]	Benzo[k]fluoranthene	-0.00298242	0.000748342	0.129191
Benzo[k]fluoranthene	K01895	ACSS1_2; acetyl-CoA synthetase [EC:6.2.1.1]	Benzo[k]fluoranthene	0.00545093	0.000964433	0.0168428
Benzo[k]fluoranthene	K01916	nadE; NAD+ synthase [EC:6.3.1.5]	Benzo[k]fluoranthene	0.00219226	0.000334956	0.00528208
Benzo[k]fluoranthene	K01934	MTHFS; 5-formyltetrahydrofolate cyclo-ligase [EC:6.3.3.2]	Benzo[k]fluoranthene	0.00076604	0.000206886	0.178831
Benzo[k]fluoranthene	K01945	purD; phosphoribosylamine---glycine ligase [EC:6.3.4.13]	Benzo[k]fluoranthene	-0.00200727	0.000560191	0.2023
Benzo[k]fluoranthene	K01952	PFAS, purL; phosphoribosylformylglycinamidine synthase [EC:6.3.5.3]	Benzo[k]fluoranthene	0.00467147	0.0013613	0.237214
Benzo[k]fluoranthene	K01969	E6.4.1.4B; 3-methylcrotonyl-CoA carboxylase beta subunit [EC:6.4.1.4]	Benzo[k]fluoranthene	0.00154211	0.00023929	0.006068
Benzo[k]fluoranthene	K02004	ABC.CD.P; putative ABC transport system permease protein	Benzo[k]fluoranthene	0.0043884	0.000532463	0.000513616
Benzo[k]fluoranthene	K02062	thiQ; thiamine transport system ATP-binding protein	Benzo[k]fluoranthene	0.000869935	0.000207784	0.100256
Benzo[k]fluoranthene	K02063	thiP; thiamine transport system permease protein	Benzo[k]fluoranthene	0.000928734	0.000226765	0.112546
Benzo[k]fluoranthene	K02064	thiB; thiamine transport system substrate-binding protein	Benzo[k]fluoranthene	0.000821869	0.000139739	0.01226
Benzo[k]fluoranthene	K02106	atoE; short-chain fatty acids transporter	Benzo[k]fluoranthene	0.0012852	0.000234914	0.0216007
Benzo[k]fluoranthene	K02168	betT, betS; choline/glycine/proline betaine transport protein	Benzo[k]fluoranthene	0.00192008	0.000373032	0.0329511
Benzo[k]fluoranthene	K02237	comEA; competence protein ComEA	Benzo[k]fluoranthene	0.00109302	0.000258477	0.095579
Benzo[k]fluoranthene	K02316	dnaG; DNA primase [EC:2.7.7.101]	Benzo[k]fluoranthene	0.00147652	0.000410399	0.199265
Benzo[k]fluoranthene	K02338	dnaN; DNA polymerase III subunit beta [EC:2.7.7.7]	Benzo[k]fluoranthene	0.00247136	0.000562679	0.0782087
Benzo[k]fluoranthene	K02348	elaA; ElaA protein	Benzo[k]fluoranthene	0.000487904	9e-05	0.0232291
Benzo[k]fluoranthene	K02446	glpX; fructose-1,6-bisphosphatase II [EC:3.1.3.11]	Benzo[k]fluoranthene	0.00154532	0.000342609	0.0682565
Benzo[k]fluoranthene	K02472	wecC; UDP-N-acetyl-D-mannosaminuronic acid dehydrogenase [EC:1.1.1.336]	Benzo[k]fluoranthene	0.00118365	0.00019684	0.0104412
Benzo[k]fluoranthene	K02484	two-component system, OmpR family, sensor kinase [EC:2.7.13.3]	Benzo[k]fluoranthene	0.00130248	0.000288113	0.0676619
Benzo[k]fluoranthene	K02510	fliG; flagellar motor switch protein FliG	Benzo[k]fluoranthene	0.000629293	0.000151844	0.106213
Benzo[k]fluoranthene	K02549	menC; O-succinylbenzoate synthase [EC:4.2.1.113]	Benzo[k]fluoranthene	0.000956816	0.000189737	0.0378772
Benzo[k]fluoranthene	K02552	menF; menaquinone-specific isochorismate synthase [EC:5.4.4.2]	Benzo[k]fluoranthene	0.000560766	0.0001432	0.138133
Benzo[k]fluoranthene	K02610	paaB; ring-1,2-phenylacetyl-CoA epoxidase subunit PaaB	Benzo[k]fluoranthene	0.00230787	0.000315429	0.00179155
Benzo[k]fluoranthene	K02611	paaC; ring-1,2-phenylacetyl-CoA epoxidase subunit PaaC [EC:1.14.13.149]	Benzo[k]fluoranthene	0.00190946	0.0004295	0.0724252
Benzo[k]fluoranthene	K02612	paaD; ring-1,2-phenylacetyl-CoA epoxidase subunit PaaD	Benzo[k]fluoranthene	0.00207462	0.000381083	0.0224697
Benzo[k]fluoranthene	K02613	paaE; ring-1,2-phenylacetyl-CoA epoxidase subunit PaaE	Benzo[k]fluoranthene	0.00159587	0.000392916	0.11741
Benzo[k]fluoranthene	K02614	paaI; acyl-CoA thioesterase [EC:3.1.2.-]	Benzo[k]fluoranthene	0.00297846	0.000472109	0.00727992
Benzo[k]fluoranthene	K02618	paaZ; oxepin-CoA hydrolase / 3-oxo-5,6-dehydrosuberyl-CoA semialdehyde dehydrogenase [EC:3.3.2.12 1.2.1.91]	Benzo[k]fluoranthene	0.00135817	0.000185057	0.00173712
Benzo[k]fluoranthene	K02619	pabC; 4-amino-4-deoxychorismate lyase [EC:4.1.3.38]	Benzo[k]fluoranthene	0.00141017	0.000224002	0.00737945
Benzo[k]fluoranthene	K02778	PTS-Glc-EIIB; PTS system, glucose-specific IIB component [EC:2.7.1.199]	Benzo[k]fluoranthene	0.000145073	4.22e-05	0.235079
Benzo[k]fluoranthene	K02779	ptsG; glucose PTS system EIICB or EIICBA component [EC:2.7.1.199]	Benzo[k]fluoranthene	0.000145744	4.21e-05	0.229808
Benzo[k]fluoranthene	K02994	RP-S8, rpsH; small subunit ribosomal protein S8	Benzo[k]fluoranthene	0.00379125	0.000749131	0.0370323
Benzo[k]fluoranthene	K03073	secE; preprotein translocase subunit SecE	Benzo[k]fluoranthene	0.00150209	0.000339184	0.074022
Benzo[k]fluoranthene	K03147	thiC; phosphomethylpyrimidine synthase [EC:4.1.99.17]	Benzo[k]fluoranthene	0.00163435	0.000424727	0.149608
Benzo[k]fluoranthene	K03168	topA; DNA topoisomerase I [EC:5.6.2.1]	Benzo[k]fluoranthene	-0.00112524	0.000231101	0.0462443
Benzo[k]fluoranthene	K03212	rumB; 23S rRNA (uracil747-C5)-methyltransferase [EC:2.1.1.189]	Benzo[k]fluoranthene	0.00109771	0.000229794	0.0508107
Benzo[k]fluoranthene	K03293	TC.AAT; amino acid transporter, AAT family	Benzo[k]fluoranthene	0.00146301	0.00029589	0.0427994
Benzo[k]fluoranthene	K03296	TC.HAE1; hydrophobic/amphiphilic exporter-1 (mainly G- bacteria), HAE1 family	Benzo[k]fluoranthene	0.000865851	0.000248992	0.224754
Benzo[k]fluoranthene	K03303	lctP; lactate permease	Benzo[k]fluoranthene	0.00296424	0.000630469	0.053657
Benzo[k]fluoranthene	K03310	TC.AGCS; alanine or glycine:cation symporter, AGCS family	Benzo[k]fluoranthene	0.00265498	0.000685072	0.14526
Benzo[k]fluoranthene	K03340	dapdh; diaminopimelate dehydrogenase [EC:1.4.1.16]	Benzo[k]fluoranthene	0.00110825	0.000234073	0.0525429
Benzo[k]fluoranthene	K03343	puo; putrescine oxidase [EC:1.4.3.10]	Benzo[k]fluoranthene	0.000279985	7.6e-05	0.183746
Benzo[k]fluoranthene	K03380	E1.14.13.7; phenol 2-monooxygenase (NADPH) [EC:1.14.13.7]	Benzo[k]fluoranthene	0.00137405	0.000264959	0.0313954
Benzo[k]fluoranthene	K03402	argR, ahrC; transcriptional regulator of arginine metabolism	Benzo[k]fluoranthene	0.00236587	0.000325595	0.00192098
Benzo[k]fluoranthene	K03417	prpB; methylisocitrate lyase [EC:4.1.3.30]	Benzo[k]fluoranthene	0.00179115	0.000171439	3.29e-05
Benzo[k]fluoranthene	K03427	hsdM; type I restriction enzyme M protein [EC:2.1.1.72]	Benzo[k]fluoranthene	0.00282384	0.000811606	0.22414
Benzo[k]fluoranthene	K03469	rnhA, RNASEH1; ribonuclease HI [EC:3.1.26.4]	Benzo[k]fluoranthene	-0.00307485	0.000853706	0.198602
Benzo[k]fluoranthene	K03517	nadA; quinolinate synthase [EC:2.5.1.72]	Benzo[k]fluoranthene	0.00168208	0.000411667	0.113773
Benzo[k]fluoranthene	K03524	birA; BirA family transcriptional regulator, biotin operon repressor / biotin---[acetyl-CoA-carboxylase] ligase [EC:6.3.4.15]	Benzo[k]fluoranthene	0.000696763	0.000182968	0.157871
Benzo[k]fluoranthene	K03536	rnpA; ribonuclease P protein component [EC:3.1.26.5]	Benzo[k]fluoranthene	0.000906995	0.000240998	0.167613
Benzo[k]fluoranthene	K03546	sbcC, rad50; DNA repair protein SbcC/Rad50	Benzo[k]fluoranthene	0.000833702	0.000159694	0.0301089
Benzo[k]fluoranthene	K03547	sbcD, mre11; DNA repair protein SbcD/Mre11	Benzo[k]fluoranthene	0.000973854	0.000263082	0.179013
Benzo[k]fluoranthene	K03565	recX; regulatory protein	Benzo[k]fluoranthene	0.00136024	0.000251523	0.0236772
Benzo[k]fluoranthene	K03588	ftsW, spoVE; cell division protein FtsW	Benzo[k]fluoranthene	0.00126814	0.000360497	0.21668
Benzo[k]fluoranthene	K03589	ftsQ; cell division protein FtsQ	Benzo[k]fluoranthene	0.00152724	0.000419192	0.191917
Benzo[k]fluoranthene	K03596	lepA; GTP-binding protein LepA	Benzo[k]fluoranthene	0.00198859	0.000436461	0.0650492
Benzo[k]fluoranthene	K03657	uvrD, pcrA; DNA helicase II / ATP-dependent DNA helicase PcrA [EC:3.6.4.12]	Benzo[k]fluoranthene	0.0025702	0.000754302	0.240383
Benzo[k]fluoranthene	K03705	hrcA; heat-inducible transcriptional repressor	Benzo[k]fluoranthene	0.00193993	0.000567477	0.240383
Benzo[k]fluoranthene	K03711	fur, zur, furB; Fur family transcriptional regulator, ferric uptake regulator	Benzo[k]fluoranthene	0.00371185	0.000919213	0.12127
Benzo[k]fluoranthene	K03742	pncC; nicotinamide-nucleotide amidase [EC:3.5.1.42]	Benzo[k]fluoranthene	0.000215704	6.3e-05	0.239562
Benzo[k]fluoranthene	K03800	lplA, lplJ, lipL1; lipoate---protein ligase [EC:6.3.1.20]	Benzo[k]fluoranthene	0.000231816	5.73e-05	0.120143
Benzo[k]fluoranthene	K03828	yjgM; putative acetyltransferase [EC:2.3.1.-]	Benzo[k]fluoranthene	0.000117156	2.35e-05	0.0400464
Benzo[k]fluoranthene	K03885	ndh; NADH dehydrogenase [EC:1.6.99.3]	Benzo[k]fluoranthene	0.00227759	0.000314937	0.00201041
Benzo[k]fluoranthene	K03928	yvaK; carboxylesterase [EC:3.1.1.1]	Benzo[k]fluoranthene	0.000565792	0.000106172	0.026104
Benzo[k]fluoranthene	K04043	dnaK, HSPA9; molecular chaperone DnaK	Benzo[k]fluoranthene	0.00189861	0.000515072	0.183003
Benzo[k]fluoranthene	K04485	radA, sms; DNA repair protein RadA/Sms	Benzo[k]fluoranthene	0.00181449	0.000419386	0.0841415
Benzo[k]fluoranthene	K04768	acuC; acetoin utilization protein AcuC	Benzo[k]fluoranthene	0.00101658	0.000207782	0.0453948
Benzo[k]fluoranthene	K05364	pbpA; penicillin-binding protein A	Benzo[k]fluoranthene	0.00114727	0.000222222	0.0322101
Benzo[k]fluoranthene	K05565	mnhA, mrpA; multicomponent Na+:H+ antiporter subunit A	Benzo[k]fluoranthene	0.00297294	0.000566753	0.0292275
Benzo[k]fluoranthene	K05567	mnhC, mrpC; multicomponent Na+:H+ antiporter subunit C	Benzo[k]fluoranthene	0.00206477	0.000480748	0.087243
Benzo[k]fluoranthene	K05568	mnhD, mrpD; multicomponent Na+:H+ antiporter subunit D	Benzo[k]fluoranthene	0.00293981	0.000511979	0.0148305
Benzo[k]fluoranthene	K05569	mnhE, mrpE; multicomponent Na+:H+ antiporter subunit E	Benzo[k]fluoranthene	0.00360201	0.000808172	0.0714669
Benzo[k]fluoranthene	K05570	mnhF, mrpF; multicomponent Na+:H+ antiporter subunit F	Benzo[k]fluoranthene	0.00655281	0.00108914	0.0104408
Benzo[k]fluoranthene	K05571	mnhG, mrpG; multicomponent Na+:H+ antiporter subunit G	Benzo[k]fluoranthene	0.00229616	0.00047853	0.0501245
Benzo[k]fluoranthene	K05593	aadK; aminoglycoside 6-adenylyltransferase [EC:2.7.7.-]	Benzo[k]fluoranthene	0.00034961	9.44e-05	0.178465
Benzo[k]fluoranthene	K05596	iciA; LysR family transcriptional regulator, chromosome initiation inhibitor	Benzo[k]fluoranthene	0.00303459	0.00050725	0.0107413
Benzo[k]fluoranthene	K05710	hcaC; 3-phenylpropionate/trans-cinnamate dioxygenase ferredoxin component	Benzo[k]fluoranthene	0.00205328	0.000444958	0.0603758
Benzo[k]fluoranthene	K05794	terC; tellurite resistance protein TerC	Benzo[k]fluoranthene	0.00280107	0.000526973	0.0266456
Benzo[k]fluoranthene	K05832	ABC.X4.P; putative ABC transport system permease protein	Benzo[k]fluoranthene	0.00113296	0.000301376	0.16867
Benzo[k]fluoranthene	K05833	ABC.X4.A; putative ABC transport system ATP-binding protein	Benzo[k]fluoranthene	0.00124509	0.000287548	0.0841415
Benzo[k]fluoranthene	K05844	rimK; ribosomal protein S6--L-glutamate ligase [EC:6.3.2.-]	Benzo[k]fluoranthene	0.00190029	0.000393165	0.0485167
Benzo[k]fluoranthene	K05845	opuC; osmoprotectant transport system substrate-binding protein	Benzo[k]fluoranthene	0.00197176	0.000473795	0.103726
Benzo[k]fluoranthene	K05916	hmp; nitric oxide dioxygenase [EC:1.14.12.17]	Benzo[k]fluoranthene	0.00133762	0.00023754	0.0173098
Benzo[k]fluoranthene	K06044	treY, glgY; (1->4)-alpha-D-glucan 1-alpha-D-glucosylmutase [EC:5.4.99.15]	Benzo[k]fluoranthene	0.001263	0.000317698	0.130155
Benzo[k]fluoranthene	K06133	LYS5, acpT; 4'-phosphopantetheinyl transferase [EC:2.7.8.-]	Benzo[k]fluoranthene	0.000987909	0.000270776	0.190896
Benzo[k]fluoranthene	K06147	ABCB-BAC; ATP-binding cassette, subfamily B, bacterial	Benzo[k]fluoranthene	0.00609938	0.00106703	0.0152932
Benzo[k]fluoranthene	K06191	nrdH; glutaredoxin-like protein NrdH	Benzo[k]fluoranthene	0.00342369	0.000849822	0.123026
Benzo[k]fluoranthene	K06860	putative heme uptake system protein	Benzo[k]fluoranthene	0.000956672	0.000241805	0.132906
Benzo[k]fluoranthene	K06895	lysE, argO; L-lysine exporter family protein LysE/ArgO	Benzo[k]fluoranthene	0.00144543	0.000379714	0.157871
Benzo[k]fluoranthene	K06975	uncharacterized protein	Benzo[k]fluoranthene	0.00431228	0.000624104	0.00314191
Benzo[k]fluoranthene	K06976	uncharacterized protein	Benzo[k]fluoranthene	0.00114335	0.000219601	0.0307158
Benzo[k]fluoranthene	K06987	uncharacterized protein	Benzo[k]fluoranthene	0.00168775	0.000345784	0.0456562
Benzo[k]fluoranthene	K06999	phospholipase/carboxylesterase	Benzo[k]fluoranthene	0.00252509	0.000591757	0.0907356
Benzo[k]fluoranthene	K07004	uncharacterized protein	Benzo[k]fluoranthene	0.00122789	0.000194505	0.00726592
Benzo[k]fluoranthene	K07030	uncharacterized protein	Benzo[k]fluoranthene	0.00108675	0.000193852	0.0179666
Benzo[k]fluoranthene	K07040	uncharacterized protein	Benzo[k]fluoranthene	0.00238922	0.000419876	0.0159169
Benzo[k]fluoranthene	K07047	nfdA; N-substituted formamide deformylase [EC:3.5.1.91]	Benzo[k]fluoranthene	0.00198469	0.000355753	0.0186836
Benzo[k]fluoranthene	K07052	uncharacterized protein	Benzo[k]fluoranthene	0.0022949	0.000246532	0.000130763
Benzo[k]fluoranthene	K07054	uncharacterized protein	Benzo[k]fluoranthene	0.00182785	0.000374321	0.0456422
Benzo[k]fluoranthene	K07088	uncharacterized protein	Benzo[k]fluoranthene	0.00149559	0.000376846	0.130856
Benzo[k]fluoranthene	K07095	uncharacterized protein	Benzo[k]fluoranthene	0.000821242	0.000157517	0.0304233
Benzo[k]fluoranthene	K07146	UPF0176 protein	Benzo[k]fluoranthene	0.00229862	0.000560529	0.111761
Benzo[k]fluoranthene	K07164	uncharacterized protein	Benzo[k]fluoranthene	0.00142344	0.000305021	0.0562771
Benzo[k]fluoranthene	K07177	Lon-like protease	Benzo[k]fluoranthene	0.00108951	0.000266295	0.113283
Benzo[k]fluoranthene	K07260	vanY; zinc D-Ala-D-Ala carboxypeptidase [EC:3.4.17.14]	Benzo[k]fluoranthene	0.000513918	0.000125841	0.113933
Benzo[k]fluoranthene	K07335	bmpA; basic membrane protein A and related proteins	Benzo[k]fluoranthene	0.00119002	0.000236199	0.0380664
Benzo[k]fluoranthene	K07386	pepO; putative endopeptidase [EC:3.4.24.-]	Benzo[k]fluoranthene	0.00162523	0.000320634	0.0365582
Benzo[k]fluoranthene	K07442	TRM61, GCD14; tRNA (adenine57-N1/adenine58-N1)-methyltransferase catalytic subunit [EC:2.1.1.219 2.1.1.220]	Benzo[k]fluoranthene	0.00182932	0.000328554	0.0189664
Benzo[k]fluoranthene	K07456	mutS2; DNA mismatch repair protein MutS3	Benzo[k]fluoranthene	0.000615414	0.000144403	0.091235
Benzo[k]fluoranthene	K07465	putative RecB family exonuclease	Benzo[k]fluoranthene	0.00111335	0.000287089	0.144835
Benzo[k]fluoranthene	K07480	insB; insertion element IS1 protein InsB	Benzo[k]fluoranthene	0.00013998	3.42e-05	0.113701
Benzo[k]fluoranthene	K07493	putative transposase	Benzo[k]fluoranthene	0.00339785	0.000520283	0.00535136
Benzo[k]fluoranthene	K07504	predicted type IV restriction endonuclease	Benzo[k]fluoranthene	0.000248699	6.35e-05	0.138133
Benzo[k]fluoranthene	K07661	rstA; two-component system, OmpR family, response regulator RstA	Benzo[k]fluoranthene	0.000318444	7.77e-05	0.111761
Benzo[k]fluoranthene	K07778	desK; two-component system, NarL family, sensor histidine kinase DesK [EC:2.7.13.3]	Benzo[k]fluoranthene	0.000595198	0.000166872	0.205713
Benzo[k]fluoranthene	K07795	tctC; putative tricarboxylic transport membrane protein	Benzo[k]fluoranthene	0.00126901	0.000230961	0.0209404
Benzo[k]fluoranthene	K07816	E2.7.6.5X; putative GTP pyrophosphokinase [EC:2.7.6.5]	Benzo[k]fluoranthene	0.000845604	0.000133849	0.00725542
Benzo[k]fluoranthene	K08167	smvA, qacA, lfrA; MFS transporter, DHA2 family, multidrug resistance protein	Benzo[k]fluoranthene	0.00124413	0.000213814	0.0132948
Benzo[k]fluoranthene	K08717	utp; urea transporter	Benzo[k]fluoranthene	4.54e-05	1.22e-05	0.176725
Benzo[k]fluoranthene	K08981	putative membrane protein	Benzo[k]fluoranthene	0.000952344	0.000163005	0.0128869
Benzo[k]fluoranthene	K08987	putative membrane protein	Benzo[k]fluoranthene	0.00082394	0.000174582	0.0525429
Benzo[k]fluoranthene	K08999	uncharacterized protein	Benzo[k]fluoranthene	0.00108173	0.000222937	0.0473553
Benzo[k]fluoranthene	K09015	sufD; Fe-S cluster assembly protein SufD	Benzo[k]fluoranthene	0.00181623	0.000397951	0.0646968
Benzo[k]fluoranthene	K09019	rutE; 3-hydroxypropanoate dehydrogenase [EC:1.1.1.-]	Benzo[k]fluoranthene	0.00113573	0.000175751	0.00591337
Benzo[k]fluoranthene	K09118	uncharacterized protein	Benzo[k]fluoranthene	0.00195663	0.000381053	0.0335323
Benzo[k]fluoranthene	K09125	uncharacterized protein	Benzo[k]fluoranthene	0.00302743	0.000653497	0.0589521
Benzo[k]fluoranthene	K09162	cld; chlorite dismutase [EC:1.13.11.49]	Benzo[k]fluoranthene	0.00175776	0.00038996	0.0683479
Benzo[k]fluoranthene	K09167	uncharacterized protein	Benzo[k]fluoranthene	0.00162959	0.000405554	0.124652
Benzo[k]fluoranthene	K09472	puuC, aldH; 4-(gamma-glutamylamino)butanal dehydrogenase [EC:1.2.1.99]	Benzo[k]fluoranthene	0.000105657	3.14e-05	0.248169
Benzo[k]fluoranthene	K09474	phoN; acid phosphatase (class A) [EC:3.1.3.2]	Benzo[k]fluoranthene	-0.000454225	0.000134089	0.242856
Benzo[k]fluoranthene	K09692	tagG; teichoic acid transport system permease protein	Benzo[k]fluoranthene	0.000713858	0.000138901	0.0333709
Benzo[k]fluoranthene	K09693	tagH; teichoic acid transport system ATP-binding protein [EC:7.5.2.4]	Benzo[k]fluoranthene	0.00074898	0.000221459	0.244712
Benzo[k]fluoranthene	K09694	nodJ; lipooligosaccharide transport system permease protein	Benzo[k]fluoranthene	0.00118558	0.000173741	0.00357761
Benzo[k]fluoranthene	K09695	nodI; lipooligosaccharide transport system ATP-binding protein	Benzo[k]fluoranthene	0.00158822	0.000293921	0.0238009
Benzo[k]fluoranthene	K09767	yajQ; cyclic-di-GMP-binding protein	Benzo[k]fluoranthene	0.00339075	0.000865446	0.138133
Benzo[k]fluoranthene	K09781	uncharacterized protein	Benzo[k]fluoranthene	0.00184603	0.00045148	0.113701
Benzo[k]fluoranthene	K09793	uncharacterized protein	Benzo[k]fluoranthene	0.00154457	0.000314159	0.044341
Benzo[k]fluoranthene	K09819	ABC.MN.P; manganese/iron transport system permease protein	Benzo[k]fluoranthene	0.00130008	0.000230394	0.0170109
Benzo[k]fluoranthene	K09940	uncharacterized protein	Benzo[k]fluoranthene	0.0011382	0.000319499	0.206407
Benzo[k]fluoranthene	K10000	artP; arginine transport system ATP-binding protein [EC:7.4.2.1]	Benzo[k]fluoranthene	0.00013878	3.46e-05	0.125797
Benzo[k]fluoranthene	K10005	gluB; glutamate transport system substrate-binding protein	Benzo[k]fluoranthene	0.00142792	0.000275084	0.0313014
Benzo[k]fluoranthene	K10563	mutM, fpg; formamidopyrimidine-DNA glycosylase [EC:3.2.2.23 4.2.99.18]	Benzo[k]fluoranthene	0.00176116	0.000470505	0.171569
Benzo[k]fluoranthene	K10679	nfsA; nitroreductase [EC:1.-.-.-]	Benzo[k]fluoranthene	0.000456068	0.000122106	0.172883
Benzo[k]fluoranthene	K10682	saeR; two-component system, OmpR family, response regulator SaeR	Benzo[k]fluoranthene	0.000891997	0.000233026	0.154062
Benzo[k]fluoranthene	K11528	glmU; UDP-N-acetylglucosamine pyrophosphorylase [EC:2.7.7.23]	Benzo[k]fluoranthene	8.8e-05	2.1e-05	0.0990903
Benzo[k]fluoranthene	K11529	gck, gckA, GLYCTK; glycerate 2-kinase [EC:2.7.1.165]	Benzo[k]fluoranthene	-8.88e-05	2.42e-05	0.186186
Benzo[k]fluoranthene	K11538	ACAD8; isobutyryl-CoA dehydrogenase [EC:1.3.99.-]	Benzo[k]fluoranthene	0.00088215	0.000259062	0.240383
Benzo[k]fluoranthene	K11610	mabA; beta-ketoacyl ACP reductase [EC:1.1.1.100]	Benzo[k]fluoranthene	0.00139429	0.000210437	0.00477085
Benzo[k]fluoranthene	K12268	asp1; accessory secretory protein Asp2	Benzo[k]fluoranthene	2.96e-05	6.66e-06	0.0724252
Benzo[k]fluoranthene	K12511	tadC; tight adherence protein C	Benzo[k]fluoranthene	0.00172969	0.000283283	0.00927024
Benzo[k]fluoranthene	K12583	mgtA; phosphatidylinositol alpha 1,6-mannosyltransferase [EC:2.4.1.-]	Benzo[k]fluoranthene	0.00138589	0.000291394	0.0521692
Benzo[k]fluoranthene	K12952	ctpE; cation-transporting P-type ATPase E [EC:7.2.2.-]	Benzo[k]fluoranthene	0.00117232	0.000219621	0.0258661
Benzo[k]fluoranthene	K13527	mpa; proteasome-associated ATPase	Benzo[k]fluoranthene	0.00135082	0.000243027	0.0191572
Benzo[k]fluoranthene	K13571	pafA; proteasome accessory factor A [EC:6.3.1.19]	Benzo[k]fluoranthene	0.00249609	0.000490945	0.03592
Benzo[k]fluoranthene	K13771	nsrR; Rrf2 family transcriptional regulator, nitric oxide-sensitive transcriptional repressor	Benzo[k]fluoranthene	0.00196169	0.000501727	0.138788
Benzo[k]fluoranthene	K13788	pta; phosphate acetyltransferase [EC:2.3.1.8]	Benzo[k]fluoranthene	0.00112765	0.000300891	0.17085
Benzo[k]fluoranthene	K13789	GGPS; geranylgeranyl diphosphate synthase, type II [EC:2.5.1.1 2.5.1.10 2.5.1.29]	Benzo[k]fluoranthene	0.000998805	0.000171526	0.0132288
Benzo[k]fluoranthene	K14267	dapC; N-succinyldiaminopimelate aminotransferase [EC:2.6.1.17]	Benzo[k]fluoranthene	0.00147667	0.000379059	0.141473
Benzo[k]fluoranthene	K14445	SLC13A2_3_5; solute carrier family 13 (sodium-dependent dicarboxylate transporter), member 2/3/7	Benzo[k]fluoranthene	0.00155888	0.000285164	0.0217196
Benzo[k]fluoranthene	K14623	dinD; DNA-damage-inducible protein D	Benzo[k]fluoranthene	0.000111128	2.83e-05	0.137304
Benzo[k]fluoranthene	K14645	serine protease [EC:3.4.21.-]	Benzo[k]fluoranthene	0.000940984	0.000203059	0.0588731
Benzo[k]fluoranthene	K15372	toa; taurine---2-oxoglutarate transaminase [EC:2.6.1.55]	Benzo[k]fluoranthene	0.00129781	0.000235829	0.0207549
Benzo[k]fluoranthene	K15460	yfiC, trmX; tRNA1Val (adenine37-N6)-methyltransferase [EC:2.1.1.223]	Benzo[k]fluoranthene	0.000712286	0.000178802	0.129517
Benzo[k]fluoranthene	K15520	mshD; mycothiol synthase [EC:2.3.1.189]	Benzo[k]fluoranthene	0.00133485	0.000305405	0.0800173
Benzo[k]fluoranthene	K15554	ssuC; sulfonate transport system permease protein	Benzo[k]fluoranthene	0.0010061	0.000191767	0.0292275
Benzo[k]fluoranthene	K15733	E1.11.1.19; dye decolorizing peroxidase [EC:1.11.1.19]	Benzo[k]fluoranthene	0.00166929	0.000380801	0.079045
Benzo[k]fluoranthene	K15923	AXY8; alpha-L-fucosidase 2 [EC:3.2.1.51]	Benzo[k]fluoranthene	0.000119903	3.43e-05	0.220551
Benzo[k]fluoranthene	K16014	cydCD; ATP-binding cassette, subfamily C, bacterial CydCD	Benzo[k]fluoranthene	0.000304921	5.8e-05	0.0288822
Benzo[k]fluoranthene	K16091	tesI; 3-oxo-5alpha-steroid 4-dehydrogenase [EC:1.3.99.5]	Benzo[k]fluoranthene	0.000115037	3.37e-05	0.240383
Benzo[k]fluoranthene	K16164	acylpyruvate hydrolase [EC:3.7.1.5]	Benzo[k]fluoranthene	0.00219513	0.000437567	0.0391309
Benzo[k]fluoranthene	K16786	ecfA1; energy-coupling factor transport system ATP-binding protein [EC:3.6.3.-]	Benzo[k]fluoranthene	0.000787758	0.000184765	0.0911029
Benzo[k]fluoranthene	K16787	ecfA2; energy-coupling factor transport system ATP-binding protein [EC:3.6.3.-]	Benzo[k]fluoranthene	0.000692463	0.000160066	0.0841415
Benzo[k]fluoranthene	K16960	tcyN; L-cystine transport system ATP-binding protein [EC:7.4.2.1]	Benzo[k]fluoranthene	0.0012046	0.000225526	0.0257975
Benzo[k]fluoranthene	K16967	dmoA; dimethyl-sulfide monooxygenase [EC:1.14.13.131]	Benzo[k]fluoranthene	0.000814178	0.000134305	0.00985
Benzo[k]fluoranthene	K18022	cutC; glyceraldehyde dehydrogenase small subunit [EC:1.2.99.8]	Benzo[k]fluoranthene	-2.13e-05	6.19e-06	0.234426
Benzo[k]fluoranthene	K18230	tylC, oleB, carA, srmB; macrolide transport system ATP-binding/permease protein	Benzo[k]fluoranthene	0.000424901	0.000122917	0.230031
Benzo[k]fluoranthene	K18455	mca; mycothiol S-conjugate amidase [EC:3.5.1.115]	Benzo[k]fluoranthene	0.00151893	0.000386957	0.137304
Benzo[k]fluoranthene	K18701	arsC; arsenate-mycothiol transferase [EC:2.8.4.2]	Benzo[k]fluoranthene	0.00259607	0.000490569	0.0276894
Benzo[k]fluoranthene	K19128	csy2; CRISPR-associated protein Csy2	Benzo[k]fluoranthene	6.03e-05	8.93e-06	0.00396337
Benzo[k]fluoranthene	K19159	yefM; antitoxin YefM	Benzo[k]fluoranthene	0.00299765	0.000571447	0.0292275
Benzo[k]fluoranthene	K19180	tll; dTDP-6-deoxy-L-talose 4-dehydrogenase (NAD+) [EC:1.1.1.339]	Benzo[k]fluoranthene	4.9e-05	1.12e-05	0.0809777
Benzo[k]fluoranthene	K19278	aac6-Ib; aminoglycoside 6'-N-acetyltransferase Ib [EC:2.3.1.82]	Benzo[k]fluoranthene	5.59e-05	1.09e-05	0.0346457
Benzo[k]fluoranthene	K19577	ydhP; MFS transporter, DHA1 family, inner membrane transport protein	Benzo[k]fluoranthene	0.00157774	0.00039717	0.130563
Chrysene	K00169	porA; pyruvate ferredoxin oxidoreductase alpha subunit [EC:1.2.7.1]	Chrysene	0.000149013	2.11e-05	0.00253799
Chrysene	K00170	porB; pyruvate ferredoxin oxidoreductase beta subunit [EC:1.2.7.1]	Chrysene	0.000184499	2.85e-05	0.00587089
Chrysene	K00172	porG; pyruvate ferredoxin oxidoreductase gamma subunit [EC:1.2.7.1]	Chrysene	8.07e-05	1.28e-05	0.00737945
Chrysene	K00557	tRNA (uracil-5-)-methyltransferase [EC:2.1.1.35]	Chrysene	-0.000290463	8.12e-05	0.203533
Chrysene	K00573	E2.1.1.77, pcm; protein-L-isoaspartate(D-aspartate) O-methyltransferase [EC:2.1.1.77]	Chrysene	-0.0017254	0.000477666	0.196834
Chrysene	K00852	rbsK; ribokinase [EC:2.7.1.15]	Chrysene	-0.000832631	0.000182753	0.0650492
Chrysene	K01239	iunH; purine nucleosidase [EC:3.2.2.1]	Chrysene	-0.000563948	0.000162328	0.225765
Chrysene	K01438	argE; acetylornithine deacetylase [EC:3.5.1.16]	Chrysene	-0.000808102	0.000237911	0.240473
Chrysene	K01878	glyQ; glycyl-tRNA synthetase alpha chain [EC:6.1.1.14]	Chrysene	-0.00175631	0.000514574	0.240383
Chrysene	K02049	ABC.SN.A; NitT/TauT family transport system ATP-binding protein	Chrysene	-0.00161425	0.000465652	0.228336
Chrysene	K02485	rssB, hnr; two-component system, response regulator	Chrysene	-1.37e-05	4.07e-06	0.245572
Chrysene	K03217	yidC, spoIIIJ, OXA1, ccfA; YidC/Oxa1 family membrane protein insertase	Chrysene	0.00143543	0.000384675	0.173264
Chrysene	K03224	yscN, sctN, hrcN, ssaN; ATP synthase in type III secretion protein N [EC:7.4.2.8]	Chrysene	-5.1e-05	1.5e-05	0.240383
Chrysene	K03274	gmhD, rfaD; ADP-L-glycero-D-manno-heptose 6-epimerase [EC:5.1.3.20]	Chrysene	-0.000316781	9.15e-05	0.228641
Chrysene	K03305	TC.POT; proton-dependent oligopeptide transporter, POT family	Chrysene	0.00136312	0.000374712	0.192974
Chrysene	K05774	phnN; ribose 1,5-bisphosphokinase [EC:2.7.4.23]	Chrysene	-0.000157518	4.27e-05	0.183064
Chrysene	K07166	ACT domain-containing protein	Chrysene	0.000234677	5.97e-05	0.136742
Chrysene	K07485	transposase	Chrysene	-0.000105242	2.75e-05	0.153867
Chrysene	K09920	uncharacterized protein	Chrysene	-0.000114633	3.19e-05	0.200419
Chrysene	K11529	gck, gckA, GLYCTK; glycerate 2-kinase [EC:2.7.1.165]	Chrysene	-5.22e-05	1.44e-05	0.193084
Chrysene	K11753	ribF; riboflavin kinase / FMN adenylyltransferase [EC:2.7.1.26 2.7.7.2]	Chrysene	0.00253857	0.000720364	0.215005
Chrysene	K11755	hisIE; phosphoribosyl-AMP cyclohydrolase / phosphoribosyl-ATP pyrophosphohydrolase [EC:3.5.4.19 3.6.1.31]	Chrysene	-0.000345748	9.74e-05	0.208745
Chrysene	K13775	atuG; citronellol/citronellal dehydrogenase	Chrysene	-0.00013925	4e-05	0.224751
Chrysene	K16051	tesI; 3-oxo-5alpha-steroid 4-dehydrogenase [EC:1.3.99.5]	Chrysene	7.76e-05	1.09e-05	0.00239931
Chrysene	K16961	yxeM; putative S-methylcysteine transport system substrate-binding protein	Chrysene	-5.83e-05	1.5e-05	0.144354
Chrysene	K18022	cutC; glyceraldehyde dehydrogenase small subunit [EC:1.2.99.8]	Chrysene	-1.48e-05	3.67e-06	0.124729
Chrysene	K18230	tylC, oleB, carA, srmB; macrolide transport system ATP-binding/permease protein	Chrysene	0.000271592	7.3e-05	0.175346
Chrysene	K19128	csy2; CRISPR-associated protein Csy2	Chrysene	1.85e-05	5.3e-06	0.220551
City	K00435	hemQ; hydrogen peroxide-dependent heme synthase [EC:1.3.98.5]	Dalian	0.000225113	6.5e-05	0.228836
City	K00549	metE; 5-methyltetrahydropteroyltriglutamate--homocysteine methyltransferase [EC:2.1.1.14]	Dalian	-0.00068422	0.000197974	0.230119
City	K00557	tRNA (uracil-5-)-methyltransferase [EC:2.1.1.35]	Dalian	-0.000354561	7.82e-05	0.0664568
City	K00569	TPMT, tpmT; thiopurine S-methyltransferase [EC:2.1.1.67]	Dalian	-0.000127517	3.09e-05	0.10768
City	K00573	E2.1.1.77, pcm; protein-L-isoaspartate(D-aspartate) O-methyltransferase [EC:2.1.1.77]	Dalian	-0.00183997	0.000459807	0.127267
City	K00638	catB; chloramphenicol O-acetyltransferase type B [EC:2.3.1.28]	Dalian	-0.000123675	3.49e-05	0.209172
City	K00748	lpxB; lipid-A-disaccharide synthase [EC:2.4.1.182]	Dalian	-0.000722549	0.0001839	0.137304
City	K00852	rbsK; ribokinase [EC:2.7.1.15]	Dalian	-0.00103325	0.00017592	0.0124008
City	K00861	RFK, FMN1; riboflavin kinase [EC:2.7.1.26]	Dalian	0.000152438	4.48e-05	0.240383
City	K00862	eryA; erythritol kinase (D-erythritol 1-phosphate-forming) [EC:2.7.1.215]	Dalian	-4.13e-05	1.13e-05	0.189849
City	K00973	rfbA, rmlA, rffH; glucose-1-phosphate thymidylyltransferase [EC:2.7.7.24]	Dalian	0.000805632	0.000239517	0.249036
City	K01029	E2.8.3.5B, scoB; 3-oxoacid CoA-transferase subunit B [EC:2.8.3.5]	Dalian	-0.000916148	0.000213146	0.0870303
City	K01239	iunH; purine nucleosidase [EC:3.2.2.1]	Dalian	-0.000754453	0.000156258	0.0488423
City	K01283	ACE, CD143; peptidyl-dipeptidase A [EC:3.4.15.1]	Dalian	-0.000265598	7.73e-05	0.23603
City	K01284	dcp; peptidyl-dipeptidase Dcp [EC:3.4.15.5]	Dalian	-0.00053395	0.000159061	0.249832
City	K01438	argE; acetylornithine deacetylase [EC:3.5.1.16]	Dalian	-0.00112912	0.000229016	0.0435748
City	K01485	codA; cytosine/creatinine deaminase [EC:3.5.4.1 3.5.4.21]	Dalian	-0.00045339	0.000108327	0.100321
City	K01627	kdsA; 2-dehydro-3-deoxyphosphooctonate aldolase (KDO 8-P synthase) [EC:2.5.1.55]	Dalian	-0.00135827	0.000375659	0.19626
City	K01695	trpA; tryptophan synthase alpha chain [EC:4.2.1.20]	Dalian	-0.00107908	0.000306403	0.215536
City	K01696	trpB; tryptophan synthase beta chain [EC:4.2.1.20]	Dalian	-0.00113976	0.000322759	0.213348
City	K01754	E4.3.1.19, ilvA, tdcB; threonine dehydratase [EC:4.3.1.19]	Dalian	-0.00142112	0.000335514	0.0946627
City	K01758	CTH; cystathionine gamma-lyase [EC:4.4.1.1]	Dalian	-0.000385447	0.000105394	0.18959
City	K01878	glyQ; glycyl-tRNA synthetase alpha chain [EC:6.1.1.14]	Dalian	-0.00232787	0.000495335	0.0537947
City	K01959	pycA; pyruvate carboxylase subunit A [EC:6.4.1.1]	Dalian	-0.000146797	4.04e-05	0.193084
City	K02043	phnF; GntR family transcriptional regulator, phosphonate transport system regulatory protein	Dalian	-0.000190658	5.44e-05	0.21958
City	K02170	bioH; pimeloyl-[acyl-carrier protein] methyl ester esterase [EC:3.1.1.85]	Dalian	-1.38e-05	4.05e-06	0.240383
City	K02340	holA; DNA polymerase III subunit delta [EC:2.7.7.7]	Dalian	-0.000785113	0.000173035	0.0664568
City	K02363	entE, dhbE, vibE, mxcE; 2,3-dihydroxybenzoate-AMP ligase [EC:6.3.2.14 2.7.7.58]	Dalian	-0.00026657	6.18e-05	0.085689
City	K02396	flgH; flagellar L-ring protein precursor FlgH	Dalian	-0.000172103	4.44e-05	0.14526
City	K02413	fliJ; flagellar FliJ protein	Dalian	-0.000414461	9.12e-05	0.0660205
City	K02485	rssB, hnr; two-component system, response regulator	Dalian	-1.55e-05	3.92e-06	0.131346
City	K02523	ispB; octaprenyl-diphosphate synthase [EC:2.5.1.90]	Dalian	-0.000863013	0.000227258	0.159849
City	K02568	napB; nitrate reductase (cytochrome), electron transfer subunit	Dalian	-0.000195814	5.4e-05	0.193826
City	K02571	napE; periplasmic nitrate reductase NapE	Dalian	-0.000169305	4.29e-05	0.134859
City	K02650	pilA; type IV pilus assembly protein PilA	Dalian	-9.42e-05	2.22e-05	0.0946627
City	K02674	pilY1; type IV pilus assembly protein PilY1	Dalian	-8.31e-05	2.37e-05	0.218159
City	K02826	qoxA; cytochrome aa3-600 menaquinol oxidase subunit II [EC:7.1.1.5]	Dalian	-1.94e-05	5.59e-06	0.227857
City	K02883	RP-L18e; large subunit ribosomal protein L18e	Dalian	0.000445521	0.000115086	0.146387
City	K02925	RP-L3e, RPL3; large subunit ribosomal protein L3e	Dalian	0.00021836	6.23e-05	0.220021
City	K02929	RP-L44e, RPL44; large subunit ribosomal protein L44e	Dalian	0.000413836	0.000112685	0.18588
City	K02950	RP-S12; small subunit ribosomal protein S12	Dalian	-0.0043948	0.000885024	0.041543
City	K03184	ubiF; 3-demethoxyubiquinol 3-hydroxylase [EC:1.14.99.60]	Dalian	-7.72e-05	2.19e-05	0.214192
City	K03197	virB2, lvhB2; type IV secretion system protein VirB2	Dalian	-0.000896377	0.000200672	0.0714099
City	K03201	virB6, lvhB6; type IV secretion system protein VirB6	Dalian	-8.18e-05	2.04e-05	0.12613
City	K03224	yscN, sctN, hrcN, ssaN; ATP synthase in type III secretion protein N [EC:7.4.2.8]	Dalian	-5.27e-05	1.44e-05	0.18959
City	K03227	yscS, sctS, hrcS, ssaS; type III secretion protein S	Dalian	-0.000349827	9.99e-05	0.220193
City	K03273	gmhB; D-glycero-D-manno-heptose 1,7-bisphosphate phosphatase [EC:3.1.3.82 3.1.3.83]	Dalian	-0.000531226	0.000126234	0.0983194
City	K03274	gmhD, rfaD; ADP-L-glycero-D-manno-heptose 6-epimerase [EC:5.1.3.20]	Dalian	-0.000418088	8.8e-05	0.0525429
City	K03301	TC.AAA; ATP:ADP antiporter, AAA family	Dalian	-0.000134096	3.07e-05	0.0796819
City	K03343	puo; putrescine oxidase [EC:1.4.3.10]	Dalian	-0.000146557	4.35e-05	0.247236
City	K03392	ACMSD; aminocarboxymuconate-semialdehyde decarboxylase [EC:4.1.1.45]	Dalian	-0.000180735	4.3e-05	0.0988594
City	K03414	cheZ; chemotaxis protein CheZ	Dalian	-0.000253197	7.44e-05	0.240383
City	K03511	POLK; DNA polymerase kappa [EC:2.7.7.7]	Dalian	0.000122369	3.52e-05	0.225841
City	K03522	fixB, etfA; electron transfer flavoprotein alpha subunit	Dalian	-0.000897265	0.00024079	0.174619
City	K03536	rnpA; ribonuclease P protein component [EC:3.1.26.5]	Dalian	-0.000686453	0.000137721	0.0405513
City	K03566	gcvA; LysR family transcriptional regulator, glycine cleavage system transcriptional activator	Dalian	-0.000255613	7.48e-05	0.240383
City	K03567	gcvR; glycine cleavage system transcriptional repressor	Dalian	-9.38e-05	2.17e-05	0.0847716
City	K03578	hrpA; ATP-dependent helicase HrpA [EC:3.6.4.13]	Dalian	-0.000903321	0.000193837	0.0567524
City	K03627	MBF1; putative transcription factor	Dalian	0.000172398	4.68e-05	0.184184
City	K03791	K03791; putative chitinase	Dalian	-0.000207052	4.8e-05	0.085689
City	K03851	tpa; taurine-pyruvate aminotransferase [EC:2.6.1.77]	Dalian	-4.03e-05	9.21e-06	0.079045
City	K04096	smf; DNA processing protein	Dalian	-0.000632347	0.000173049	0.189918
City	K04485	radA, sms; DNA repair protein RadA/Sms	Dalian	-0.000995014	0.000239662	0.104979
City	K05499	cytR; LacI family transcriptional regulator, repressor for deo operon, udp, cdd, tsx, nupC, and nupG	Dalian	-3.49e-05	8.32e-06	0.099119
City	K05539	dusA; tRNA-dihydrouridine synthase A [EC:1.-.-.-]	Dalian	-0.00105463	0.000280776	0.16916
City	K05816	ugpC; sn-glycerol 3-phosphate transport system ATP-binding protein [EC:7.6.2.10]	Dalian	-0.000577334	0.00015091	0.154601
City	K05820	hcaT; MFS transporter, PPP family, 3-phenylpropionic acid transporter	Dalian	-8.94e-05	2.1e-05	0.0911029
City	K05874	tsr; methyl-accepting chemotaxis protein I, serine sensor receptor	Dalian	-3.2e-05	8.17e-06	0.138133
City	K06130	pvdE; putative pyoverdin transport system ATP-binding/permease protein	Dalian	0.000239515	6.93e-05	0.230296
City	K06163	phnJ; alpha-D-ribose 1-methylphosphonate 5-phosphate C-P lyase [EC:4.7.1.1]	Dalian	-0.000499479	0.000121615	0.110922
City	K06182	rluF; 23S rRNA pseudouridine2604 synthase [EC:5.4.99.21]	Dalian	-0.000502237	0.000128193	0.138133
City	K06204	dksA; DnaK suppressor protein	Dalian	-0.00121406	0.000304875	0.129549
City	K06904	uncharacterized protein	Dalian	-0.000421816	0.000116574	0.195663
City	K06971	uncharacterized protein	Dalian	-3.6e-05	8.87e-06	0.118397
City	K07017	uncharacterized protein	Dalian	-0.00017967	4.59e-05	0.138404
City	K07038	inner membrane protein	Dalian	-7.87e-05	2.17e-05	0.193084
City	K07076	uncharacterized protein	Dalian	-1.58e-05	4.12e-06	0.150249
City	K07213	ATOX1, ATX1, copZ, golB; copper chaperone	Dalian	-0.00115948	0.000280819	0.107705
City	K07285	slp; outer membrane lipoprotein	Dalian	-0.000261127	5.77e-05	0.0671236
City	K07387	metalloprotease [EC:3.4.24.-]	Dalian	-0.000144271	3.77e-05	0.15496
City	K07485	transposase	Dalian	-0.000130873	2.65e-05	0.0426523
City	K07504	predicted type IV restriction endonuclease	Dalian	-0.000134099	3.63e-05	0.180681
City	K07518	E3.1.1.22; hydroxybutyrate-dimer hydrolase [EC:3.1.1.22]	Dalian	-1.71e-05	4.14e-06	0.108799
City	K07637	phoQ; two-component system, OmpR family, sensor histidine kinase PhoQ [EC:2.7.13.3]	Dalian	-0.000136115	2.91e-05	0.056067
City	K07641	creC; two-component system, OmpR family, sensor histidine kinase CreC [EC:2.7.13.3]	Dalian	-0.000104505	2.31e-05	0.0665957
City	K07807	uncharacterized protein	Dalian	-0.000357457	8.42e-05	0.0935676
City	K07812	torZ; trimethylamine-N-oxide reductase (cytochrome c) [EC:1.7.2.3]	Dalian	-3.65e-05	9.33e-06	0.138133
City	K08094	hxlB; 6-phospho-3-hexuloisomerase [EC:5.3.1.27]	Dalian	-0.000145358	3.2e-05	0.0662545
City	K08167	smvA, qacA, lfrA; MFS transporter, DHA2 family, multidrug resistance protein	Dalian	-0.000416221	0.000122186	0.240383
City	K08276	eco; ecotin	Dalian	-0.000270536	5.87e-05	0.0609638
City	K08851	TP53RK, PRPK, BUD32; TP53 regulating kinase and related kinases [EC:2.7.11.1]	Dalian	0.000169325	4.55e-05	0.176321
City	K08988	putative membrane protein	Dalian	-0.000103539	2.53e-05	0.113002
City	K08989	putative membrane protein	Dalian	-0.000230372	6.67e-05	0.23104
City	K09474	phoN; acid phosphatase (class A) [EC:3.1.3.2]	Dalian	-0.000340128	7.66e-05	0.0730846
City	K09613	COPS5, CSN5; COP9 signalosome complex subunit 5 [EC:3.4.-.-]	Dalian	0.000200176	5.96e-05	0.249832
City	K09794	uncharacterized protein	Dalian	-0.000157811	3.84e-05	0.110373
City	K09920	uncharacterized protein	Dalian	-0.000146934	3.07e-05	0.0504829
City	K09928	uncharacterized protein	Dalian	-0.000221384	6.51e-05	0.240383
City	K09938	uncharacterized protein	Dalian	-4.7e-05	1.09e-05	0.0873047
City	K09982	uncharacterized protein	Dalian	-0.000472747	9.71e-05	0.0462443
City	K10426	DCTN4; dynactin 4	Dalian	0.000238581	6.7e-05	0.207017
City	K10598	motD; chemotaxis protein MotD	Dalian	0.000438977	0.000113436	0.146585
City	K10807	RRM1; ribonucleoside-diphosphate reductase subunit M1 [EC:1.17.4.1]	Dalian	0.000241733	5.57e-05	0.0829464
City	K10941	fleQ, flrA; sigma-54 dependent transcriptional regulator, flagellar regulatory protein	Dalian	-9.58e-05	2.23e-05	0.0868106
City	K11088	SNRPD3, SMD3; small nuclear ribonucleoprotein D5	Dalian	-7.09e-05	2.01e-05	0.214837
City	K11529	gck, gckA, GLYCTK; glycerate 2-kinase [EC:2.7.1.165]	Dalian	-6.91e-05	1.38e-05	0.0398707
City	K11626	glnT; putative sodium/glutamine symporter	Dalian	-2.03e-05	3.96e-06	0.0341421
City	K11710	troB, mntB, znuC; manganese/zinc/iron transport system ATP- binding protein [EC:7.2.2.5]	Dalian	-6.8e-05	1.81e-05	0.167703
City	K11755	hisIE; phosphoribosyl-AMP cyclohydrolase / phosphoribosyl-ATP pyrophosphohydrolase [EC:3.5.4.19 3.6.1.31]	Dalian	-0.000412748	9.37e-05	0.0767336
City	K11770	SFH1; chromatin structure-remodeling complex subunit SFH1	Dalian	0.000149372	4.26e-05	0.21958
City	K11870	UBP1; ubiquitin carboxyl-terminal hydrolase 1 [EC:3.4.19.12]	Dalian	0.000216626	6.03e-05	0.200369
City	K11924	mntR; DtxR family transcriptional regulator, manganese transport regulator	Dalian	-0.000358443	0.000106148	0.246067
City	K11931	pgaB; poly-beta-1,6-N-acetyl-D-glucosamine N-deacetylase [EC:3.5.1.-]	Dalian	-4.12e-05	9.63e-06	0.0899049
City	K12369	dppB; dipeptide transport system permease protein	Dalian	-0.000208775	4.92e-05	0.0941972
City	K12486	SMAP; stromal membrane-associated protein	Dalian	0.000142785	4.18e-05	0.240383
City	K12686	RRP43, EXOSC8, OIP2; exosome complex component RRP43	Dalian	-0.00013993	3.39e-05	0.10768
City	K12761	SNF1; carbon catabolite-derepressing protein kinase [EC:2.7.11.1]	Dalian	0.000129293	3.84e-05	0.248169
City	K13015	wbpA; UDP-N-acetyl-D-glucosamine dehydrogenase [EC:1.1.1.136]	Dalian	-0.000125592	3.21e-05	0.138133
City	K13245	pdeA; c-di-GMP-specific phosphodiesterase [EC:3.1.4.52]	Dalian	-0.000137578	3.75e-05	0.186421
City	K13591	popA; two-component system, cell cycle response regulator PopA	Dalian	-2.82e-05	7.05e-06	0.127428
City	K13815	rpfG; two-component system, response regulator RpfG	Dalian	-0.000136862	2.9e-05	0.0525429
City	K14530	RPP40; ribonucleases P/MRP protein subunit RPP40 [EC:3.1.26.5]	Dalian	0.000168954	4.94e-05	0.240383
City	K14561	IMP4; U3 small nucleolar ribonucleoprotein protein IMP4	Dalian	0.000127746	3.72e-05	0.236399
City	K14776	DDX10, DBP4; ATP-dependent RNA helicase DDX10/DBP4 [EC:3.6.4.13]	Dalian	0.000129279	3.74e-05	0.229727
City	K15192	BTAF1, MOT1; TATA-binding protein-associated factor [EC:3.6.4.-]	Dalian	0.000144632	4.28e-05	0.246091
City	K15455	DPH3, KTI11; diphthamide biosynthesis protein 3	Dalian	0.000302386	8.98e-05	0.248169
City	K15583	oppD; oligopeptide transport system ATP-binding protein	Dalian	-0.000619705	0.000138611	0.0714099
City	K15785	doeD; L-2,4-diaminobutyrate transaminase [EC:2.6.1.76]	Dalian	-8.86e-05	2.25e-05	0.135336
City	K16244	dmpM, poxC, tomA2; phenol/toluene 2-monooxygenase (NADH) P2/A2 [EC:1.14.13.244 1.14.13.243]	Dalian	-0.000167375	3.75e-05	0.0714245
City	K16961	yxeM; putative S-methylcysteine transport system substrate-binding protein	Dalian	-7.06e-05	1.45e-05	0.0456422
City	K17203	eryF; erythritol transport system permease protein	Dalian	-0.000119787	2.87e-05	0.102831
City	K17204	eryE; erythritol transport system ATP-binding protein	Dalian	-0.000105784	3.09e-05	0.238317
City	K17836	penP; beta-lactamase class A [EC:3.5.2.6]	Dalian	-0.00071885	0.000161858	0.0728979
City	K18022	cutC; glyceraldehyde dehydrogenase small subunit [EC:1.2.99.8]	Dalian	-1.73e-05	3.53e-06	0.0453948
City	K18199	inhA; cyclohexyl-isocyanide hydratase [EC:4.2.1.103]	Dalian	-0.000114044	2.54e-05	0.0699121
City	K18434	virD2; type IV secretion system T-DNA border endonuclease VirD3	Dalian	-5.45e-05	1.11e-05	0.0452759
City	K19119	cas5d; CRISPR-associated protein Cas5d	Dalian	-8.1e-05	1.82e-05	0.0714669
City	K19585	oqxB; multidrug efflux pump	Dalian	-2.53e-05	5.63e-06	0.0697988
City	K19611	fepA, pfeA, iroN, pirA; ferric enterobactin receptor	Dalian	-0.000169111	3.57e-05	0.0525429
Dibenz[a,h]anthracene	K00067	rfbD, rmlD; dTDP-4-dehydrorhamnose reductase [EC:1.1.1.133]	Dibenz[a,h]anthracene	0.000454582	0.000114451	0.130563
Dibenz[a,h]anthracene	K00074	paaH; 3-hydroxybutyryl-CoA dehydrogenase [EC:1.1.1.157]	Dibenz[a,h]anthracene	0.000877437	0.000118112	0.00154507
Dibenz[a,h]anthracene	K00105	alpha-glycerophosphate oxidase [EC:1.1.3.21]	Dibenz[a,h]anthracene	8.95e-05	1.67e-05	0.0248399
Dibenz[a,h]anthracene	K00150	gap2; glyceraldehyde-3-phosphate dehydrogenase (NAD(P)) [EC:1.2.1.59]	Dibenz[a,h]anthracene	0.000112202	2.38e-05	0.0532721
Dibenz[a,h]anthracene	K00151	hpaE; 5-carboxymethyl-2-hydroxymuconic-semialdehyde dehydrogenase [EC:1.2.1.60]	Dibenz[a,h]anthracene	0.000147391	4.13e-05	0.205713
Dibenz[a,h]anthracene	K00158	E1.2.3.3, poxL; pyruvate oxidase [EC:1.2.3.3]	Dibenz[a,h]anthracene	6.15e-05	1.68e-05	0.190492
Dibenz[a,h]anthracene	K00221	E4.99.1.2; alkylmercury lyase [EC:4.99.1.2]	Dibenz[a,h]anthracene	6.01e-05	1.67e-05	0.199265
Dibenz[a,h]anthracene	K00242	sdhD; succinate dehydrogenase / fumarate reductase, membrane anchor subunit	Dibenz[a,h]anthracene	0.000252371	4.16e-05	0.00977177
Dibenz[a,h]anthracene	K00334	nuoE; NADH-quinone oxidoreductase subunit E [EC:7.1.1.2]	Dibenz[a,h]anthracene	-0.000447996	9.47e-05	0.0525429
Dibenz[a,h]anthracene	K00335	nuoF; NADH-quinone oxidoreductase subunit F [EC:7.1.1.2]	Dibenz[a,h]anthracene	-0.000515596	0.000145737	0.211707
Dibenz[a,h]anthracene	K00338	nuoI; NADH-quinone oxidoreductase subunit I [EC:7.1.1.2]	Dibenz[a,h]anthracene	-0.00151574	0.000420194	0.197859
Dibenz[a,h]anthracene	K00343	nuoN; NADH-quinone oxidoreductase subunit N [EC:7.1.1.2]	Dibenz[a,h]anthracene	-0.000455252	0.000118116	0.148113
Dibenz[a,h]anthracene	K00507	SCD; stearoyl-CoA desaturase (Delta-9 desaturase) [EC:1.14.19.1]	Dibenz[a,h]anthracene	0.000436948	5.01e-05	0.00027065
Dibenz[a,h]anthracene	K00528	fpr; ferredoxin/flavodoxin---NADP+ reductase [EC:1.18.1.2 1.19.1.1]	Dibenz[a,h]anthracene	0.000381915	9.76e-05	0.138133
Dibenz[a,h]anthracene	K00549	metE; 5-methyltetrahydropteroyltriglutamate--homocysteine methyltransferase [EC:2.1.1.14]	Dibenz[a,h]anthracene	0.00028191	6.86e-05	0.110373
Dibenz[a,h]anthracene	K00648	fabH; 3-oxoacyl-[acyl-carrier-protein] synthase III [EC:2.3.1.180]	Dibenz[a,h]anthracene	0.000843899	0.000129218	0.00535136
Dibenz[a,h]anthracene	K00687	pbp2B; penicillin-binding protein 2B	Dibenz[a,h]anthracene	0.000107596	1.95e-05	0.0203777
Dibenz[a,h]anthracene	K00757	udp; uridine phosphorylase [EC:2.4.2.3]	Dibenz[a,h]anthracene	1.74e-05	4.82e-06	0.19626
Dibenz[a,h]anthracene	K00767	nadC; nicotinate-nucleotide pyrophosphorylase (carboxylating) [EC:2.4.2.19]	Dibenz[a,h]anthracene	0.000537549	0.000110738	0.0472474
Dibenz[a,h]anthracene	K00783	23S rRNA (pseudouridine1915-N3)-methyltransferase [EC:2.1.1.177]	Dibenz[a,h]anthracene	0.00145674	0.000141378	3.87e-05
Dibenz[a,h]anthracene	K00793	ribE, RIB5; riboflavin synthase [EC:2.5.1.9]	Dibenz[a,h]anthracene	-0.000680294	0.000177669	0.153925
Dibenz[a,h]anthracene	K00826	E2.6.1.42, ilvE; branched-chain amino acid aminotransferase [EC:2.6.1.42]	Dibenz[a,h]anthracene	0.000572021	0.000165538	0.230164
Dibenz[a,h]anthracene	K00917	lacC; tagatose 6-phosphate kinase [EC:2.7.1.144]	Dibenz[a,h]anthracene	0.000212949	2.03e-05	3.06e-05
Dibenz[a,h]anthracene	K00954	E2.7.7.3A, coaD, kdtB; pantetheine-phosphate adenylyltransferase [EC:2.7.7.3]	Dibenz[a,h]anthracene	0.000637593	0.000147949	0.0858054
Dibenz[a,h]anthracene	K01115	PLD1_2; phospholipase D1/2 [EC:3.1.4.4]	Dibenz[a,h]anthracene	3.92e-06	9.18e-07	0.0907356
Dibenz[a,h]anthracene	K01226	treC; trehalose-6-phosphate hydrolase [EC:3.2.1.93]	Dibenz[a,h]anthracene	0.000132309	2.79e-05	0.0525429
Dibenz[a,h]anthracene	K01256	pepN; aminopeptidase N [EC:3.4.11.2]	Dibenz[a,h]anthracene	0.000207807	5.03e-05	0.107199
Dibenz[a,h]anthracene	K01258	pepT; tripeptide aminopeptidase [EC:3.4.11.4]	Dibenz[a,h]anthracene	0.000215846	2.91e-05	0.00157989
Dibenz[a,h]anthracene	K01361	E3.4.21.96; lactocepin [EC:3.4.21.96]	Dibenz[a,h]anthracene	3.02e-05	2.85e-06	2.69e-05
Dibenz[a,h]anthracene	K01497	ribA, RIB1; GTP cyclohydrolase II [EC:3.5.4.25]	Dibenz[a,h]anthracene	0.000980659	0.000169967	0.0142338
Dibenz[a,h]anthracene	K01635	lacD; tagatose 1,6-diphosphate aldolase [EC:4.1.2.40]	Dibenz[a,h]anthracene	0.000198826	4.9e-05	0.117954
Dibenz[a,h]anthracene	K01659	prpC; 2-methylcitrate synthase [EC:2.3.3.5]	Dibenz[a,h]anthracene	0.000352754	8.09e-05	0.0809777
Dibenz[a,h]anthracene	K01854	glf; UDP-galactopyranose mutase [EC:5.4.99.9]	Dibenz[a,h]anthracene	0.000257205	6.99e-05	0.184625
Dibenz[a,h]anthracene	K01858	INO1, ISYNA1; myo-inositol-1-phosphate synthase [EC:5.5.1.4]	Dibenz[a,h]anthracene	0.000199304	5.74e-05	0.226952
Dibenz[a,h]anthracene	K01969	E6.4.1.4B; 3-methylcrotonyl-CoA carboxylase beta subunit [EC:6.4.1.4]	Dibenz[a,h]anthracene	0.000174999	4.74e-05	0.180335
Dibenz[a,h]anthracene	K02004	ABC.CD.P; putative ABC transport system permease protein	Dibenz[a,h]anthracene	0.000475216	0.000105366	0.0682565
Dibenz[a,h]anthracene	K02020	modA; molybdate transport system substrate-binding protein	Dibenz[a,h]anthracene	-0.000373734	0.000108817	0.236399
Dibenz[a,h]anthracene	K02106	atoE; short-chain fatty acids transporter	Dibenz[a,h]anthracene	0.000172278	4.65e-05	0.178465
Dibenz[a,h]anthracene	K02238	comEC; competence protein ComEC	Dibenz[a,h]anthracene	9.45e-05	2.66e-05	0.208708
Dibenz[a,h]anthracene	K02244	comGB; competence protein ComGB	Dibenz[a,h]anthracene	2.77e-05	7.61e-06	0.19179
Dibenz[a,h]anthracene	K02338	dnaN; DNA polymerase III subunit beta [EC:2.7.7.7]	Dibenz[a,h]anthracene	0.000496966	0.000111345	0.0714099
Dibenz[a,h]anthracene	K02340	holA; DNA polymerase III subunit delta [EC:2.7.7.7]	Dibenz[a,h]anthracene	0.000261166	5.99e-05	0.0809777
Dibenz[a,h]anthracene	K02355	fusA, GFM, EFG; elongation factor G	Dibenz[a,h]anthracene	0.00143753	0.000157094	0.000158636
Dibenz[a,h]anthracene	K02357	tsf, TSFM; elongation factor Ts	Dibenz[a,h]anthracene	0.000704887	0.000168469	0.100484
Dibenz[a,h]anthracene	K02456	gspG; general secretion pathway protein G	Dibenz[a,h]anthracene	0.00128156	0.000145521	0.000243556
Dibenz[a,h]anthracene	K02463	gspN; general secretion pathway protein N	Dibenz[a,h]anthracene	8.77e-06	1.19e-06	0.00169232
Dibenz[a,h]anthracene	K02601	nusG; transcription termination/antitermination protein NusG	Dibenz[a,h]anthracene	0.000738924	8.35e-05	0.000232614
Dibenz[a,h]anthracene	K02610	paaB; ring-1,2-phenylacetyl-CoA epoxidase subunit PaaB	Dibenz[a,h]anthracene	0.000261949	6.24e-05	0.099119
Dibenz[a,h]anthracene	K02612	paaD; ring-1,2-phenylacetyl-CoA epoxidase subunit PaaD	Dibenz[a,h]anthracene	0.00034536	7.54e-05	0.0633228
Dibenz[a,h]anthracene	K02613	paaE; ring-1,2-phenylacetyl-CoA epoxidase subunit PaaE	Dibenz[a,h]anthracene	0.000339998	7.78e-05	0.0798906
Dibenz[a,h]anthracene	K02614	paaI; acyl-CoA thioesterase [EC:3.1.2.-]	Dibenz[a,h]anthracene	0.00050437	9.34e-05	0.0239535
Dibenz[a,h]anthracene	K02618	paaZ; oxepin-CoA hydrolase / 3-oxo-5,6-dehydrosuberyl-CoA semialdehyde dehydrogenase [EC:3.3.2.12 1.2.1.91]	Dibenz[a,h]anthracene	0.000210215	3.66e-05	0.0148344
Dibenz[a,h]anthracene	K02619	pabC; 4-amino-4-deoxychorismate lyase [EC:4.1.3.38]	Dibenz[a,h]anthracene	0.000149566	4.43e-05	0.246864
Dibenz[a,h]anthracene	K02659	pilI; twitching motility protein PilI	Dibenz[a,h]anthracene	0.000607806	7.1e-05	0.000333674
Dibenz[a,h]anthracene	K02777	crr; sugar PTS system EIIA component [EC:2.7.1.-]	Dibenz[a,h]anthracene	5.22e-05	1.1e-05	0.0525429
Dibenz[a,h]anthracene	K02778	PTS-Glc-EIIB; PTS system, glucose-specific IIB component [EC:2.7.1.199]	Dibenz[a,h]anthracene	5.35e-05	8.35e-06	0.0063673
Dibenz[a,h]anthracene	K02779	ptsG; glucose PTS system EIICB or EIICBA component [EC:2.7.1.199]	Dibenz[a,h]anthracene	5.34e-05	8.34e-06	0.0063673
Dibenz[a,h]anthracene	K02794	PTS-Man-EIIB; PTS system, mannose-specific IIB component [EC:2.7.1.191]	Dibenz[a,h]anthracene	0.000373921	6.67e-05	0.0179666
Dibenz[a,h]anthracene	K02838	frr, MRRF, RRF; ribosome recycling factor	Dibenz[a,h]anthracene	0.000801997	0.000160225	0.0395371
Dibenz[a,h]anthracene	K02879	RP-L17, MRPL17, rplQ; large subunit ribosomal protein L17	Dibenz[a,h]anthracene	0.001836	0.00022662	0.000622323
Dibenz[a,h]anthracene	K02931	RP-L5, MRPL5, rplE; large subunit ribosomal protein L5	Dibenz[a,h]anthracene	0.000824492	0.000140835	0.012688
Dibenz[a,h]anthracene	K02968	RP-S20, rpsT; small subunit ribosomal protein S20	Dibenz[a,h]anthracene	-0.00125492	0.00030403	0.107885
Dibenz[a,h]anthracene	K02996	RP-S9, MRPS9, rpsI; small subunit ribosomal protein S9	Dibenz[a,h]anthracene	0.0010575	0.000161924	0.00535136
Dibenz[a,h]anthracene	K03168	topA; DNA topoisomerase I [EC:5.6.2.1]	Dibenz[a,h]anthracene	-0.000228962	4.57e-05	0.0395371
Dibenz[a,h]anthracene	K03217	yidC, spoIIIJ, OXA1, ccfA; YidC/Oxa1 family membrane protein insertase	Dibenz[a,h]anthracene	0.000506198	0.000128224	0.134239
Dibenz[a,h]anthracene	K03218	topA; DNA topoisomerase I [EC:5.6.2.1]	Dibenz[a,h]anthracene	0.00132175	0.000254259	0.0309283
Dibenz[a,h]anthracene	K03264	EIF6; translation initiation factor 6	Dibenz[a,h]anthracene	-8.73e-05	2.33e-05	0.170385
Dibenz[a,h]anthracene	K03286	TC.OOP; OmpA-OmpF porin, OOP family	Dibenz[a,h]anthracene	0.000243661	4.08e-05	0.010839
Dibenz[a,h]anthracene	K03343	puo; putrescine oxidase [EC:1.4.3.10]	Dibenz[a,h]anthracene	5.59e-05	1.5e-05	0.176725
Dibenz[a,h]anthracene	K03417	prpB; methylisocitrate lyase [EC:4.1.3.30]	Dibenz[a,h]anthracene	0.00016128	3.39e-05	0.0522681
Dibenz[a,h]anthracene	K03565	recX; regulatory protein	Dibenz[a,h]anthracene	0.000253482	4.98e-05	0.0354857
Dibenz[a,h]anthracene	K03570	mreC; rod shape-determining protein MreC	Dibenz[a,h]anthracene	0.000766987	9.17e-05	0.000438271
Dibenz[a,h]anthracene	K03580	hepA; ATP-dependent helicase HepA [EC:3.6.4.-]	Dibenz[a,h]anthracene	5.5e-05	1.46e-05	0.165966
Dibenz[a,h]anthracene	K03587	ftsI; cell division protein FtsI (penicillin-binding protein 3) [EC:3.4.16.4]	Dibenz[a,h]anthracene	0.000432797	6.22e-05	0.00293792
Dibenz[a,h]anthracene	K03588	ftsW, spoVE; cell division protein FtsW	Dibenz[a,h]anthracene	0.000253895	7.13e-05	0.207012
Dibenz[a,h]anthracene	K03685	rnc, DROSHA, RNT1; ribonuclease III [EC:3.1.26.3]	Dibenz[a,h]anthracene	0.00113297	0.000209967	0.0239734
Dibenz[a,h]anthracene	K03741	arsC2, arsC; arsenate reductase (thioredoxin) [EC:1.20.4.4]	Dibenz[a,h]anthracene	0.000263999	6.75e-05	0.138133
Dibenz[a,h]anthracene	K03771	surA; peptidyl-prolyl cis-trans isomerase SurA [EC:5.2.1.8]	Dibenz[a,h]anthracene	0.000287149	5.96e-05	0.0493036
Dibenz[a,h]anthracene	K03841	FBP, fbp; fructose-1,6-bisphosphatase I [EC:3.1.3.11]	Dibenz[a,h]anthracene	0.000351364	8.78e-05	0.127428
Dibenz[a,h]anthracene	K03885	ndh; NADH dehydrogenase [EC:1.6.99.3]	Dibenz[a,h]anthracene	0.000297628	6.23e-05	0.0508107
Dibenz[a,h]anthracene	K03928	yvaK; carboxylesterase [EC:3.1.1.1]	Dibenz[a,h]anthracene	7.87e-05	2.1e-05	0.171551
Dibenz[a,h]anthracene	K04079	HSP90A, htpG; molecular chaperone HtpG	Dibenz[a,h]anthracene	0.000271488	7.38e-05	0.184473
Dibenz[a,h]anthracene	K04084	dsbD; thiol:disulfide interchange protein DsbD [EC:1.8.1.8]	Dibenz[a,h]anthracene	0.000150697	1.93e-05	0.000890736
Dibenz[a,h]anthracene	K04762	hslR; ribosome-associated heat shock protein Hsp15	Dibenz[a,h]anthracene	0.000967368	0.0002577	0.169467
Dibenz[a,h]anthracene	K05593	aadK; aminoglycoside 6-adenylyltransferase [EC:2.7.7.-]	Dibenz[a,h]anthracene	0.000186521	1.87e-05	5.63e-05
Dibenz[a,h]anthracene	K06182	rluF; 23S rRNA pseudouridine2604 synthase [EC:5.4.99.21]	Dibenz[a,h]anthracene	0.000314489	4.44e-05	0.00246278
Dibenz[a,h]anthracene	K06895	lysE, argO; L-lysine exporter family protein LysE/ArgO	Dibenz[a,h]anthracene	0.000299136	7.51e-05	0.129549
Dibenz[a,h]anthracene	K06908	uncharacterized protein	Dibenz[a,h]anthracene	1.43e-05	3.54e-06	0.118024
Dibenz[a,h]anthracene	K06975	uncharacterized protein	Dibenz[a,h]anthracene	0.000563383	0.0001235	0.0648009
Dibenz[a,h]anthracene	K07004	uncharacterized protein	Dibenz[a,h]anthracene	0.000130591	3.85e-05	0.240709
Dibenz[a,h]anthracene	K07011	no entry found	Dibenz[a,h]anthracene	0.000700399	7.81e-05	0.000198311
Dibenz[a,h]anthracene	K07030	uncharacterized protein	Dibenz[a,h]anthracene	0.000190921	3.84e-05	0.040896
Dibenz[a,h]anthracene	K07052	uncharacterized protein	Dibenz[a,h]anthracene	0.000710507	4.88e-05	7.31e-06
Dibenz[a,h]anthracene	K07054	uncharacterized protein	Dibenz[a,h]anthracene	0.000264633	7.41e-05	0.204367
Dibenz[a,h]anthracene	K07166	ACT domain-containing protein	Dibenz[a,h]anthracene	0.000218924	1.99e-05	1.75e-05
Dibenz[a,h]anthracene	K07260	vanY; zinc D-Ala-D-Ala carboxypeptidase [EC:3.4.17.14]	Dibenz[a,h]anthracene	0.000130776	2.49e-05	0.029078
Dibenz[a,h]anthracene	K07274	mipA, ompV; MipA family protein	Dibenz[a,h]anthracene	0.00013665	3.86e-05	0.211256
Dibenz[a,h]anthracene	K07456	mutS2; DNA mismatch repair protein MutS4	Dibenz[a,h]anthracene	0.000252684	2.86e-05	0.000232979
Dibenz[a,h]anthracene	K07473	dinJ; DNA-damage-inducible protein J	Dibenz[a,h]anthracene	0.000701349	5.91e-05	7.31e-06
Dibenz[a,h]anthracene	K07480	insB; insertion element IS1 protein InsB	Dibenz[a,h]anthracene	8.52e-05	6.78e-06	7.31e-06
Dibenz[a,h]anthracene	K07493	putative transposase	Dibenz[a,h]anthracene	0.000483386	0.000102955	0.0540367
Dibenz[a,h]anthracene	K07498	putative transposase	Dibenz[a,h]anthracene	0.000458232	7.57e-05	0.00998942
Dibenz[a,h]anthracene	K07816	E2.7.6.5X; putative GTP pyrophosphokinase [EC:2.7.6.5]	Dibenz[a,h]anthracene	9.66e-05	2.65e-05	0.19114
Dibenz[a,h]anthracene	K08683	HSD17B10; 3-hydroxyacyl-CoA dehydrogenase / 3-hydroxy-2-methylbutyryl-CoA dehydrogenase [EC:1.1.1.35 1.1.1.178]	Dibenz[a,h]anthracene	0.000115154	2.22e-05	0.0313231
Dibenz[a,h]anthracene	K08717	utp; urea transporter	Dibenz[a,h]anthracene	1.14e-05	2.42e-06	0.0525429
Dibenz[a,h]anthracene	K08981	putative membrane protein	Dibenz[a,h]anthracene	0.000120356	3.23e-05	0.173264
Dibenz[a,h]anthracene	K09015	sufD; Fe-S cluster assembly protein SufD	Dibenz[a,h]anthracene	0.000566693	7.87e-05	0.00211652
Dibenz[a,h]anthracene	K09019	rutE; 3-hydroxypropanoate dehydrogenase [EC:1.1.1.-]	Dibenz[a,h]anthracene	0.000180879	3.48e-05	0.030849
Dibenz[a,h]anthracene	K09692	tagG; teichoic acid transport system permease protein	Dibenz[a,h]anthracene	0.000123395	2.75e-05	0.0697988
Dibenz[a,h]anthracene	K09767	yajQ; cyclic-di-GMP-binding protein	Dibenz[a,h]anthracene	0.00115858	0.000171257	0.00390385
Dibenz[a,h]anthracene	K09819	ABC.MN.P; manganese/iron transport system permease protein	Dibenz[a,h]anthracene	0.000157423	4.56e-05	0.230988
Dibenz[a,h]anthracene	K09956	uncharacterized protein	Dibenz[a,h]anthracene	3.92e-05	1.03e-05	0.162036
Dibenz[a,h]anthracene	K10679	nfsA; nitroreductase [EC:1.-.-.-]	Dibenz[a,h]anthracene	0.000293007	2.42e-05	7.31e-06
Dibenz[a,h]anthracene	K10682	saeR; two-component system, OmpR family, response regulator SaeR	Dibenz[a,h]anthracene	0.000511918	4.61e-05	1.58e-05
Dibenz[a,h]anthracene	K11443	divK; two-component system, cell cycle response regulator DivK	Dibenz[a,h]anthracene	0.000287978	8.06e-05	0.204367
Dibenz[a,h]anthracene	K11749	rseP; regulator of sigma E protease [EC:3.4.24.-]	Dibenz[a,h]anthracene	0.000326775	9.69e-05	0.247001
Dibenz[a,h]anthracene	K11902	impA; type VI secretion system protein ImpA	Dibenz[a,h]anthracene	7.34e-05	1.91e-05	0.147883
Dibenz[a,h]anthracene	K12267	msrAB; peptide methionine sulfoxide reductase msrA/msrB [EC:1.8.4.11 1.8.4.12]	Dibenz[a,h]anthracene	0.000457805	8.09e-05	0.0167812
Dibenz[a,h]anthracene	K12293	comB; competence factor transport accessory protein ComB	Dibenz[a,h]anthracene	2.07e-05	4.93e-06	0.098381
Dibenz[a,h]anthracene	K12556	pbp2X; penicillin-binding protein 2X	Dibenz[a,h]anthracene	8.32e-05	1.49e-05	0.0190658
Dibenz[a,h]anthracene	K12952	ctpE; cation-transporting P-type ATPase E [EC:7.2.2.-]	Dibenz[a,h]anthracene	0.000161808	4.35e-05	0.175345
Dibenz[a,h]anthracene	K12960	mtaD; 5-methylthioadenosine/S-adenosylhomocysteine deaminase [EC:3.5.4.31 3.5.4.28]	Dibenz[a,h]anthracene	3.33e-05	9.23e-06	0.198015
Dibenz[a,h]anthracene	K14645	serine protease [EC:3.4.21.-]	Dibenz[a,h]anthracene	0.00014823	4.02e-05	0.182207
Dibenz[a,h]anthracene	K14982	ciaH; two-component system, OmpR family, sensor histidine kinase CiaH [EC:2.7.13.3]	Dibenz[a,h]anthracene	3.91e-05	1.04e-05	0.168033
Dibenz[a,h]anthracene	K15460	yfiC, trmX; tRNA1Val (adenine37-N6)-methyltransferase [EC:2.1.1.223]	Dibenz[a,h]anthracene	0.000386648	3.54e-05	1.9e-05
Dibenz[a,h]anthracene	K15862	ccoNO; cytochrome c oxidase cbb3-type subunit I/II [EC:7.1.1.9]	Dibenz[a,h]anthracene	9.34e-05	2.74e-05	0.240383
Dibenz[a,h]anthracene	K15923	AXY8; alpha-L-fucosidase 2 [EC:3.2.1.51]	Dibenz[a,h]anthracene	4.49e-05	6.78e-06	0.0048218
Dibenz[a,h]anthracene	K16014	cydCD; ATP-binding cassette, subfamily C, bacterial CydCD	Dibenz[a,h]anthracene	4.03e-05	1.15e-05	0.218
Dibenz[a,h]anthracene	K16091	tesI; 3-oxo-5alpha-steroid 4-dehydrogenase [EC:1.3.99.5]	Dibenz[a,h]anthracene	7.98e-05	6.67e-06	7.31e-06
Dibenz[a,h]anthracene	K16511	mecA1_2; adapter protein MecA 1/2	Dibenz[a,h]anthracene	2.63e-05	4.88e-06	0.0239734
Dibenz[a,h]anthracene	K18141	acrE; membrane fusion protein, multidrug efflux system	Dibenz[a,h]anthracene	2.81e-06	6.47e-07	0.0822634
Dibenz[a,h]anthracene	K18230	tylC, oleB, carA, srmB; macrolide transport system ATP-binding/permease protein	Dibenz[a,h]anthracene	8.22e-05	2.43e-05	0.245052
Dibenz[a,h]anthracene	K18918	relB; RHH-type transcriptional regulator, rel operon repressor / antitoxin RelB	Dibenz[a,h]anthracene	0.000193241	2.48e-05	0.000905718
Dibenz[a,h]anthracene	K19128	csy2; CRISPR-associated protein Csy2	Dibenz[a,h]anthracene	1.77e-05	1.77e-06	5.33e-05
Dibenz[a,h]anthracene	K19159	yefM; antitoxin YefM	Dibenz[a,h]anthracene	0.000395134	0.00011308	0.220551
Dibenz[a,h]anthracene	K19341	nosY; Cu-processing system permease protein	Dibenz[a,h]anthracene	5.95e-05	8.96e-06	0.00472969
Dibenz[a,h]anthracene	K19342	nosL; copper chaperone NosL	Dibenz[a,h]anthracene	0.000247945	3.21e-05	0.00102165
Dibenz[a,h]anthracene	K19591	cueR; MerR family transcriptional regulator, copper efflux regulator	Dibenz[a,h]anthracene	8.34e-05	2.35e-05	0.209564
Fluoranthene	K00004	BDH; (R,R)-butanediol dehydrogenase / meso-butanediol dehydrogenase / diacetyl reductase [EC:1.1.1.4 1.1.1.- 1.1.1.303]	Fluoranthene	-0.00130225	0.000331137	0.136779
Fluoranthene	K00015	gyaR; glyoxylate reductase [EC:1.1.1.26]	Fluoranthene	-0.00152544	0.000344317	0.0738733
Fluoranthene	K00033	PGD; 6-phosphogluconate dehydrogenase [EC:1.1.1.44 1.1.1.343]	Fluoranthene	-0.00134921	0.000293168	0.0614081
Fluoranthene	K00074	paaH; 3-hydroxybutyryl-CoA dehydrogenase [EC:1.1.1.157]	Fluoranthene	-0.00391334	0.000627795	0.00804624
Fluoranthene	K00111	glpA, glpD; glycerol-3-phosphate dehydrogenase [EC:1.1.5.3]	Fluoranthene	-0.00173354	0.000454844	0.15729
Fluoranthene	K00116	mqo malate dehydrogenase (quinone) [EC:1.1.5.4]	Fluoranthene	-0.00182614	0.000437909	0.102675
Fluoranthene	K00128	ALDH; aldehyde dehydrogenase (NAD+) [EC:1.2.1.3]	Fluoranthene	-0.00158126	0.000445994	0.209905
Fluoranthene	K00134	GAPDH, gapA; glyceraldehyde 3-phosphate dehydrogenase [EC:1.2.1.12]	Fluoranthene	-0.00481176	0.00106537	0.0679044
Fluoranthene	K00138	aldB; aldehyde dehydrogenase [EC:1.2.1.-]	Fluoranthene	-0.00164285	0.000458978	0.202914
Fluoranthene	K00148	fdhA; glutathione-independent formaldehyde dehydrogenase [EC:1.2.1.46]	Fluoranthene	-0.0018797	0.000469771	0.127267
Fluoranthene	K00150	gap2; glyceraldehyde-3-phosphate dehydrogenase (NAD(P)) [EC:1.2.1.59]	Fluoranthene	-0.000633028	0.000126716	0.0400464
Fluoranthene	K00151	hpaE; 5-carboxymethyl-2-hydroxymuconic-semialdehyde dehydrogenase [EC:1.2.1.60]	Fluoranthene	-0.00114293	0.000219709	0.0308468
Fluoranthene	K00161	PDHA; pyruvate dehydrogenase E1 component alpha subunit [EC:1.2.4.1]	Fluoranthene	-0.00218554	0.000620222	0.215005
Fluoranthene	K00219	fadH; 2,4-dienoyl-CoA reductase (NADPH2) [EC:1.3.1.34]	Fluoranthene	-0.00209112	0.000528267	0.132471
Fluoranthene	K00232	E1.3.3.6, ACOX1, ACOX3; acyl-CoA oxidase [EC:1.3.3.6]	Fluoranthene	-0.0014541	0.000346406	0.099119
Fluoranthene	K00242	sdhD; succinate dehydrogenase / fumarate reductase, membrane anchor subunit	Fluoranthene	-0.00182064	0.000220991	0.000513635
Fluoranthene	K00252	GCDH; glutaryl-CoA dehydrogenase [EC:1.3.8.6]	Fluoranthene	-0.00510798	0.00110496	0.059687
Fluoranthene	K00259	ald; alanine dehydrogenase [EC:1.4.1.1]	Fluoranthene	-0.00115441	0.000232698	0.0417799
Fluoranthene	K00276	AOC3; primary-amine oxidase [EC:1.4.3.21]	Fluoranthene	-7.42e-05	1.99e-05	0.174238
Fluoranthene	K00334	nuoE; NADH-quinone oxidoreductase subunit E [EC:7.1.1.2]	Fluoranthene	0.00176394	0.000503316	0.219917
Fluoranthene	K00354	E1.6.99.1; NADPH2 dehydrogenase [EC:1.6.99.1]	Fluoranthene	0.00246172	0.000644181	0.155036
Fluoranthene	K00384	trxB, TRR; thioredoxin reductase (NADPH) [EC:1.8.1.9]	Fluoranthene	-0.00251765	0.000712045	0.212112
Fluoranthene	K00389	yidH; putative membrane protein	Fluoranthene	-0.00119627	0.000250527	0.0508107
Fluoranthene	K00392	sir; sulfite reductase (ferredoxin) [EC:1.8.7.1]	Fluoranthene	-0.00126555	0.000349647	0.195364
Fluoranthene	K00508	E1.14.19.3; linoleoyl-CoA desaturase [EC:1.14.19.3]	Fluoranthene	-0.00160172	0.000384698	0.103486
Fluoranthene	K00525	E1.17.4.1A, nrdA, nrdE; ribonucleoside-diphosphate reductase alpha chain [EC:1.17.4.1]	Fluoranthene	-0.0036003	0.000960112	0.170385
Fluoranthene	K00528	fpr; ferredoxin/flavodoxin---NADP+ reductase [EC:1.18.1.2 1.19.1.1]	Fluoranthene	-0.00308204	0.000518689	0.0112737
Fluoranthene	K00549	metE; 5-methyltetrahydropteroyltriglutamate--homocysteine methyltransferase [EC:2.1.1.14]	Fluoranthene	-0.00287278	0.00036438	0.00083942
Fluoranthene	K00557	tRNA (uracil-5-)-methyltransferase [EC:2.1.1.35]	Fluoranthene	-0.000515484	0.000143881	0.202382
Fluoranthene	K00560	thyA, TYMS; thymidylate synthase [EC:2.1.1.45]	Fluoranthene	-0.0020094	0.000598416	0.249832
Fluoranthene	K00567	ogt, MGMT; methylated-DNA-[protein]-cysteine S-methyltransferase [EC:2.1.1.63]	Fluoranthene	-0.00212007	0.000527167	0.124432
Fluoranthene	K00648	fabH; 3-oxoacyl-[acyl-carrier-protein] synthase III [EC:2.3.1.180]	Fluoranthene	-0.00255139	0.000686821	0.17681
Fluoranthene	K00757	udp; uridine phosphorylase [EC:2.4.2.3]	Fluoranthene	-0.000172788	2.56e-05	0.00403936
Fluoranthene	K00766	trpD; anthranilate phosphoribosyltransferase [EC:2.4.2.18]	Fluoranthene	-0.00159822	0.000357794	0.0714099
Fluoranthene	K00790	murA; UDP-N-acetylglucosamine 1-carboxyvinyltransferase [EC:2.5.1.7]	Fluoranthene	-0.00311402	0.000716845	0.0827064
Fluoranthene	K00793	ribE, RIB5; riboflavin synthase [EC:2.5.1.9]	Fluoranthene	0.00357423	0.000944352	0.162998
Fluoranthene	K00847	E2.7.1.4, scrK; fructokinase [EC:2.7.1.4]	Fluoranthene	-0.00132	0.000311144	0.0940168
Fluoranthene	K00852	rbsK; ribokinase [EC:2.7.1.15]	Fluoranthene	-0.00114882	0.000323788	0.209289
Fluoranthene	K00973	rfbA, rmlA, rffH; glucose-1-phosphate thymidylyltransferase [EC:2.7.7.24]	Fluoranthene	0.00174989	0.000440841	0.130856
Fluoranthene	K00982	glnE; [glutamine synthetase] adenylyltransferase / [glutamine synthetase]-adenylyl-L-tyrosine phosphorylase [EC:2.7.7.42 2.7.7.89]	Fluoranthene	0.006401	0.00185119	0.229814
Fluoranthene	K01011	TST, MPST, sseA; thiosulfate/3-mercaptopyruvate sulfurtransferase [EC:2.8.1.1 2.8.1.2]	Fluoranthene	-0.00344646	0.000986806	0.220708
Fluoranthene	K01029	E2.8.3.5B, scoB; 3-oxoacid CoA-transferase subunit B [EC:2.8.3.5]	Fluoranthene	-0.00141195	0.000392304	0.199181
Fluoranthene	K01090	protein phosphatase [EC:3.1.3.16]	Fluoranthene	-0.00190395	0.000479482	0.130717
Fluoranthene	K01159	ruvC; crossover junction endodeoxyribonuclease RuvC [EC:3.1.22.4]	Fluoranthene	-0.00301088	0.000798739	0.166183
Fluoranthene	K01256	pepN; aminopeptidase N [EC:3.4.11.2]	Fluoranthene	-0.00237588	0.000267097	0.000219085
Fluoranthene	K01284	dcp; peptidyl-dipeptidase Dcp [EC:3.4.15.5]	Fluoranthene	-0.00122847	0.000292758	0.099119
Fluoranthene	K01304	pcp; pyroglutamyl-peptidase [EC:3.4.19.3]	Fluoranthene	-0.00076292	0.000226691	0.248889
Fluoranthene	K01354	ptrB; oligopeptidase B [EC:3.4.21.83]	Fluoranthene	-0.00175546	0.000448498	0.138133
Fluoranthene	K01425	glsA; glutaminase [EC:3.5.1.2]	Fluoranthene	-0.00256214	0.000534274	0.0501245
Fluoranthene	K01436	K01436; amidohydrolase [EC:3.5.1.-]	Fluoranthene	-0.00129132	0.000325634	0.131346
Fluoranthene	K01489	cdd, CDA; cytidine deaminase [EC:3.5.4.5]	Fluoranthene	-0.00146368	0.000372581	0.137304
Fluoranthene	K01493	comEB; dCMP deaminase [EC:3.5.4.12]	Fluoranthene	0.00290106	0.000839365	0.230119
Fluoranthene	K01494	dcd; dCTP deaminase [EC:3.5.4.13]	Fluoranthene	-0.00274059	0.000694594	0.13459
Fluoranthene	K01524	ppx-gppA; exopolyphosphatase / guanosine-5'-triphosphate,3'-diphosphate pyrophosphatase [EC:3.6.1.11 3.6.1.40]	Fluoranthene	-0.00274621	0.000623167	0.0763654
Fluoranthene	K01546	kdpA; potassium-transporting ATPase potassium-binding subunit	Fluoranthene	0.00407653	0.000994724	0.112092
Fluoranthene	K01547	kdpB; potassium-transporting ATPase ATP-binding subunit [EC:7.2.2.6]	Fluoranthene	0.00220769	0.000510834	0.0846821
Fluoranthene	K01596	E4.1.1.32; phosphoenolpyruvate carboxykinase (GTP) [EC:4.1.1.32]	Fluoranthene	-0.00136678	0.000378713	0.197602
Fluoranthene	K01644	citE; citrate lyase subunit beta / citryl-CoA lyase [EC:4.1.3.34]	Fluoranthene	-0.00207432	0.000412863	0.0387912
Fluoranthene	K01652	E2.2.1.6L; acetolactate synthase I/II/III large subunit [EC:2.2.1.6]	Fluoranthene	-0.00414883	0.00079257	0.0294848
Fluoranthene	K01664	pabA; para-aminobenzoate synthetase component II [EC:2.6.1.85]	Fluoranthene	-0.00157493	0.000413646	0.157871
Fluoranthene	K01695	trpA; tryptophan synthase alpha chain [EC:4.2.1.20]	Fluoranthene	-0.00242988	0.000563948	0.0858054
Fluoranthene	K01710	rfbB, rmlB, rffG; dTDP-glucose 4,6-dehydratase [EC:4.2.1.46]	Fluoranthene	-0.00298034	0.000729351	0.113773
Fluoranthene	K01712	hutU, UROC1; urocanate hydratase [EC:4.2.1.49]	Fluoranthene	-0.00258326	0.00068581	0.166882
Fluoranthene	K01713	pheC; cyclohexadienyl dehydratase [EC:4.2.1.51 4.2.1.91]	Fluoranthene	-0.00100293	0.000236146	0.0934791
Fluoranthene	K01740	metY; O-acetylhomoserine (thiol)-lyase [EC:2.5.1.49]	Fluoranthene	-0.00258987	0.000761	0.240383
Fluoranthene	K01750	E4.3.1.12, ocd; ornithine cyclodeaminase [EC:4.3.1.12]	Fluoranthene	-0.00108311	0.000297486	0.192328
Fluoranthene	K01754	E4.3.1.19, ilvA, tdcB; threonine dehydratase [EC:4.3.1.19]	Fluoranthene	-0.00224031	0.000617527	0.19385
Fluoranthene	K01758	CTH; cystathionine gamma-lyase [EC:4.4.1.1]	Fluoranthene	-0.000717868	0.000193982	0.179147
Fluoranthene	K01768	E4.6.1.1; adenylate cyclase [EC:4.6.1.1]	Fluoranthene	-0.00165195	0.000454859	0.193289
Fluoranthene	K01838	pgmB; beta-phosphoglucomutase [EC:5.4.2.6]	Fluoranthene	-5.39e-05	1.34e-05	0.122524
Fluoranthene	K01858	INO1, ISYNA1; myo-inositol-1-phosphate synthase [EC:5.5.1.4]	Fluoranthene	-0.00203584	0.000305223	0.00448939
Fluoranthene	K01895	ACSS1_2; acetyl-CoA synthetase [EC:6.2.1.1]	Fluoranthene	-0.00403279	0.00101439	0.130155
Fluoranthene	K01912	paaK; phenylacetate-CoA ligase [EC:6.2.1.30]	Fluoranthene	-0.00163414	0.000444703	0.185311
Fluoranthene	K01916	nadE; NAD+ synthase [EC:6.3.1.5]	Fluoranthene	-0.00185559	0.000352306	0.0286173
Fluoranthene	K01952	PFAS, purL; phosphoribosylformylglycinamidine synthase [EC:6.3.5.3]	Fluoranthene	-0.00484513	0.00143181	0.24413
Fluoranthene	K01969	E6.4.1.4B; 3-methylcrotonyl-CoA carboxylase beta subunit [EC:6.4.1.4]	Fluoranthene	-0.00108111	0.000251684	0.0872264
Fluoranthene	K01989	ABC.X4.S; putative ABC transport system substrate-binding protein	Fluoranthene	-0.000887396	0.000227358	0.139862
Fluoranthene	K02004	ABC.CD.P; putative ABC transport system permease protein	Fluoranthene	-0.00440008	0.000560042	0.000870049
Fluoranthene	K02020	modA; molybdate transport system substrate-binding protein	Fluoranthene	0.00210744	0.000578387	0.191917
Fluoranthene	K02062	thiQ; thiamine transport system ATP-binding protein	Fluoranthene	-0.00083081	0.000218547	0.158913
Fluoranthene	K02063	thiP; thiamine transport system permease protein	Fluoranthene	-0.000999981	0.00023851	0.0995647
Fluoranthene	K02064	thiB; thiamine transport system substrate-binding protein	Fluoranthene	-0.000530832	0.000146977	0.196908
Fluoranthene	K02106	atoE; short-chain fatty acids transporter	Fluoranthene	-0.00121754	0.000247082	0.0436453
Fluoranthene	K02112	ATPF1B, atpD; F-type H+/Na+-transporting ATPase subunit beta [EC:7.1.2.2 7.2.2.1]	Fluoranthene	-0.00257046	0.000728028	0.213453
Fluoranthene	K02168	betT, betS; choline/glycine/proline betaine transport protein	Fluoranthene	-0.00176979	0.000392353	0.0682565
Fluoranthene	K02230	cobN; cobaltochelatase CobN [EC:6.6.1.2]	Fluoranthene	0.00213094	0.000456517	0.0562325
Fluoranthene	K02237	comEA; competence protein ComEA	Fluoranthene	-0.00104606	0.000271865	0.149608
Fluoranthene	K02316	dnaG; DNA primase [EC:2.7.7.101]	Fluoranthene	-0.00158988	0.000431656	0.183705
Fluoranthene	K02340	holA; DNA polymerase III subunit delta [EC:2.7.7.7]	Fluoranthene	-0.00147979	0.000318479	0.0578634
Fluoranthene	K02348	elaA; ElaA protein	Fluoranthene	-0.000348067	9.46e-05	0.184625
Fluoranthene	K02446	glpX; fructose-1,6-bisphosphatase II [EC:3.1.3.11]	Fluoranthene	-0.00188619	0.000360355	0.0294848
Fluoranthene	K02472	wecC; UDP-N-acetyl-D-mannosaminuronic acid dehydrogenase [EC:1.1.1.336]	Fluoranthene	-0.000921587	0.000207036	0.0718162
Fluoranthene	K02484	two-component system, OmpR family, sensor kinase [EC:2.7.13.3]	Fluoranthene	-0.00124187	0.000303036	0.112092
Fluoranthene	K02510	fliG; flagellar motor switch protein FliG	Fluoranthene	-0.000633273	0.000159709	0.131346
Fluoranthene	K02549	menC; O-succinylbenzoate synthase [EC:4.2.1.113]	Fluoranthene	-0.00108355	0.000199565	0.0229604
Fluoranthene	K02610	paaB; ring-1,2-phenylacetyl-CoA epoxidase subunit PaaB	Fluoranthene	-0.00205509	0.000331767	0.00814037
Fluoranthene	K02612	paaD; ring-1,2-phenylacetyl-CoA epoxidase subunit PaaD	Fluoranthene	-0.00211544	0.000400821	0.0281818
Fluoranthene	K02613	paaE; ring-1,2-phenylacetyl-CoA epoxidase subunit PaaE	Fluoranthene	-0.0016763	0.000413267	0.118256
Fluoranthene	K02614	paaI; acyl-CoA thioesterase [EC:3.1.2.-]	Fluoranthene	-0.00292988	0.000496562	0.011927
Fluoranthene	K02618	paaZ; oxepin-CoA hydrolase / 3-oxo-5,6-dehydrosuberyl-CoA semialdehyde dehydrogenase [EC:3.3.2.12 1.2.1.91]	Fluoranthene	-0.00136564	0.000194642	0.00271241
Fluoranthene	K02619	pabC; 4-amino-4-deoxychorismate lyase [EC:4.1.3.38]	Fluoranthene	-0.0011841	0.000235605	0.038746
Fluoranthene	K02879	RP-L17, MRPL17, rplQ; large subunit ribosomal protein L17	Fluoranthene	-0.00551325	0.00120454	0.0634357
Fluoranthene	K02950	RP-S12; small subunit ribosomal protein S12	Fluoranthene	-0.00822431	0.00162892	0.0377311
Fluoranthene	K02978	RP-S27e, RPS27; small subunit ribosomal protein S27e	Fluoranthene	0.000924989	0.000271121	0.240383
Fluoranthene	K02994	RP-S8, rpsH; small subunit ribosomal protein S8	Fluoranthene	-0.00272804	0.000787932	0.228836
Fluoranthene	K03070	secA; preprotein translocase subunit SecA [EC:7.4.2.8]	Fluoranthene	-0.00273992	0.000664462	0.108652
Fluoranthene	K03147	thiC; phosphomethylpyrimidine synthase [EC:4.1.99.17]	Fluoranthene	-0.0017529	0.000446726	0.137475
Fluoranthene	K03168	topA; DNA topoisomerase I [EC:5.6.2.1]	Fluoranthene	0.000910133	0.000243071	0.171548
Fluoranthene	K03212	rumB; 23S rRNA (uracil747-C5)-methyltransferase [EC:2.1.1.189]	Fluoranthene	-0.00109664	0.000241696	0.0664568
Fluoranthene	K03264	EIF6; translation initiation factor 6	Fluoranthene	0.000430922	0.000123767	0.223415
Fluoranthene	K03293	TC.AAT; amino acid transporter, AAT family	Fluoranthene	-0.00127227	0.000311216	0.113701
Fluoranthene	K03303	lctP; lactate permease	Fluoranthene	-0.00234307	0.000663125	0.21302
Fluoranthene	K03310	TC.AGCS; alanine or glycine:cation symporter, AGCS family	Fluoranthene	-0.00350194	0.000720556	0.0468075
Fluoranthene	K03312	gltS; glutamate:Na+ symporter, ESS family	Fluoranthene	-0.00251769	0.000559124	0.0686623
Fluoranthene	K03313	nhaA; Na+:H+ antiporter, NhaA family	Fluoranthene	0.00279783	0.000782498	0.203896
Fluoranthene	K03321	TC.SULP; sulfate permease, SulP family	Fluoranthene	-0.00185846	0.000478019	0.143253
Fluoranthene	K03340	dapdh; diaminopimelate dehydrogenase [EC:1.4.1.16]	Fluoranthene	-0.00103462	0.000246197	0.0988594
Fluoranthene	K03343	puo; putrescine oxidase [EC:1.4.3.10]	Fluoranthene	-0.000318875	8e-05	0.129157
Fluoranthene	K03380	E1.14.13.7; phenol 2-monooxygenase (NADPH) [EC:1.14.13.7]	Fluoranthene	-0.00126696	0.000278682	0.0660205
Fluoranthene	K03387	ahpF; alkyl hydroperoxide reductase subunit F [EC:1.6.4.-]	Fluoranthene	0.00247664	0.000677012	0.189573
Fluoranthene	K03394	cobI-cbiL; precorrin-2/cobalt-factor-2 C20-methyltransferase [EC:2.1.1.130 2.1.1.151]	Fluoranthene	0.00335939	0.000932624	0.19859
Fluoranthene	K03402	argR, ahrC; transcriptional regulator of arginine metabolism	Fluoranthene	-0.00184113	0.000342459	0.0246834
Fluoranthene	K03417	prpB; methylisocitrate lyase [EC:4.1.3.30]	Fluoranthene	-0.00138494	0.000180318	0.00107392
Fluoranthene	K03524	birA; BirA family transcriptional regulator, biotin operon repressor / biotin---[acetyl-CoA-carboxylase] ligase [EC:6.3.4.15]	Fluoranthene	-0.000751577	0.000192445	0.139696
Fluoranthene	K03536	rnpA; ribonuclease P protein component [EC:3.1.26.5]	Fluoranthene	-0.00107333	0.000253481	0.0948055
Fluoranthene	K03546	sbcC, rad50; DNA repair protein SbcC/Rad50	Fluoranthene	-0.000734978	0.000167966	0.0796168
Fluoranthene	K03565	recX; regulatory protein	Fluoranthene	-0.00103856	0.00026455	0.137304
Fluoranthene	K03596	lepA; GTP-binding protein LepA	Fluoranthene	-0.00167024	0.000459067	0.192878
Fluoranthene	K03711	fur, zur, furB; Fur family transcriptional regulator, ferric uptake regulator	Fluoranthene	-0.00325288	0.000966825	0.248911
Fluoranthene	K03790	rimJ; [ribosomal protein S5]-alanine N-acetyltransferase [EC:2.3.1.267]	Fluoranthene	0.00220181	0.000633726	0.225765
Fluoranthene	K03828	yjgM; putative acetyltransferase [EC:2.3.1.-]	Fluoranthene	-0.000102215	2.47e-05	0.106351
Fluoranthene	K03883	ND5; NADH-ubiquinone oxidoreductase chain 5 [EC:7.1.1.2]	Fluoranthene	0.000151999	4.52e-05	0.248911
Fluoranthene	K03885	ndh; NADH dehydrogenase [EC:1.6.99.3]	Fluoranthene	-0.00138401	0.000331249	0.101368
Fluoranthene	K03928	yvaK; carboxylesterase [EC:3.1.1.1]	Fluoranthene	-0.000528003	0.000111672	0.0525429
Fluoranthene	K04485	radA, sms; DNA repair protein RadA/Sms	Fluoranthene	-0.00205521	0.000441108	0.0567869
Fluoranthene	K04768	acuC; acetoin utilization protein AcuC	Fluoranthene	-0.000763517	0.000218544	0.220679
Fluoranthene	K05364	pbpA; penicillin-binding protein A	Fluoranthene	-0.000802924	0.000233732	0.236301
Fluoranthene	K05565	mnhA, mrpA; multicomponent Na+:H+ antiporter subunit A	Fluoranthene	-0.00274629	0.000596108	0.0610334
Fluoranthene	K05567	mnhC, mrpC; multicomponent Na+:H+ antiporter subunit C	Fluoranthene	-0.0020045	0.000505649	0.131492
Fluoranthene	K05568	mnhD, mrpD; multicomponent Na+:H+ antiporter subunit D	Fluoranthene	-0.00271503	0.000538497	0.0378794
Fluoranthene	K05569	mnhE, mrpE; multicomponent Na+:H+ antiporter subunit E	Fluoranthene	-0.00305015	0.000850032	0.201072
Fluoranthene	K05570	mnhF, mrpF; multicomponent Na+:H+ antiporter subunit F	Fluoranthene	-0.00554957	0.00114555	0.0477814
Fluoranthene	K05596	iciA; LysR family transcriptional regulator, chromosome initiation inhibitor	Fluoranthene	-0.00241992	0.000533523	0.0664568
Fluoranthene	K05710	hcaC; 3-phenylpropionate/trans-cinnamate dioxygenase ferredoxin component	Fluoranthene	-0.00174364	0.000468005	0.17473
Fluoranthene	K05794	terC; tellurite resistance protein TerC	Fluoranthene	-0.00211671	0.000554268	0.155495
Fluoranthene	K05810	yfiH; polyphenol oxidase [EC:1.10.3.-]	Fluoranthene	-0.00275009	0.000742755	0.178831
Fluoranthene	K05833	ABC.X4.A; putative ABC transport system ATP-binding protein	Fluoranthene	-0.00112207	0.000302441	0.178012
Fluoranthene	K05844	rimK; ribosomal protein S6--L-glutamate ligase [EC:6.3.2.-]	Fluoranthene	-0.00178904	0.000413529	0.0841415
Fluoranthene	K05845	opuC; osmoprotectant transport system substrate-binding protein	Fluoranthene	-0.0016811	0.000498335	0.247001
Fluoranthene	K05916	hmp; nitric oxide dioxygenase [EC:1.14.12.17]	Fluoranthene	-0.000977731	0.000249844	0.138133
Fluoranthene	K06044	treY, glgY; (1->4)-alpha-D-glucan 1-alpha-D-glucosylmutase [EC:5.4.99.15]	Fluoranthene	-0.00138335	0.000334154	0.106758
Fluoranthene	K06147	ABCB-BAC; ATP-binding cassette, subfamily B, bacterial	Fluoranthene	-0.00529421	0.00112229	0.0525811
Fluoranthene	K06975	uncharacterized protein	Fluoranthene	-0.002922	0.00065643	0.0718162
Fluoranthene	K06976	uncharacterized protein	Fluoranthene	-0.000938564	0.000230976	0.117182
Fluoranthene	K06987	uncharacterized protein	Fluoranthene	-0.00147197	0.000363694	0.119933
Fluoranthene	K07004	uncharacterized protein	Fluoranthene	-0.00122725	0.00020458	0.0105272
Fluoranthene	K07030	uncharacterized protein	Fluoranthene	-0.000966521	0.000203893	0.0525429
Fluoranthene	K07040	uncharacterized protein	Fluoranthene	-0.00218948	0.000441624	0.0419594
Fluoranthene	K07047	nfdA; N-substituted formamide deformylase [EC:3.5.1.91]	Fluoranthene	-0.00166817	0.00037418	0.0714281
Fluoranthene	K07052	uncharacterized protein	Fluoranthene	-0.00156912	0.000259302	0.00998942
Fluoranthene	K07054	uncharacterized protein	Fluoranthene	-0.00134546	0.000393709	0.240383
Fluoranthene	K07088	uncharacterized protein	Fluoranthene	-0.00134198	0.000396365	0.243486
Fluoranthene	K07095	uncharacterized protein	Fluoranthene	-0.000613756	0.000165676	0.178549
Fluoranthene	K07146	UPF0176 protein	Fluoranthene	-0.0024523	0.000589562	0.104058
Fluoranthene	K07164	uncharacterized protein	Fluoranthene	-0.00110464	0.00032082	0.234227
Fluoranthene	K07177	Lon-like protease	Fluoranthene	-0.00110695	0.000280088	0.133491
Fluoranthene	K07260	vanY; zinc D-Ala-D-Ala carboxypeptidase [EC:3.4.17.14]	Fluoranthene	-0.000545447	0.000132359	0.108809
Fluoranthene	K07386	pepO; putative endopeptidase [EC:3.4.24.-]	Fluoranthene	-0.00166689	0.000337241	0.0428639
Fluoranthene	K07442	TRM61, GCD14; tRNA (adenine57-N1/adenine58-N1)-methyltransferase catalytic subunit [EC:2.1.1.219 2.1.1.220]	Fluoranthene	-0.00162631	0.000345571	0.0532721
Fluoranthene	K07493	putative transposase	Fluoranthene	-0.00279655	0.000547231	0.0347403
Fluoranthene	K07504	predicted type IV restriction endonuclease	Fluoranthene	-0.000286984	6.68e-05	0.0872264
Fluoranthene	K07661	rstA; two-component system, OmpR family, response regulator RstA	Fluoranthene	-0.000286692	8.17e-05	0.218639
Fluoranthene	K07778	desK; two-component system, NarL family, sensor histidine kinase DesK [EC:2.7.13.3]	Fluoranthene	-0.000622203	0.000175515	0.209935
Fluoranthene	K07795	tctC; putative tricarboxylic transport membrane protein	Fluoranthene	-0.000966452	0.000242924	0.129889
Fluoranthene	K07816	E2.7.6.5X; putative GTP pyrophosphokinase [EC:2.7.6.5]	Fluoranthene	-0.000503264	0.000140782	0.204078
Fluoranthene	K08167	smvA, qacA, lfrA; MFS transporter, DHA2 family, multidrug resistance protein	Fluoranthene	-0.00112141	0.000224889	0.0405132
Fluoranthene	K08981	putative membrane protein	Fluoranthene	-0.000685258	0.000171448	0.127479
Fluoranthene	K08987	putative membrane protein	Fluoranthene	-0.000646249	0.000183624	0.216305
Fluoranthene	K08999	uncharacterized protein	Fluoranthene	-0.000870915	0.000234484	0.176907
Fluoranthene	K09019	rutE; 3-hydroxypropanoate dehydrogenase [EC:1.1.1.-]	Fluoranthene	-0.00110433	0.000184855	0.010839
Fluoranthene	K09118	uncharacterized protein	Fluoranthene	-0.00207314	0.00040079	0.0318708
Fluoranthene	K09125	uncharacterized protein	Fluoranthene	-0.00324903	0.000687345	0.0525429
Fluoranthene	K09167	uncharacterized protein	Fluoranthene	-0.00143566	0.00042656	0.248889
Fluoranthene	K09498	CCT6; T-complex protein 1 subunit zeta	Fluoranthene	0.000390899	9.74e-05	0.125693
Fluoranthene	K09692	tagG; teichoic acid transport system permease protein	Fluoranthene	-0.000655049	0.000146096	0.0701594
Fluoranthene	K09694	nodJ; lipooligosaccharide transport system permease protein	Fluoranthene	-0.00108734	0.00018274	0.0111639
Fluoranthene	K09695	nodI; lipooligosaccharide transport system ATP-binding protein	Fluoranthene	-0.00144078	0.000309145	0.0567524
Fluoranthene	K09793	uncharacterized protein	Fluoranthene	-0.00127263	0.000330431	0.148836
Fluoranthene	K09819	ABC.MN.P; manganese/iron transport system permease protein	Fluoranthene	-0.0011372	0.000242327	0.0541273
Fluoranthene	K10005	gluB; glutamate transport system substrate-binding protein	Fluoranthene	-0.000992784	0.000289332	0.237214
Fluoranthene	K10426	DCTN4; dynactin 5	Fluoranthene	0.000423137	0.000123388	0.237498
Fluoranthene	K10598	motD; chemotaxis protein MotD	Fluoranthene	0.000717491	0.000208784	0.235929
Fluoranthene	K11095	SNRPC; U1 small nuclear ribonucleoprotein C	Fluoranthene	0.000247097	5.61e-05	0.076283
Fluoranthene	K11610	mabA; beta-ketoacyl ACP reductase [EC:1.1.1.100]	Fluoranthene	-0.00118139	0.000221337	0.0258661
Fluoranthene	K11662	ACTR6, ARP6; actin-related protein 6	Fluoranthene	0.000356212	8.67e-05	0.110872
Fluoranthene	K12268	asp1; accessory secretory protein Asp3	Fluoranthene	-2.45e-05	7e-06	0.220037
Fluoranthene	K12351	SMPD2; sphingomyelin phosphodiesterase 2 [EC:3.1.4.12]	Fluoranthene	0.000358415	9.05e-05	0.132329
Fluoranthene	K12511	tadC; tight adherence protein C	Fluoranthene	-0.00157558	0.000297956	0.0277771
Fluoranthene	K12583	mgtA; phosphatidylinositol alpha 1,6-mannosyltransferase [EC:2.4.1.-]	Fluoranthene	-0.00139634	0.000306487	0.0650492
Fluoranthene	K12952	ctpE; cation-transporting P-type ATPase E [EC:7.2.2.-]	Fluoranthene	-0.00105543	0.000230996	0.064229
Fluoranthene	K13527	mpa; proteasome-associated ATPase	Fluoranthene	-0.00132365	0.000255615	0.0316012
Fluoranthene	K13571	pafA; proteasome accessory factor A [EC:6.3.1.19]	Fluoranthene	-0.0025961	0.000516374	0.0386879
Fluoranthene	K13771	nsrR; Rrf2 family transcriptional regulator, nitric oxide-sensitive transcriptional repressor	Fluoranthene	-0.00231753	0.000527714	0.0782087
Fluoranthene	K13788	pta; phosphate acetyltransferase [EC:2.3.1.8]	Fluoranthene	-0.00112426	0.000316476	0.208509
Fluoranthene	K13789	GGPS; geranylgeranyl diphosphate synthase, type II [EC:2.5.1.1 2.5.1.10 2.5.1.29]	Fluoranthene	-0.000910036	0.000180411	0.0378466
Fluoranthene	K13821	putA; RHH-type transcriptional regulator, proline utilization regulon repressor / proline dehydrogenase / delta 1-pyrroline-5-carboxylate dehydrogenase [EC:1.5.5.2 1.2.1.88]	Fluoranthene	0.00160579	0.000464132	0.229488
Fluoranthene	K14004	SEC13; protein transport protein SEC13	Fluoranthene	0.000462228	0.000123808	0.173132
Fluoranthene	K14052	puuP; putrescine importer	Fluoranthene	0.000159328	4.27e-05	0.173264
Fluoranthene	K14060	pinR; putative DNA-invertase from lambdoid prophage Rac	Fluoranthene	-0.000671074	0.000175022	0.152774
Fluoranthene	K14260	alaA; alanine-synthesizing transaminase [EC:2.6.1.66 2.6.1.2]	Fluoranthene	-0.00252231	0.000536889	0.0538829
Fluoranthene	K14445	SLC13A2_3_5; solute carrier family 13 (sodium-dependent dicarboxylate transporter), member 2/3/8	Fluoranthene	-0.00140044	0.000299934	0.0561634
Fluoranthene	K14623	dinD; DNA-damage-inducible protein D	Fluoranthene	-0.00010006	2.98e-05	0.249168
Fluoranthene	K14645	serine protease [EC:3.4.21.-]	Fluoranthene	-0.000904055	0.000213576	0.0949774
Fluoranthene	K15455	DPH3, KTI11; diphthamide biosynthesis protein 3	Fluoranthene	0.000684326	0.000165204	0.106442
Fluoranthene	K15520	mshD; mycothiol synthase [EC:2.3.1.189]	Fluoranthene	-0.00115011	0.000321224	0.202914
Fluoranthene	K15526	mshC; L-cysteine:1D-myo-inositol 2-amino-2-deoxy-alpha-D-glucopyranoside ligase [EC:6.3.1.13]	Fluoranthene	-0.00129011	0.000366724	0.21668
Fluoranthene	K15733	E1.11.1.19; dye decolorizing peroxidase [EC:1.11.1.19]	Fluoranthene	-0.00154994	0.000400525	0.146585
Fluoranthene	K16014	cydCD; ATP-binding cassette, subfamily C, bacterial CydCD	Fluoranthene	-0.00025284	6.1e-05	0.106014
Fluoranthene	K16164	acylpyruvate hydrolase [EC:3.7.1.5]	Fluoranthene	-0.00213013	0.000460231	0.0592048
Fluoranthene	K16960	tcyN; L-cystine transport system ATP-binding protein [EC:7.4.2.1]	Fluoranthene	-0.000965534	0.000237208	0.116196
Fluoranthene	K16967	dmoA; dimethyl-sulfide monooxygenase [EC:1.14.13.131]	Fluoranthene	-0.00071894	0.000141261	0.0356438
Fluoranthene	K18179	COA6; cytochrome c oxidase assembly factor 6	Fluoranthene	0.000245741	6.81e-05	0.198007
Fluoranthene	K18552	cmlA, cmlB, floR; MFS transporter, DHA1 family, chloramphenicol/florfenicol resistance protein	Fluoranthene	0.000108435	3.06e-05	0.210804
Fluoranthene	K18655	DDX19, DBP5; ATP-dependent RNA helicase DDX19/DBP5 [EC:3.6.4.13]	Fluoranthene	0.000272211	7.75e-05	0.218234
Fluoranthene	K18701	arsC; arsenate-mycothiol transferase [EC:2.8.4.2]	Fluoranthene	-0.00231478	0.000515978	0.07004
Fluoranthene	K19128	csy2; CRISPR-associated protein Csy2	Fluoranthene	-4.9e-05	9.39e-06	0.0304233
Fluoranthene	K19159	yefM; antitoxin YefM	Fluoranthene	-0.00272798	0.000601046	0.0664568
Fluoranthene	K19180	tll; dTDP-6-deoxy-L-talose 4-dehydrogenase (NAD+) [EC:1.1.1.339]	Fluoranthene	-4.31e-05	1.18e-05	0.192328
Fluorene	K00004	BDH; (R,R)-butanediol dehydrogenase / meso-butanediol dehydrogenase / diacetyl reductase [EC:1.1.1.4 1.1.1.- 1.1.1.303]	Fluorene	0.000756892	0.000180067	0.0988226
Fluorene	K00015	gyaR; glyoxylate reductase [EC:1.1.1.26]	Fluorene	0.000828573	0.000187234	0.0743037
Fluorene	K00074	paaH; 3-hydroxybutyryl-CoA dehydrogenase [EC:1.1.1.157]	Fluorene	0.00156247	0.000341384	0.0634357
Fluorene	K00116	mqo malate dehydrogenase (quinone) [EC:1.1.5.4]	Fluorene	0.000961857	0.000238127	0.121233
Fluorene	K00138	aldB; aldehyde dehydrogenase [EC:1.2.1.-]	Fluorene	0.000873205	0.000249584	0.220551
Fluorene	K00148	fdhA; glutathione-independent formaldehyde dehydrogenase [EC:1.2.1.46]	Fluorene	0.00111935	0.000255454	0.079045
Fluorene	K00150	gap2; glyceraldehyde-3-phosphate dehydrogenase (NAD(P)) [EC:1.2.1.59]	Fluorene	0.000361921	6.89e-05	0.029078
Fluorene	K00151	hpaE; 5-carboxymethyl-2-hydroxymuconic-semialdehyde dehydrogenase [EC:1.2.1.60]	Fluorene	0.000568438	0.000119474	0.0520695
Fluorene	K00172	porG; pyruvate ferredoxin oxidoreductase gamma subunit [EC:1.2.7.1]	Fluorene	-4.3e-05	1.24e-05	0.223838
Fluorene	K00242	sdhD; succinate dehydrogenase / fumarate reductase, membrane anchor subunit	Fluorene	0.00060672	0.000120171	0.0377311
Fluorene	K00252	GCDH; glutaryl-CoA dehydrogenase [EC:1.3.8.6]	Fluorene	0.00238981	0.000600859	0.129889
Fluorene	K00259	ald; alanine dehydrogenase [EC:1.4.1.1]	Fluorene	0.000611506	0.000126537	0.0485167
Fluorene	K00299	ssuE; FMN reductase [EC:1.5.1.38]	Fluorene	0.000864645	0.000254452	0.240383
Fluorene	K00342	nuoM; NADH-quinone oxidoreductase subunit M [EC:7.1.1.2]	Fluorene	-0.000838278	0.000234902	0.205539
Fluorene	K00528	fpr; ferredoxin/flavodoxin---NADP+ reductase [EC:1.18.1.2 1.19.1.1]	Fluorene	0.00174969	0.000282054	0.00809026
Fluorene	K00549	metE; 5-methyltetrahydropteroyltriglutamate--homocysteine methyltransferase [EC:2.1.1.14]	Fluorene	0.000950632	0.000198144	0.0501245
Fluorene	K00757	udp; uridine phosphorylase [EC:2.4.2.3]	Fluorene	5.76e-05	1.39e-05	0.10768
Fluorene	K00766	trpD; anthranilate phosphoribosyltransferase [EC:2.4.2.18]	Fluorene	0.000676434	0.000194562	0.224964
Fluorene	K01011	TST, MPST, sseA; thiosulfate/3-mercaptopyruvate sulfurtransferase [EC:2.8.1.1 2.8.1.2]	Fluorene	0.00233887	0.000536608	0.0809777
Fluorene	K01090	protein phosphatase [EC:3.1.3.16]	Fluorene	0.000875397	0.000260734	0.249832
Fluorene	K01256	pepN; aminopeptidase N [EC:3.4.11.2]	Fluorene	0.000626613	0.000145243	0.0855721
Fluorene	K01547	kdpB; potassium-transporting ATPase ATP-binding subunit [EC:7.2.2.6]	Fluorene	-0.00093578	0.000277783	0.248169
Fluorene	K01596	E4.1.1.32; phosphoenolpyruvate carboxykinase (GTP) [EC:4.1.1.32]	Fluorene	0.000772375	0.000205937	0.170385
Fluorene	K01652	E2.2.1.6L; acetolactate synthase I/II/III large subunit [EC:2.2.1.6]	Fluorene	0.0018298	0.000430986	0.0935676
Fluorene	K01659	prpC; 2-methylcitrate synthase [EC:2.3.3.5]	Fluorene	0.000978856	0.00023383	0.100256
Fluorene	K01664	pabA; para-aminobenzoate synthetase component II [EC:2.6.1.85]	Fluorene	0.000755156	0.000224934	0.249832
Fluorene	K01713	pheC; cyclohexadienyl dehydratase [EC:4.2.1.51 4.2.1.91]	Fluorene	0.000501851	0.000128412	0.139158
Fluorene	K01777	prdF; proline racemase [EC:5.1.1.4]	Fluorene	9.26e-05	2.43e-05	0.157141
Fluorene	K01858	INO1, ISYNA1; myo-inositol-1-phosphate synthase [EC:5.5.1.4]	Fluorene	0.000644038	0.000165975	0.144618
Fluorene	K01895	ACSS1_2; acetyl-CoA synthetase [EC:6.2.1.1]	Fluorene	0.00276299	0.000551606	0.0395371
Fluorene	K01916	nadE; NAD+ synthase [EC:6.3.1.5]	Fluorene	0.000736004	0.000191578	0.150745
Fluorene	K01952	PFAS, purL; phosphoribosylformylglycinamidine synthase [EC:6.3.5.3]	Fluorene	0.00293912	0.000778593	0.164765
Fluorene	K01969	E6.4.1.4B; 3-methylcrotonyl-CoA carboxylase beta subunit [EC:6.4.1.4]	Fluorene	0.000737355	0.000136862	0.0242853
Fluorene	K01989	ABC.X4.S; putative ABC transport system substrate-binding protein	Fluorene	0.000420869	0.000123633	0.240383
Fluorene	K02004	ABC.CD.P; putative ABC transport system permease protein	Fluorene	0.00170151	0.000304541	0.0184538
Fluorene	K02063	thiP; thiamine transport system permease protein	Fluorene	0.000447938	0.000129698	0.230755
Fluorene	K02106	atoE; short-chain fatty acids transporter	Fluorene	0.000736375	0.000134359	0.0213822
Fluorene	K02168	betT, betS; choline/glycine/proline betaine transport protein	Fluorene	0.00106133	0.000213355	0.0409545
Fluorene	K02203	thrH; phosphoserine / homoserine phosphotransferase [EC:3.1.3.3 2.7.1.39]	Fluorene	6.33e-05	1.74e-05	0.192514
Fluorene	K02338	dnaN; DNA polymerase III subunit beta [EC:2.7.7.7]	Fluorene	0.00112303	0.000321824	0.221434
Fluorene	K02462	gspM; general secretion pathway protein M	Fluorene	0.00092514	0.000275136	0.249168
Fluorene	K02472	wecC; UDP-N-acetyl-D-mannosaminuronic acid dehydrogenase [EC:1.1.1.336]	Fluorene	0.000600393	0.000112583	0.0259955
Fluorene	K02549	menC; O-succinylbenzoate synthase [EC:4.2.1.113]	Fluorene	0.000393187	0.00010852	0.194637
Fluorene	K02610	paaB; ring-1,2-phenylacetyl-CoA epoxidase subunit PaaB	Fluorene	0.000826741	0.000180409	0.0632198
Fluorene	K02611	paaC; ring-1,2-phenylacetyl-CoA epoxidase subunit PaaC [EC:1.14.13.149]	Fluorene	0.000914771	0.000245652	0.175251
Fluorene	K02612	paaD; ring-1,2-phenylacetyl-CoA epoxidase subunit PaaD	Fluorene	0.000869059	0.00021796	0.129157
Fluorene	K02618	paaZ; oxepin-CoA hydrolase / 3-oxo-5,6-dehydrosuberyl-CoA semialdehyde dehydrogenase [EC:3.3.2.12 1.2.1.91]	Fluorene	0.000576026	0.000105843	0.0224908
Fluorene	K02619	pabC; 4-amino-4-deoxychorismate lyase [EC:4.1.3.38]	Fluorene	0.000618089	0.000128118	0.0489825
Fluorene	K02654	pilD, pppA; leader peptidase (prepilin peptidase) / N-methyltransferase [EC:3.4.23.43 2.1.1.-]	Fluorene	0.000750087	0.000197719	0.160832
Fluorene	K02671	pilV; type IV pilus assembly protein PilV	Fluorene	0.000283937	7.17e-05	0.132329
Fluorene	K02883	RP-L18e; large subunit ribosomal protein L18e	Fluorene	0.000524861	0.000115185	0.0650492
Fluorene	K02895	RP-L24, MRPL24, rplX; large subunit ribosomal protein L24	Fluorene	0.00163068	0.000400916	0.116487
Fluorene	K02913	RP-L33, MRPL33, rpmG; large subunit ribosomal protein L33	Fluorene	-0.00875877	0.00189337	0.0593972
Fluorene	K03073	secE; preprotein translocase subunit SecE	Fluorene	0.000779879	0.000193996	0.124461
Fluorene	K03212	rumB; 23S rRNA (uracil747-C5)-methyltransferase [EC:2.1.1.189]	Fluorene	0.000451706	0.00013143	0.235929
Fluorene	K03298	TC.DME; drug/metabolite transporter, DME family	Fluorene	0.000507139	0.000151015	0.249832
Fluorene	K03303	lctP; lactate permease	Fluorene	0.00133005	0.000360596	0.182256
Fluorene	K03310	TC.AGCS; alanine or glycine:cation symporter, AGCS family	Fluorene	0.00131857	0.000391826	0.24891
Fluorene	K03312	gltS; glutamate:Na+ symporter, ESS family	Fluorene	0.00116298	0.000304042	0.154652
Fluorene	K03343	puo; putrescine oxidase [EC:1.4.3.10]	Fluorene	0.000148941	4.35e-05	0.239183
Fluorene	K03380	E1.14.13.7; phenol 2-monooxygenase (NADPH) [EC:1.14.13.7]	Fluorene	0.000542135	0.000151543	0.203351
Fluorene	K03402	argR, ahrC; transcriptional regulator of arginine metabolism	Fluorene	0.000644651	0.000186223	0.228836
Fluorene	K03417	prpB; methylisocitrate lyase [EC:4.1.3.30]	Fluorene	0.000900714	9.81e-05	0.000152173
Fluorene	K03517	nadA; quinolinate synthase [EC:2.5.1.72]	Fluorene	0.000809145	0.000235452	0.235929
Fluorene	K03529	smc; chromosome segregation protein	Fluorene	-0.000189261	5.46e-05	0.228641
Fluorene	K03546	sbcC, rad50; DNA repair protein SbcC/Rad50	Fluorene	0.000322971	9.13e-05	0.212112
Fluorene	K03588	ftsW, spoVE; cell division protein FtsW	Fluorene	0.000747962	0.000206186	0.19385
Fluorene	K03589	ftsQ; cell division protein FtsQ	Fluorene	0.00117104	0.000239756	0.0456422
Fluorene	K03885	ndh; NADH dehydrogenase [EC:1.6.99.3]	Fluorene	0.000781094	0.000180128	0.0834301
Fluorene	K03928	yvaK; carboxylesterase [EC:3.1.1.1]	Fluorene	0.000240084	6.07e-05	0.133209
Fluorene	K04768	acuC; acetoin utilization protein AcuC	Fluorene	0.000463826	0.000118841	0.139862
Fluorene	K05565	mnhA, mrpA; multicomponent Na+:H+ antiporter subunit A	Fluorene	0.0012418	0.000324154	0.153667
Fluorene	K05568	mnhD, mrpD; multicomponent Na+:H+ antiporter subunit D	Fluorene	0.00117306	0.000292826	0.126513
Fluorene	K05569	mnhE, mrpE; multicomponent Na+:H+ antiporter subunit E	Fluorene	0.00174467	0.000462233	0.164806
Fluorene	K05570	mnhF, mrpF; multicomponent Na+:H+ antiporter subunit F	Fluorene	0.00312121	0.000622932	0.0395099
Fluorene	K05596	iciA; LysR family transcriptional regulator, chromosome initiation inhibitor	Fluorene	0.00180378	0.000290121	0.00809026
Fluorene	K05794	terC; tellurite resistance protein TerC	Fluorene	0.00101912	0.000301402	0.244968
Fluorene	K05817	hcaR; LysR family transcriptional regulator, hca operon transcriptional activator	Fluorene	0.000507911	0.000148008	0.237214
Fluorene	K05916	hmp; nitric oxide dioxygenase [EC:1.14.12.17]	Fluorene	0.000857905	0.000135861	0.00726592
Fluorene	K06001	trpB; tryptophan synthase beta chain [EC:4.2.1.20]	Fluorene	0.000715166	0.00020504	0.221476
Fluorene	K06377	spo0M; sporulation-control protein	Fluorene	0.000523903	0.000155577	0.248409
Fluorene	K06975	uncharacterized protein	Fluorene	0.00161336	0.000356956	0.0676619
Fluorene	K06976	uncharacterized protein	Fluorene	0.000441585	0.000125601	0.217402
Fluorene	K06987	uncharacterized protein	Fluorene	0.000684313	0.000197771	0.229437
Fluorene	K06988	fno; 8-hydroxy-5-deazaflavin:NADPH oxidoreductase [EC:1.5.1.40]	Fluorene	0.000290172	6.48e-05	0.0708562
Fluorene	K07004	uncharacterized protein	Fluorene	0.000431792	0.000111247	0.144425
Fluorene	K07030	uncharacterized protein	Fluorene	0.000383469	0.000110874	0.229784
Fluorene	K07040	uncharacterized protein	Fluorene	0.00083772	0.000240147	0.221476
Fluorene	K07052	uncharacterized protein	Fluorene	0.000772744	0.000141004	0.0213822
Fluorene	K07153	hflD; high frequency lysogenization protein	Fluorene	0.000523737	0.000155828	0.249518
Fluorene	K07318		Fluorene	0.000478389	0.000138976	0.234426
Fluorene	K07335	bmpA; basic membrane protein A and related proteins	Fluorene	0.000496482	0.000135094	0.185279
Fluorene	K07400	nfuA; Fe/S biogenesis protein NfuA	Fluorene	0.000418815	0.000124124	0.246864
Fluorene	K07442	TRM61, GCD14; tRNA (adenine57-N1/adenine58-N1)-methyltransferase catalytic subunit [EC:2.1.1.219 2.1.1.220]	Fluorene	0.000724727	0.000187916	0.147626
Fluorene	K07493	putative transposase	Fluorene	0.0017025	0.000297575	0.0152697
Fluorene	K07501	3'-5' exonuclease	Fluorene	0.000260132	7.42e-05	0.219451
Fluorene	K07795	tctC; putative tricarboxylic transport membrane protein	Fluorene	0.00050477	0.000132098	0.155036
Fluorene	K07938	ARF3; ADP-ribosylation factor 3	Fluorene	2e-05	5.59e-06	0.204293
Fluorene	K08167	smvA, qacA, lfrA; MFS transporter, DHA2 family, multidrug resistance protein	Fluorene	0.000410636	0.000122291	0.249832
Fluorene	K08289	purT; phosphoribosylglycinamide formyltransferase 2 [EC:2.1.2.2]	Fluorene	0.000458475	0.000132346	0.228641
Fluorene	K08325	yqhD; NADP-dependent alcohol dehydrogenase [EC:1.1.-.-]	Fluorene	0.000211311	6.21e-05	0.240383
Fluorene	K08981	putative membrane protein	Fluorene	0.000346336	9.32e-05	0.17681
Fluorene	K08997	ydiU; uncharacterized protein	Fluorene	0.00055006	0.00015336	0.201464
Fluorene	K09016	rutG; putative pyrimidine permease RutG	Fluorene	0.000177753	5.29e-05	0.249275
Fluorene	K09019	rutE; 3-hydroxypropanoate dehydrogenase [EC:1.1.1.-]	Fluorene	0.000409313	0.000100521	0.116152
Fluorene	K09118	uncharacterized protein	Fluorene	0.000968446	0.000217943	0.0726531
Fluorene	K09692	tagG; teichoic acid transport system permease protein	Fluorene	0.000287157	7.94e-05	0.196355
Fluorene	K09694	nodJ; lipooligosaccharide transport system permease protein	Fluorene	0.000561032	9.94e-05	0.0169855
Fluorene	K09793	uncharacterized protein	Fluorene	0.000604804	0.000179683	0.248871
Fluorene	K09819	ABC.MN.P; manganese/iron transport system permease protein	Fluorene	0.000595838	0.000131773	0.0676256
Fluorene	K10005	gluB; glutamate transport system substrate-binding protein	Fluorene	0.000694521	0.000157334	0.075523
Fluorene	K10545	xylG; D-xylose transport system ATP-binding protein [EC:7.5.2.10]	Fluorene	-0.00011938	3.04e-05	0.137304
Fluorene	K10807	RRM1; ribonucleoside-diphosphate reductase subunit M1 [EC:1.17.4.1]	Fluorene	0.000262346	5.57e-05	0.0532721
Fluorene	K10938	acfC; accessory colonization factor AcfC	Fluorene	9.56e-05	2.82e-05	0.240814
Fluorene	K11263	bccA, pccA; acetyl-CoA/propionyl-CoA carboxylase, biotin carboxylase, biotin carboxyl carrier protein [EC:6.4.1.2 6.4.1.3 6.3.4.14]	Fluorene	0.00166439	0.000416438	0.127479
Fluorene	K11610	mabA; beta-ketoacyl ACP reductase [EC:1.1.1.100]	Fluorene	0.000793613	0.000120359	0.00492639
Fluorene	K11928	putP; sodium/proline symporter	Fluorene	0.000826334	0.000205308	0.123858
Fluorene	K12952	ctpE; cation-transporting P-type ATPase E [EC:7.2.2.-]	Fluorene	0.000471697	0.000125612	0.169357
Fluorene	K13527	mpa; proteasome-associated ATPase	Fluorene	0.000542943	0.000138999	0.139614
Fluorene	K13788	pta; phosphate acetyltransferase [EC:2.3.1.8]	Fluorene	0.000959085	0.000172094	0.0188345
Fluorene	K13789	GGPS; geranylgeranyl diphosphate synthase, type II [EC:2.5.1.1 2.5.1.10 2.5.1.29]	Fluorene	0.000413883	9.81e-05	0.0968759
Fluorene	K13954	yiaY; alcohol dehydrogenase [EC:1.1.1.1]	Fluorene	0.000587503	0.000173051	0.240506
Fluorene	K14260	alaA; alanine-synthesizing transaminase [EC:2.6.1.66 2.6.1.2]	Fluorene	0.00102453	0.000291951	0.218959
Fluorene	K14267	dapC; N-succinyldiaminopimelate aminotransferase [EC:2.6.1.17]	Fluorene	0.000736328	0.000216802	0.240506
Fluorene	K14645	serine protease [EC:3.4.21.-]	Fluorene	0.000395586	0.000116139	0.240383
Fluorene	K14768	UTP7, WDR46; U3 small nucleolar RNA-associated protein 7	Fluorene	0.000259193	7.49e-05	0.228836
Fluorene	K14956	esxA, esat6; 6 kDa early secretory antigenic target	Fluorene	4.26e-05	1.21e-05	0.214519
Fluorene	K15040	CYP720B, PTAO; abieta-7,13-dien-18-ol hydroxylase [EC:1.14.14.145]	Fluorene	9.51e-05	2.82e-05	0.245992
Fluorene	K15372	toa; taurine---2-oxoglutarate transaminase [EC:2.6.1.55]	Fluorene	0.000499645	0.000134882	0.178549
Fluorene	K15555	ssuB; sulfonate transport system ATP-binding protein [EC:3.6.3.-]	Fluorene	0.000658415	0.00016288	0.120692
Fluorene	K16164	acylpyruvate hydrolase [EC:3.7.1.5]	Fluorene	0.00105897	0.000250266	0.095176
Fluorene	K16345	xanP; xanthine permease XanP	Fluorene	0.000292659	8.6e-05	0.240383
Fluorene	K16960	tcyN; L-cystine transport system ATP-binding protein [EC:7.4.2.1]	Fluorene	0.000678118	0.000128989	0.0289046
Fluorene	K16967	dmoA; dimethyl-sulfide monooxygenase [EC:1.14.13.131]	Fluorene	0.000378209	7.68e-05	0.0439037
Fluorene	K17713	bamB; outer membrane protein assembly factor BamB	Fluorene	0.000364069	0.000107967	0.24733
Fluorene	K18191	FMC1; ATP synthase assembly factor FMC1, mitochondrial	Fluorene	0.00019367	5.55e-05	0.221476
Fluorene	K19128	csy2; CRISPR-associated protein Csy2	Fluorene	2.05e-05	5.11e-06	0.124979
Fluorene	K19159	yefM; antitoxin YefM	Fluorene	0.00121032	0.000326839	0.178831
Fluorene	K19306	BUD23; 18S rRNA (guanine1575-N7)-methyltransferase [EC:2.1.1.309]	Fluorene	8.32e-05	2.47e-05	0.249027
Fluorene	K19577	ydhP; MFS transporter, DHA1 family, inner membrane transport protein	Fluorene	0.000872688	0.000227161	0.150745
Indeno[1,2,3-c,d]pyrene	K00169	porA; pyruvate ferredoxin oxidoreductase alpha subunit [EC:1.2.7.1]	Indeno[1,2,3-c,d]pyrene	-7.35e-05	1.55e-05	0.0522681
Indeno[1,2,3-c,d]pyrene	K00170	porB; pyruvate ferredoxin oxidoreductase beta subunit [EC:1.2.7.1]	Indeno[1,2,3-c,d]pyrene	-8.8e-05	2.09e-05	0.0977177
Indeno[1,2,3-c,d]pyrene	K00172	porG; pyruvate ferredoxin oxidoreductase gamma subunit [EC:1.2.7.1]	Indeno[1,2,3-c,d]pyrene	-4.04e-05	9.39e-06	0.0870303
Indeno[1,2,3-c,d]pyrene	K00557	tRNA (uracil-5-)-methyltransferase [EC:2.1.1.35]	Indeno[1,2,3-c,d]pyrene	0.000237971	5.95e-05	0.127428
Indeno[1,2,3-c,d]pyrene	K00757	udp; uridine phosphorylase [EC:2.4.2.3]	Indeno[1,2,3-c,d]pyrene	-6.23e-05	1.06e-05	0.0124332
Indeno[1,2,3-c,d]pyrene	K00954	E2.7.7.3A, coaD, kdtB; pantetheine-phosphate adenylyltransferase [EC:2.7.7.3]	Indeno[1,2,3-c,d]pyrene	-0.00126671	0.000325274	0.141689
Indeno[1,2,3-c,d]pyrene	K01270	pepD; dipeptidase D [EC:3.4.13.-]	Indeno[1,2,3-c,d]pyrene	-6.34e-05	1.77e-05	0.202914
Indeno[1,2,3-c,d]pyrene	K01838	pgmB; beta-phosphoglucomutase [EC:5.4.2.6]	Indeno[1,2,3-c,d]pyrene	-3.29e-05	5.53e-06	0.0111639
Indeno[1,2,3-c,d]pyrene	K02348	elaA; ElaA protein	Indeno[1,2,3-c,d]pyrene	-0.00016477	3.91e-05	0.0983194
Indeno[1,2,3-c,d]pyrene	K02883	RP-L18e; large subunit ribosomal protein L18e	Indeno[1,2,3-c,d]pyrene	0.000412474	8.76e-05	0.0532721
Indeno[1,2,3-c,d]pyrene	K03168	topA; DNA topoisomerase I [EC:5.6.2.1]	Indeno[1,2,3-c,d]pyrene	0.000361499	0.000100542	0.199502
Indeno[1,2,3-c,d]pyrene	K03828	yjgM; putative acetyltransferase [EC:2.3.1.-]	Indeno[1,2,3-c,d]pyrene	-5.11e-05	1.02e-05	0.0395371
Indeno[1,2,3-c,d]pyrene	K07052	uncharacterized protein	Indeno[1,2,3-c,d]pyrene	-0.000397611	0.000107256	0.178465
Indeno[1,2,3-c,d]pyrene	K11529	gck, gckA, GLYCTK; glycerate 2-kinase [EC:2.7.1.165]	Indeno[1,2,3-c,d]pyrene	3.63e-05	1.05e-05	0.231557
Indeno[1,2,3-c,d]pyrene	K12268	asp1; accessory secretory protein Asp4	Indeno[1,2,3-c,d]pyrene	-1.2e-05	2.9e-06	0.104781
Indeno[1,2,3-c,d]pyrene	K13888	macA; membrane fusion protein, macrolide-specific efflux system	Indeno[1,2,3-c,d]pyrene	-7.41e-05	2.19e-05	0.245052
Indeno[1,2,3-c,d]pyrene	K14623	dinD; DNA-damage-inducible protein D	Indeno[1,2,3-c,d]pyrene	-4.69e-05	1.23e-05	0.157871
Indeno[1,2,3-c,d]pyrene	K15736	lhgO; (S)-2-hydroxyglutarate dehydrogenase [EC:1.1.5.13]	Indeno[1,2,3-c,d]pyrene	-2.5e-05	7.33e-06	0.240383
Indeno[1,2,3-c,d]pyrene	K16051	tesI; 3-oxo-5alpha-steroid 4-dehydrogenase [EC:1.3.99.5]	Indeno[1,2,3-c,d]pyrene	-3.14e-05	8e-06	0.137304
Indeno[1,2,3-c,d]pyrene	K16786	ecfA1; energy-coupling factor transport system ATP-binding protein [EC:3.6.3.-]	Indeno[1,2,3-c,d]pyrene	-0.000286019	8.04e-05	0.20705
Indeno[1,2,3-c,d]pyrene	K16787	ecfA2; energy-coupling factor transport system ATP-binding protein [EC:3.6.3.-]	Indeno[1,2,3-c,d]pyrene	-0.000258836	6.96e-05	0.176725
Indeno[1,2,3-c,d]pyrene	K19128	csy2; CRISPR-associated protein Csy2	Indeno[1,2,3-c,d]pyrene	-1.47e-05	3.89e-06	0.164214
Phenanthrene	K00074	paaH; 3-hydroxybutyryl-CoA dehydrogenase [EC:1.1.1.157]	Phenanthrene	0.00214674	0.000520689	0.108689
Phenanthrene	K00175	korB, oorB, oforB; 2-oxoglutarate/2-oxoacid ferredoxin oxidoreductase subunit beta [EC:1.2.7.3 1.2.7.11]	Phenanthrene	-0.00236855	0.000551761	0.0873529
Phenanthrene	K00242	sdhD; succinate dehydrogenase / fumarate reductase, membrane anchor subunit	Phenanthrene	0.00127737	0.000183289	0.00288936
Phenanthrene	K00259	ald; alanine dehydrogenase [EC:1.4.1.1]	Phenanthrene	0.000656945	0.000192998	0.240383
Phenanthrene	K00324	pntA; H+-translocating NAD(P) transhydrogenase subunit alpha [EC:1.6.1.2 7.1.1.1]	Phenanthrene	-0.00308412	0.000839403	0.185382
Phenanthrene	K00334	nuoE; NADH-quinone oxidoreductase subunit E [EC:7.1.1.2]	Phenanthrene	-0.00158864	0.000417448	0.157965
Phenanthrene	K00335	nuoF; NADH-quinone oxidoreductase subunit F [EC:7.1.1.2]	Phenanthrene	-0.00252611	0.00064247	0.136889
Phenanthrene	K00341	nuoL; NADH-quinone oxidoreductase subunit L [EC:7.1.1.2]	Phenanthrene	-0.00165429	0.000388926	0.0925078
Phenanthrene	K00389	yidH; putative membrane protein	Phenanthrene	0.000789937	0.000207786	0.158913
Phenanthrene	K00549	metE; 5-methyltetrahydropteroyltriglutamate--homocysteine methyltransferase [EC:2.1.1.14]	Phenanthrene	0.00181537	0.000302215	0.0104791
Phenanthrene	K00616	E2.2.1.2, talA, talB; transaldolase [EC:2.2.1.2]	Phenanthrene	-0.00215203	0.000465773	0.059887
Phenanthrene	K00757	udp; uridine phosphorylase [EC:2.4.2.3]	Phenanthrene	0.000122934	2.13e-05	0.0139824
Phenanthrene	K01061	E3.1.1.45; carboxymethylenebutenolidase [EC:3.1.1.45]	Phenanthrene	0.00262028	0.000718248	0.190896
Phenanthrene	K01187	malZ; alpha-glucosidase [EC:3.2.1.20]	Phenanthrene	0.00134788	0.000353578	0.157141
Phenanthrene	K01236	treZ; maltooligosyltrehalose trehalohydrolase [EC:3.2.1.141]	Phenanthrene	0.00108297	0.000304622	0.207974
Phenanthrene	K01256	pepN; aminopeptidase N [EC:3.4.11.2]	Phenanthrene	0.00158175	0.000221529	0.00228366
Phenanthrene	K01284	dcp; peptidyl-dipeptidase Dcp [EC:3.4.15.5]	Phenanthrene	0.000982164	0.000242812	0.120178
Phenanthrene	K01354	ptrB; oligopeptidase B [EC:3.4.21.83]	Phenanthrene	0.00162488	0.000371982	0.0801516
Phenanthrene	K01489	cdd, CDA; cytidine deaminase [EC:3.5.4.5]	Phenanthrene	0.00143053	0.000309017	0.0591773
Phenanthrene	K01493	comEB; dCMP deaminase [EC:3.5.4.12]	Phenanthrene	-0.00242818	0.000696165	0.221476
Phenanthrene	K01546	kdpA; potassium-transporting ATPase potassium-binding subunit	Phenanthrene	-0.00278498	0.000825018	0.246352
Phenanthrene	K01547	kdpB; potassium-transporting ATPase ATP-binding subunit [EC:7.2.2.6]	Phenanthrene	-0.00173971	0.000423683	0.111014
Phenanthrene	K01548	kdpC; potassium-transporting ATPase KdpC subunit	Phenanthrene	-0.00228673	0.000594547	0.149852
Phenanthrene	K01620	ltaE; threonine aldolase [EC:4.1.2.48]	Phenanthrene	0.00094155	0.000265215	0.208882
Phenanthrene	K01644	citE; citrate lyase subunit beta / citryl-CoA lyase [EC:4.1.3.34]	Phenanthrene	0.0013503	0.000342426	0.134877
Phenanthrene	K01710	rfbB, rmlB, rffG; dTDP-glucose 4,6-dehydratase [EC:4.2.1.46]	Phenanthrene	0.00267232	0.000604919	0.0751214
Phenanthrene	K01786	na	Phenanthrene	-0.00388048	0.00105718	0.186231
Phenanthrene	K01838	pgmB; beta-phosphoglucomutase [EC:5.4.2.6]	Phenanthrene	5.3e-05	1.11e-05	0.0505436
Phenanthrene	K01858	INO1, ISYNA1; myo-inositol-1-phosphate synthase [EC:5.5.1.4]	Phenanthrene	0.000988504	0.00025315	0.139759
Phenanthrene	K01912	paaK; phenylacetate-CoA ligase [EC:6.2.1.30]	Phenanthrene	0.00148965	0.000368834	0.121233
Phenanthrene	K01916	nadE; NAD+ synthase [EC:6.3.1.5]	Phenanthrene	0.000986674	0.0002922	0.246067
Phenanthrene	K01929	murF; UDP-N-acetylmuramoyl-tripeptide--D-alanyl-D-alanine ligase [EC:6.3.2.10]	Phenanthrene	-0.00223389	0.000596958	0.171569
Phenanthrene	K01934	MTHFS; 5-formyltetrahydrofolate cyclo-ligase [EC:6.3.3.2]	Phenanthrene	0.000731565	0.000180478	0.118588
Phenanthrene	K02004	ABC.CD.P; putative ABC transport system permease protein	Phenanthrene	0.00225827	0.000464496	0.0467306
Phenanthrene	K02020	modA; molybdate transport system substrate-binding protein	Phenanthrene	-0.00174595	0.000479711	0.192514
Phenanthrene	K02230	cobN; cobaltochelatase CobN [EC:6.6.1.2]	Phenanthrene	-0.00136254	0.000378633	0.199226
Phenanthrene	K02316	dnaG; DNA primase [EC:2.7.7.101]	Phenanthrene	0.00155357	0.000358013	0.0831045
Phenanthrene	K02446	glpX; fructose-1,6-bisphosphatase II [EC:3.1.3.11]	Phenanthrene	0.00143169	0.000298876	0.0501245
Phenanthrene	K02549	menC; O-succinylbenzoate synthase [EC:4.2.1.113]	Phenanthrene	0.000599556	0.000165518	0.194741
Phenanthrene	K02610	paaB; ring-1,2-phenylacetyl-CoA epoxidase subunit PaaB	Phenanthrene	0.00139848	0.000275165	0.0359461
Phenanthrene	K02612	paaD; ring-1,2-phenylacetyl-CoA epoxidase subunit PaaD	Phenanthrene	0.00148259	0.000332439	0.0714099
Phenanthrene	K02613	paaE; ring-1,2-phenylacetyl-CoA epoxidase subunit PaaE	Phenanthrene	0.00155478	0.000342762	0.0664568
Phenanthrene	K02614	paaI; acyl-CoA thioesterase [EC:3.1.2.-]	Phenanthrene	0.00232774	0.000411846	0.0168428
Phenanthrene	K02618	paaZ; oxepin-CoA hydrolase / 3-oxo-5,6-dehydrosuberyl-CoA semialdehyde dehydrogenase [EC:3.3.2.12 1.2.1.91]	Phenanthrene	0.000974234	0.000161435	0.0101716
Phenanthrene	K02619	pabC; 4-amino-4-deoxychorismate lyase [EC:4.1.3.38]	Phenanthrene	0.000684047	0.000195409	0.220551
Phenanthrene	K02879	RP-L17, MRPL17, rplQ; large subunit ribosomal protein L17	Phenanthrene	0.00377522	0.000999037	0.16404
Phenanthrene	K02889	RP-L21e, RPL21; large subunit ribosomal protein L21e	Phenanthrene	-0.000341667	0.00010035	0.240383
Phenanthrene	K02902	RP-L28; large subunit ribosomal protein L29	Phenanthrene	-0.00746552	0.00187126	0.128857
Phenanthrene	K02950	RP-S12; small subunit ribosomal protein S12	Phenanthrene	0.00489122	0.00135102	0.195133
Phenanthrene	K02975	RP-S25e, RPS25; small subunit ribosomal protein S25e	Phenanthrene	-0.000213712	6.02e-05	0.209082
Phenanthrene	K03168	topA; DNA topoisomerase I [EC:5.6.2.1]	Phenanthrene	-0.00100306	0.000201602	0.0409506
Phenanthrene	K03178	topG, rgy; reverse gyrase [EC:5.6.2.2 3.6.4.12]	Phenanthrene	-0.000246773	6.81e-05	0.194329
Phenanthrene	K03426	E3.6.1.22, NUDT12, nudC; NAD+ diphosphatase [EC:3.6.1.22]	Phenanthrene	-0.00262555	0.000643652	0.114624
Phenanthrene	K03522	fixB, etfA; electron transfer flavoprotein alpha subunit	Phenanthrene	0.00136836	0.000367574	0.175345
Phenanthrene	K03524	birA; BirA family transcriptional regulator, biotin operon repressor / biotin---[acetyl-CoA-carboxylase] ligase [EC:6.3.4.15]	Phenanthrene	0.000926577	0.000159612	0.0135452
Phenanthrene	K03536	rnpA; ribonuclease P protein component [EC:3.1.26.5]	Phenanthrene	0.000907401	0.000210236	0.0853489
Phenanthrene	K03549	kup; KUP system potassium uptake protein	Phenanthrene	-0.00205464	0.000434029	0.0525429
Phenanthrene	K03635	MOCS2B, moaE; molybdopterin synthase catalytic subunit [EC:2.8.1.12]	Phenanthrene	-0.00342597	0.000858992	0.129059
Phenanthrene	K03657	uvrD, pcrA; DNA helicase II / ATP-dependent DNA helicase PcrA [EC:3.6.4.12]	Phenanthrene	0.00263025	0.000658018	0.127479
Phenanthrene	K03711	fur, zur, furB; Fur family transcriptional regulator, ferric uptake regulator	Phenanthrene	0.00292483	0.000801879	0.190923
Phenanthrene	K03828	yjgM; putative acetyltransferase [EC:2.3.1.-]	Phenanthrene	8.03e-05	2.05e-05	0.137304
Phenanthrene	K05592	deaD, cshA; ATP-dependent RNA helicase DeaD [EC:3.6.4.13]	Phenanthrene	0.00115308	0.000307772	0.171128
Phenanthrene	K06042	cobH-cbiC; precorrin-8X/cobalt-precorrin-8 methylmutase [EC:5.4.99.61 5.4.99.60]	Phenanthrene	-0.0020602	0.000557401	0.180328
Phenanthrene	K06044	treY, glgY; (1->4)-alpha-D-glucan 1-alpha-D-glucosylmutase [EC:5.4.99.15]	Phenanthrene	0.000974923	0.000277145	0.21668
Phenanthrene	K06147	ABCB-BAC; ATP-binding cassette, subfamily B, bacterial	Phenanthrene	0.00317122	0.000930825	0.240383
Phenanthrene	K06204	dksA; DnaK suppressor protein	Phenanthrene	0.00159322	0.000465402	0.239465
Phenanthrene	K06287	maf; septum formation protein	Phenanthrene	-0.00311044	0.000805979	0.14735
Phenanthrene	K06944	uncharacterized protein	Phenanthrene	-0.000151634	4.14e-05	0.187152
Phenanthrene	K07004	uncharacterized protein	Phenanthrene	0.000771005	0.000169677	0.0661502
Phenanthrene	K07047	nfdA; N-substituted formamide deformylase [EC:3.5.1.91]	Phenanthrene	0.00158399	0.000310342	0.0350202
Phenanthrene	K07119	PTGR3, ZADH2; prostaglandin reductase 3 [EC:1.3.1.48]	Phenanthrene	-0.00189663	0.000528627	0.201128
Phenanthrene	K07156	copC, pcoC; copper resistance protein C	Phenanthrene	0.00144972	0.00040116	0.196444
Phenanthrene	K07386	pepO; putative endopeptidase [EC:3.4.24.-]	Phenanthrene	0.0014183	0.000279706	0.0364979
Phenanthrene	K08304	mltA; membrane-bound lytic murein transglycosylase A [EC:4.2.2.-]	Phenanthrene	0.00102307	0.000275327	0.176725
Phenanthrene	K09009	uncharacterized protein	Phenanthrene	-0.00254084	0.000679223	0.171712
Phenanthrene	K09019	rutE; 3-hydroxypropanoate dehydrogenase [EC:1.1.1.-]	Phenanthrene	0.000665426	0.000153317	0.0830692
Phenanthrene	K09125	uncharacterized protein	Phenanthrene	0.00222205	0.00057008	0.141054
Phenanthrene	K09660	MPDU1; mannose-P-dolichol utilization defect 1	Phenanthrene	-0.00042114	0.000122485	0.235566
Phenanthrene	K09761	rsmE; 16S rRNA (uracil1498-N3)-methyltransferase [EC:2.1.1.193]	Phenanthrene	0.00168927	0.000444738	0.15969
Phenanthrene	K09956	uncharacterized protein	Phenanthrene	0.000170574	4.56e-05	0.171569
Phenanthrene	K10536	aguA; agmatine deiminase [EC:3.5.3.12]	Phenanthrene	0.000755191	0.000212477	0.208208
Phenanthrene	K10563	mutM, fpg; formamidopyrimidine-DNA glycosylase [EC:3.2.2.23 4.2.99.18]	Phenanthrene	0.00147303	0.000410447	0.201072
Phenanthrene	K10598	motD; chemotaxis protein MotD	Phenanthrene	-0.000641647	0.000173164	0.178465
Phenanthrene	K12486	SMAP; stromal membrane-associated protein	Phenanthrene	-0.000238969	6.37e-05	0.170475
Phenanthrene	K12511	tadC; tight adherence protein C	Phenanthrene	0.000924225	0.000247123	0.171891
Phenanthrene	K13821	putA; RHH-type transcriptional regulator, proline utilization regulon repressor / proline dehydrogenase / delta 1-pyrroline-5-carboxylate dehydrogenase [EC:1.5.5.2 1.2.1.88]	Phenanthrene	-0.00144615	0.000384949	0.16916
Phenanthrene	K13993	HSP20; HSP20 family protein	Phenanthrene	-0.00391576	0.000934446	0.0998884
Phenanthrene	K14060	pinR; putative DNA-invertase from lambdoid prophage Rac	Phenanthrene	0.000524701	0.000145162	0.196355
Phenanthrene	K14445	SLC13A2_3_5; solute carrier family 13 (sodium-dependent dicarboxylate transporter), member 2/3/9	Phenanthrene	0.000882887	0.000248764	0.209082
Phenanthrene	K15040	CYP720B, PTAO; abieta-7,13-dien-18-ol hydroxylase [EC:1.14.14.145]	Phenanthrene	-0.000144842	4.29e-05	0.247153
Phenanthrene	K15554	ssuC; sulfonate transport system permease protein	Phenanthrene	0.000739208	0.000167288	0.0750416
Phenanthrene	K18587	COQ9; ubiquinone biosynthesis protein COQ9	Phenanthrene	0.000513103	0.000142916	0.200632
Pyrene	K00150	gap2; glyceraldehyde-3-phosphate dehydrogenase (NAD(P)) [EC:1.2.1.59]	Pyrene	0.000461402	9.46e-05	0.0459971
Pyrene	K00528	fpr; ferredoxin/flavodoxin---NADP+ reductase [EC:1.18.1.2 1.19.1.1]	Pyrene	0.00168409	0.00038733	0.0822634
Pyrene	K00557	tRNA (uracil-5-)-methyltransferase [EC:2.1.1.35]	Pyrene	0.000450027	0.000107443	0.100169
Pyrene	K01838	pgmB; beta-phosphoglucomutase [EC:5.4.2.6]	Pyrene	-3.54e-05	9.98e-06	0.210049
Pyrene	K02106	atoE; short-chain fatty acids transporter	Pyrene	0.000763951	0.000184508	0.106727
Pyrene	K02472	wecC; UDP-N-acetyl-D-mannosaminuronic acid dehydrogenase [EC:1.1.1.336]	Pyrene	0.000580449	0.000154604	0.169384
Pyrene	K02612	paaD; ring-1,2-phenylacetyl-CoA epoxidase subunit PaaD	Pyrene	0.00101786	0.000299313	0.240383
Pyrene	K02614	paaI; acyl-CoA thioesterase [EC:3.1.2.-]	Pyrene	0.00136436	0.000370807	0.184273
Pyrene	K02618	paaZ; oxepin-CoA hydrolase / 3-oxo-5,6-dehydrosuberyl-CoA semialdehyde dehydrogenase [EC:3.3.2.12 1.2.1.91]	Pyrene	0.000564437	0.000145348	0.144079
Pyrene	K03417	prpB; methylisocitrate lyase [EC:4.1.3.30]	Pyrene	0.000453533	0.000134652	0.248337
Pyrene	K03928	yvaK; carboxylesterase [EC:3.1.1.1]	Pyrene	0.000292356	8.34e-05	0.21958
Pyrene	K05596	iciA; LysR family transcriptional regulator, chromosome initiation inhibitor	Pyrene	0.00160152	0.000398407	0.124461
Pyrene	K05916	hmp; nitric oxide dioxygenase [EC:1.14.12.17]	Pyrene	0.000753325	0.00018657	0.12127
Pyrene	K07493	putative transposase	Pyrene	0.00146747	0.000408644	0.200419
Pyrene	K09019	rutE; 3-hydroxypropanoate dehydrogenase [EC:1.1.1.-]	Pyrene	0.000521995	0.00013804	0.163748
Pyrene	K09692	tagG; teichoic acid transport system permease protein	Pyrene	0.000433548	0.000109097	0.13043
Pyrene	K11610	mabA; beta-ketoacyl ACP reductase [EC:1.1.1.100]	Pyrene	0.000763468	0.000165283	0.0599461
Pyrene	K14060	pinR; putative DNA-invertase from lambdoid prophage Rac	Pyrene	0.000483742	0.000130697	0.179067
Pyrene	K14645	serine protease [EC:3.4.21.-]	Pyrene	0.000570575	0.000159488	0.203351
Pyrene	K19159	yefM; antitoxin YefM	Pyrene	0.00164494	0.00044883	0.187437
Site	K00334	nuoE; NADH-quinone oxidoreductase subunit E [EC:7.1.1.2]	Scalp	0.000276922	7.55e-05	0.186433
Site	K00354	E1.6.99.1; NADPH2 dehydrogenase [EC:1.6.99.1]	Scalp	0.00032847	9.66e-05	0.240383
Site	K00549	metE; 5-methyltetrahydropteroyltriglutamate--homocysteine methyltransferase [EC:2.1.1.14]	Scalp	-0.000186366	5.46e-05	0.240383
Site	K00766	trpD; anthranilate phosphoribosyltransferase [EC:2.4.2.18]	Scalp	-0.000191382	5.37e-05	0.205713
Site	K00847	E2.7.1.4, scrK; fructokinase [EC:2.7.1.4]	Scalp	-0.000173382	4.67e-05	0.176725
Site	K00973	rfbA, rmlA, rffH; glucose-1-phosphate thymidylyltransferase [EC:2.7.7.24]	Scalp	0.000323718	6.61e-05	0.0452759
Site	K01256	pepN; aminopeptidase N [EC:3.4.11.2]	Scalp	-0.000211813	4.01e-05	0.0277771
Site	K01546	kdpA; potassium-transporting ATPase potassium-binding subunit	Scalp	0.000509719	0.000149174	0.240383
Site	K01690	edd; phosphogluconate dehydratase [EC:4.2.1.12]	Scalp	-9.63e-05	2.76e-05	0.222834
Site	K01695	trpA; tryptophan synthase alpha chain [EC:4.2.1.20]	Scalp	-0.000312704	8.46e-05	0.179957
Site	K02009	cbiN; cobalt/nickel transport protein	Scalp	0.000369514	0.000102039	0.194893
Site	K02446	glpX; fructose-1,6-bisphosphatase II [EC:3.1.3.11]	Scalp	-0.0001976	5.4e-05	0.189635
Site	K02950	RP-S12; small subunit ribosomal protein S12	Scalp	-0.000852072	0.000244282	0.221476
Site	K03046	rpoC; DNA-directed RNA polymerase subunit beta' [EC:2.7.7.6]	Scalp	-0.000303477	7.36e-05	0.108809
Site	K03070	secA; preprotein translocase subunit SecA [EC:7.4.2.8]	Scalp	-0.000362223	9.96e-05	0.193084
Site	K03073	secE; preprotein translocase subunit SecE	Scalp	-0.000210907	5.35e-05	0.13509
Site	K03337	iolB; 5-deoxy-glucuronate isomerase [EC:5.3.1.30]	Scalp	0.00053881	0.000154067	0.220551
Site	K03709	troR; DtxR family transcriptional regulator, Mn-dependent transcriptional regulator	Scalp	-0.000287081	8.35e-05	0.235913
Site	K03790	rimJ; [ribosomal protein S5]-alanine N-acetyltransferase [EC:2.3.1.267]	Scalp	0.000342137	9.5e-05	0.199051
Site	K05592	deaD, cshA; ATP-dependent RNA helicase DeaD [EC:3.6.4.13]	Scalp	-0.000198746	5.56e-05	0.204754
Site	K06016	pydC; beta-ureidopropionase / N-carbamoyl-L-amino-acid hydrolase [EC:3.5.1.6 3.5.1.87]	Scalp	-0.000119481	3.39e-05	0.21483
Site	K07667	kdpE; two-component system, OmpR family, KDP operon response regulator KdpE	Scalp	-0.000152565	4.35e-05	0.219255
Site	K08372	pepD; putative serine protease PepD [EC:3.4.21.-]	Scalp	0.00374824	0.00101137	0.178465
Site	K11483	HOS2; histone deacetylase HOS2 [EC:3.5.1.98]	Scalp	9.64e-06	2.32e-06	0.104444
Site	K19158	yoeB; toxin YoeB [EC:3.1.-.-]	Scalp	-0.000197621	5.23e-05	0.163988
asignificant when q ≤ 0.25.
