# Supplementary material for: Changes of the human skin microbiota upon chronic exposure to polycyclic aromatic hydrocarbon pollutants
Source: Microbiome. 2020 Jun 26;8:100. doi: 10.1186/s40168-020-00874-1 (PMC7320578; doi:10.1186/s40168-020-00874-1)
Supplement: Supplementary file 18 — Additional File 17: Table S10. Individual and sample metadata including PAH exposure levels. [file 40168_2020_874_MOESM17_ESM.xlsx]

## Sheet: Sheet1
Additional File 17: Table S10. Individual and sample metadata including PAH exposure levels.
Samplea	Individual	Site	City	Age group	Age	Cheek Phenotype	Scalp Phenotype	Scalp Phenotype (including dandruff severity)	Face Pigmentation Frequency	Nicotine (ng/mg hair, LOQ 0.1 ng/mg)b	Cotinine (pg/mg hair, LOQ 1 pg/mg)	Acenaphtylene (pg/mg hair, LOQ 20 pg/mg)	Acenaphtene (pg/mg hair, LOQ 100 pg/mg)	Fluorene (pg/mg hair, LOQ 100 pg/mg)	Phenanthrene (pg/mg hair, LOQ 100 pg/mg)	Anthracene (pg/mg hair, LOQ 5 pg/mg)	Fluoranthene (pg/mg hair, LOQ 10 pg/mg)	Pyrene (pg/mg hair, LOQ 10 pg/mg)	Benzo[a]anthracene (pg/mg hair, LOQ 1 pg/mg)	Chrysene (pg/mg hair, LOQ 1 g/mg)	Benzo[b]fluoranthene (pg/mg hair, LOQ 1 pg/mg)	Benzo[k]fluoranthene (pg/mg hair, LOQ 1 pg/mg)	Benzo[a]pyrene (pg/mg hair, LOQ 1 pg/mg)	Indeno[1,2,3-cd]pyrene (pg/mg hair, LOQ 1 pg/mg)	Dibenzo[a,h]anthracene (pg/mg hair, LOQ 1 pg/mg)	Benzo[ghi]perylene (pg/mg hair, LOQ 1 pg/mg)	1-OH-Naphtalene (pg/mg hair, LOQ 0.5 pg/mg)	2-OH-Naphtalene (pg/mg hair, LOQ 2 pg/mg)	9-OH-Fluorene (pg/mg hair, LOQ 10 pg/mg)	3-OH-Fluorene (pg/mg hair, LOQ 0.1 pg/mg)	2-OH-Fluorene (pg/mg hair, LOQ 0.1 pg/mg)	4-OH-Phenanthrene (pg/mg hair, LOQ 0.2 pg/mg)	9-OH-Phenanthrene (pg/mg hair, LOQ 0.1 pg/mg)	1-OH-Anthracene (pg/mg hair, LOQ 0.5 pg/mg)	3-OH-Phenanthrene (pg/mg hair, LOQ 0.1 pg/mg)	1-OH-Phenanthrene (pg/mg hair, LOQ 0.1 pg/mg)	2-OH-Phenanthrene (pg/mg hair, LOQ 0.1 pg/mg)	3-OH-Fluoranthene (pg/mg hair, LOQ 0.2 pg/mg)	1-OH-Pyrene (pg/mg hair, LOQ 0.1 pg/mg)	2-OH-Benzo[c]phenanthrene (pg/mg hair, LOQ 0.1 pg/mg)	1-OH-Benzo(a)anthracene (pg/mg hair, LOQ 0.1 pg/mg)	4-OH-Chrysene (pg/mg hair, LOQ 0.1 pg/mg)	6-OH-Chrysene + 11-OH-Benzo(a)anthracene (pg/mg hair, LOQ 0.1 pg/mg)	2-OH-Benzo(a)anthracene (pg/mg hair, LOQ 0.1 pg/mg)	3-OH-Benzo[c]phenanthrene+8-OH-Benzo(a)anthracene+5-OH-Benzo(a)anthracene (pg/mg hair, LOQ 0.1 pg/mg)	3-OH-Chrysene (pg/mg hair, LOQ 0.1 pg/mg)	1-OH-Chrysene+4-OH-Benzo(a)anthracene (pg/mg hair, LOQ 0.1 pg/mg)	10-OH-Benzo(a)anthracene (pg/mg hair, LOQ 0.2 pg/mg)	3+9-OH-Benzo(a)anthracene (pg/mg hair, LOQ 0.1 pg/mg)
1C	4	Cheek	Baoding	30-34	30	Acne	Dandruff	Mild Dandruff	2	13.81	1189.32	5.29 (<LOQ)	ND	27.35 (<LOQ)	301.77	22.29	67.49	52.86	5.19	9.73	2.01	2.32	0.76 (<LOQ)	0.79 (<LOQ)	0.28 (<LOQ)	0.65 (<LOQ)	3.25	263.2	15.74	1.48	0.83	0.64	0.44	5.63	0.31	1.18	1.32	0.53	0.43	ND	ND	ND	ND	ND	ND	0.08 (<LOQ)	ND	ND	0.08 (<LOQ)
1S	4	Scalp	Baoding	30-34	30	Acne	Dandruff	Mild Dandruff	2	13.81	1189.32	5.29 (<LOQ)	ND	27.35 (<LOQ)	301.77	22.29	67.49	52.86	5.19	9.73	2.01	2.32	0.76 (<LOQ)	0.79 (<LOQ)	0.28 (<LOQ)	0.65 (<LOQ)	3.25	263.2	15.74	1.48	0.83	0.64	0.44	5.63	0.31	1.18	1.32	0.53	0.43	ND	ND	ND	ND	ND	ND	0.08 (<LOQ)	ND	ND	0.08 (<LOQ)
2C	5	Cheek	Baoding	40-45	40	Acne	Healthy	Healthy	2	0.08 (<LOQ)	1.48	ND	ND	ND	54.17 (<LOQ)	ND	4.91 (<LOQ)	18.98	1.66	4.53	0.62 (<LOQ)	0.76 (<LOQ)	ND	0.07 (<LOQ)	ND	0.24 (<LOQ)	0.42 (<LOQ)	49.41	6.51 (<LOQ)	0.1	0.16	0.15 (<LOQ)	0.68	1.98	0.05 (<LOQ)	0.17	0.18	ND	0.21	ND	ND	ND	ND	ND	ND	ND	ND	ND	ND
2S	5	Scalp	Baoding	40-45	40	Acne	Healthy	Healthy	2	0.08 (<LOQ)	1.48	ND	ND	ND	54.17 (<LOQ)	ND	4.91 (<LOQ)	18.98	1.66	4.53	0.62 (<LOQ)	0.76 (<LOQ)	ND	0.07 (<LOQ)	ND	0.24 (<LOQ)	0.42 (<LOQ)	49.41	6.51 (<LOQ)	0.1	0.16	0.15 (<LOQ)	0.68	1.98	0.05 (<LOQ)	0.17	0.18	ND	0.21	ND	ND	ND	ND	ND	ND	ND	ND	ND	ND
3C	6	Cheek	Baoding	25-29	25	Healthy	Healthy	Healthy	3	0.48	45.02	2.27 (<LOQ)	7.13 (<LOQ)	30.94 (<LOQ)	179.56	12.05	43.54	26.46	1.55	5.04	0.99 (<LOQ)	1.29	0.79 (<LOQ)	1.51	ND	1.54	1.06	20.08	12.83	ND	0.11	0.14 (<LOQ)	0.38	0.55	0.05 (<LOQ)	0.22	0.13	ND	0.16	ND	ND	ND	ND	ND	ND	ND	ND	ND	ND
3S	6	Scalp	Baoding	25-29	25	Healthy	Healthy	Healthy	3	0.48	45.02	2.27 (<LOQ)	7.13 (<LOQ)	30.94 (<LOQ)	179.56	12.05	43.54	26.46	1.55	5.04	0.99 (<LOQ)	1.29	0.79 (<LOQ)	1.51	ND	1.54	1.06	20.08	12.83	ND	0.11	0.14 (<LOQ)	0.38	0.55	0.05 (<LOQ)	0.22	0.13	ND	0.16	ND	ND	ND	ND	ND	ND	ND	ND	ND	ND
74C	7	Cheek	Baoding	35-39	35	Acne	Healthy	Healthy	2	0.46	13.04	8.23 (<LOQ)	9.62 (<LOQ)	13.94 (<LOQ)	148.9	6.41	53.78	38.25	2.62	8.01	1.58	1.91	0.84 (<LOQ)	0.91 (<LOQ)	0.21 (<LOQ)	0.75 (<LOQ)	1.38	6.16	9.52 (<LOQ)	1.02	1.09	0.47	0.44	7.11	0.58	1.11	1.89	ND	0.25	ND	ND	ND	ND	0.12	ND	0.23	ND	ND	0.16
74S	7	Scalp	Baoding	35-39	35	Acne	Healthy	Healthy	2	0.46	13.04	8.23 (<LOQ)	9.62 (<LOQ)	13.94 (<LOQ)	148.9	6.41	53.78	38.25	2.62	8.01	1.58	1.91	0.84 (<LOQ)	0.91 (<LOQ)	0.21 (<LOQ)	0.75 (<LOQ)	1.38	6.16	9.52 (<LOQ)	1.02	1.09	0.47	0.44	7.11	0.58	1.11	1.89	ND	0.25	ND	ND	ND	ND	0.12	ND	0.23	ND	ND	0.16
4C	8	Cheek	Baoding	30-34	30	Acne	Dandruff	Dandruff	2	2.19	80.49	8.3 (<LOQ)	15.75 (<LOQ)	36.37 (<LOQ)	285.79	18.65	88.65	66.38	4.75	16.63	3.71	3.82	1.63	1.93	0.41 (<LOQ)	2.13	2.3	152.69	84.72	1.78	1.37	0.52	0.68	9.83	0.85	1.02	2.98	ND	0.37	ND	ND	ND	ND	0.17	0.04 (<LOQ)	0.32	ND	ND	0.28
4S	8	Scalp	Baoding	30-34	30	Acne	Dandruff	Dandruff	2	2.19	80.49	8.3 (<LOQ)	15.75 (<LOQ)	36.37 (<LOQ)	285.79	18.65	88.65	66.38	4.75	16.63	3.71	3.82	1.63	1.93	0.41 (<LOQ)	2.13	2.3	152.69	84.72	1.78	1.37	0.52	0.68	9.83	0.85	1.02	2.98	ND	0.37	ND	ND	ND	ND	0.17	0.04 (<LOQ)	0.32	ND	ND	0.28
72C	10	Cheek	Baoding	40-45	41	Healthy	Healthy	Healthy	2	0.09 (<LOQ)	4.93	1.01 (<LOQ)	78.16 (<LOQ)	77.63 (<LOQ)	229.92	4.99 (<LOQ)	23.32	11.15	0.45 (<LOQ)	1.81	0.2 (<LOQ)	0.39 (<LOQ)	0.17 (<LOQ)	0.54 (<LOQ)	ND	0.43 (<LOQ)	0.93	3.95	12.35	ND	0.17	0.26	0.36	1.42	0.04 (<LOQ)	0.25	0.12	ND	ND	ND	ND	ND	ND	ND	ND	ND	ND	ND	ND
72S	10	Scalp	Baoding	40-45	41	Healthy	Healthy	Healthy	2	0.09 (<LOQ)	4.93	1.01 (<LOQ)	78.16 (<LOQ)	77.63 (<LOQ)	229.92	4.99 (<LOQ)	23.32	11.15	0.45 (<LOQ)	1.81	0.2 (<LOQ)	0.39 (<LOQ)	0.17 (<LOQ)	0.54 (<LOQ)	ND	0.43 (<LOQ)	0.93	3.95	12.35	ND	0.17	0.26	0.36	1.42	0.04 (<LOQ)	0.25	0.12	ND	ND	ND	ND	ND	ND	ND	ND	ND	ND	ND	ND
76C	11	Cheek	Baoding	30-34	31	Acne	Dandruff	Mild Dandruff	2	0.66	20.56	2.46 (<LOQ)	3.7 (<LOQ)	12.98 (<LOQ)	183.69	8.23	71.33	45.2	2.99	9.31	1.78	2.43	0.98 (<LOQ)	1.18	ND	0.64(<LOQ)	0.84	6.3	23.52	0.78	0.58	0.25	0.57	4.43	0.29	0.61	1.03	ND	0.25	ND	ND	ND	ND	ND	ND	ND	ND	ND	ND
76S	11	Scalp	Baoding	30-34	31	Acne	Dandruff	Mild Dandruff	2	0.66	20.56	2.46 (<LOQ)	3.7 (<LOQ)	12.98 (<LOQ)	183.69	8.23	71.33	45.2	2.99	9.31	1.78	2.43	0.98 (<LOQ)	1.18	ND	0.64(<LOQ)	0.84	6.3	23.52	0.78	0.58	0.25	0.57	4.43	0.29	0.61	1.03	ND	0.25	ND	ND	ND	ND	ND	ND	ND	ND	ND	ND
75C	12	Cheek	Baoding	35-39	36	Acne	Healthy	Healthy	2	0.67	13.72	13.65 (<LOQ)	ND	ND	183.57	18.41	67.42	88.42	6.04	12.03	3.15	2.75	1.39	0.97 (<LOQ)	0.29 (<LOQ)	1.17	2.21	160.89	17.79	1.66	0.72	0.61	0.67	2.5	0.41	0.96	1.4	ND	0.33	ND	ND	ND	ND	ND	ND	ND	ND	ND	ND
75S	12	Scalp	Baoding	35-39	36	Acne	Healthy	Healthy	2	0.67	13.72	13.65 (<LOQ)	ND	ND	183.57	18.41	67.42	88.42	6.04	12.03	3.15	2.75	1.39	0.97 (<LOQ)	0.29 (<LOQ)	1.17	2.21	160.89	17.79	1.66	0.72	0.61	0.67	2.5	0.41	0.96	1.4	ND	0.33	ND	ND	ND	ND	ND	ND	ND	ND	ND	ND
73C	13	Cheek	Baoding	25-29	25	Healthy	Healthy	Healthy	2	0.67	22.88	1.22 (<LOQ)	ND	ND	196.46	9.78	76.8	28.21	5.46	13.81	2.62	2.65	0.83 (<LOQ)	0.8 (<LOQ)	0.26 (<LOQ)	0.86 (<LOQ)	0.67	5.67	14.14	0.57	0.37	0.28	0.76	2.11	0.36	0.41	1.1	ND	0.34	ND	ND	ND	ND	0.07 (<LOQ)	ND	ND	ND	ND	0.11
73S	13	Scalp	Baoding	25-29	25	Healthy	Healthy	Healthy	2	0.67	22.88	1.22 (<LOQ)	ND	ND	196.46	9.78	76.8	28.21	5.46	13.81	2.62	2.65	0.83 (<LOQ)	0.8 (<LOQ)	0.26 (<LOQ)	0.86 (<LOQ)	0.67	5.67	14.14	0.57	0.37	0.28	0.76	2.11	0.36	0.41	1.1	ND	0.34	ND	ND	ND	ND	0.07 (<LOQ)	ND	ND	ND	ND	0.11
77C	14	Cheek	Baoding	40-45	40	Healthy	Dandruff	Dandruff	2	1.45	28.66	11.4 (<LOQ)	86.62 (<LOQ)	110.91	888.8	40.94	203.6	123.73	8.22	26.21	4.59	6.52	2.38	2.2	0.4 (<LOQ)	2.8	1.05	5.96	26.02	1.51	1.68	0.8	0.52	10.92	0.93	1.9	3.14	ND	0.43	ND	ND	ND	ND	0.14	0.05 (<LOQ)	0.23	ND	ND	0.21
77S	14	Scalp	Baoding	40-45	40	Healthy	Dandruff	Dandruff	2	1.45	28.66	11.4 (<LOQ)	86.62 (<LOQ)	110.91	888.8	40.94	203.6	123.73	8.22	26.21	4.59	6.52	2.38	2.2	0.4 (<LOQ)	2.8	1.05	5.96	26.02	1.51	1.68	0.8	0.52	10.92	0.93	1.9	3.14	ND	0.43	ND	ND	ND	ND	0.14	0.05 (<LOQ)	0.23	ND	ND	0.21
18S	15	Scalp	Baoding	30-34	31	Acne	Dandruff	Dandruff	2	0.8	5.19	ND	ND	ND	129.52	2.53 (<LOQ)	19.56	60.02	1.28	5.27	1.3	0.91 (<LOQ)	ND	0.73(<LOQ)	ND	0.63 (<LOQ)	0.87	63.7	16.42	0.26	0.26	0.28	0.72	2.04	0.15	0.42	0.42	ND	0.27	ND	ND	ND	ND	ND	ND	ND	ND	ND	ND
18C	15	Cheek	Baoding	30-34	31	Acne	Dandruff	Dandruff	2	0.8	5.19	ND	ND	ND	129.52	2.53 (<LOQ)	19.56	60.02	1.28	5.27	1.3	0.91 (<LOQ)	ND	0.73(<LOQ)	ND	0.63 (<LOQ)	0.87	63.7	16.42	0.26	0.26	0.28	0.72	2.04	0.15	0.42	0.42	ND	0.27	ND	ND	ND	ND	ND	ND	ND	ND	ND	ND
80C	16	Cheek	Baoding	30-34	34	Acne	Healthy	Healthy	2	0.18	7.82	1.75 (<LOQ)	26.94 (<LOQ)	45.47 (<LOQ)	427.62	20.35	80.16	45.68	1.69	7.02	1.26	1.4	0.41 (<LOQ)	1.1	ND	0.95 (<LOQ)	0.68	2.4	6.75 (<LOQ)	0.33	0.43	0.35	0.48	3.04	0.2	0.49	0.61	ND	0.14	ND	ND	ND	ND	ND	ND	ND	ND	ND	0.12
80S	16	Scalp	Baoding	30-34	34	Acne	Healthy	Healthy	2	0.18	7.82	1.75 (<LOQ)	26.94 (<LOQ)	45.47 (<LOQ)	427.62	20.35	80.16	45.68	1.69	7.02	1.26	1.4	0.41 (<LOQ)	1.1	ND	0.95 (<LOQ)	0.68	2.4	6.75 (<LOQ)	0.33	0.43	0.35	0.48	3.04	0.2	0.49	0.61	ND	0.14	ND	ND	ND	ND	ND	ND	ND	ND	ND	0.12
5C	17	Cheek	Baoding	35-39	36	Acne	Healthy	Healthy	2	0.12	3.42	0.72 (<LOQ)	ND	11.88 (<LOQ)	180.95	4.81 (<LOQ)	33.58	48.46	2.33	6.58	1.78	1.71	0.43 (<LOQ)	0.74 (<LOQ)	0.2 (<LOQ)	0.76 (<LOQ)	1.37	26.63	9.64 (<LOQ)	0.2	0.26	0.24	0.68	1.72	0.14	0.39	0.4	ND	0.28	ND	ND	ND	ND	ND	ND	ND	ND	ND	ND
5S	17	Scalp	Baoding	35-39	36	Acne	Healthy	Healthy	2	0.12	3.42	0.72 (<LOQ)	ND	11.88 (<LOQ)	180.95	4.81 (<LOQ)	33.58	48.46	2.33	6.58	1.78	1.71	0.43 (<LOQ)	0.74 (<LOQ)	0.2 (<LOQ)	0.76 (<LOQ)	1.37	26.63	9.64 (<LOQ)	0.2	0.26	0.24	0.68	1.72	0.14	0.39	0.4	ND	0.28	ND	ND	ND	ND	ND	ND	ND	ND	ND	ND
81C	19	Cheek	Baoding	40-45	42	Acne	Healthy	Healthy	2	0.09 (<LOQ)	2.03	ND	ND	ND	63.39 (<LOQ)	0.09 (<LOQ)	3.67 (<LOQ)	21.98	0.85 (<LOQ)	3.84	1.01	0.82 (<LOQ)	ND	0.55 (<LOQ)	0.15(<LOQ)	0.27 (<LOQ)	0.48 (<LOQ)	1.43 (<LOQ)	5.56 (<LOQ)	0.15	0.16	0.13 (<LOQ)	0.43	1.58	0.08 (<LOQ)	0.14	0.25	ND	0.18	ND	ND	ND	ND	ND	ND	ND	ND	ND	ND
81S	19	Scalp	Baoding	40-45	42	Acne	Healthy	Healthy	2	0.09 (<LOQ)	2.03	ND	ND	ND	63.39 (<LOQ)	0.09 (<LOQ)	3.67 (<LOQ)	21.98	0.85 (<LOQ)	3.84	1.01	0.82 (<LOQ)	ND	0.55 (<LOQ)	0.15(<LOQ)	0.27 (<LOQ)	0.48 (<LOQ)	1.43 (<LOQ)	5.56 (<LOQ)	0.15	0.16	0.13 (<LOQ)	0.43	1.58	0.08 (<LOQ)	0.14	0.25	ND	0.18	ND	ND	ND	ND	ND	ND	ND	ND	ND	ND
82C	20	Cheek	Baoding	40-45	42	Acne	Healthy	Healthy	2	0.41	7.14	0.17 (<LOQ)	ND	ND	79.36 (<LOQ)	ND	17.73	27.19	1.35	5.53	1.21	0.97 (<LOQ)	0.03 (<LOQ)	0.6 (<LOQ)	0.1 (<LOQ)	0.39 (<LOQ)	0.7	2.48	7.94 (<LOQ)	0.22	0.15	0.24	0.47	1.3	0.10 (<LOQ)	0.17	0.33	ND	0.14	ND	ND	ND	ND	ND	ND	ND	ND	ND	ND
82S	20	Scalp	Baoding	40-45	42	Acne	Healthy	Healthy	2	0.41	7.14	0.17 (<LOQ)	ND	ND	79.36 (<LOQ)	ND	17.73	27.19	1.35	5.53	1.21	0.97 (<LOQ)	0.03 (<LOQ)	0.6 (<LOQ)	0.1 (<LOQ)	0.39 (<LOQ)	0.7	2.48	7.94 (<LOQ)	0.22	0.15	0.24	0.47	1.3	0.10 (<LOQ)	0.17	0.33	ND	0.14	ND	ND	ND	ND	ND	ND	ND	ND	ND	ND
31C	23	Cheek	Baoding	25-29	25	Acne	Healthy	Healthy	2	0.1	1.8	ND	ND	ND	112.21	0.33 (<LOQ)	10.43	24.86	0.61 (<LOQ)	2.64	0.75 (<LOQ)	0.42 (<LOQ)	ND	0.6 (<LOQ)	ND	0.4 (<LOQ)	0.73	1.32 (<LOQ)	10.4	ND	0.25	0.39	0.85	3.64	0.08 (<LOQ)	0.62	0.24	ND	0.17	ND	ND	ND	ND	ND	ND	ND	ND	ND	ND
31S	23	Scalp	Baoding	25-29	25	Acne	Healthy	Healthy	2	0.1	1.8	ND	ND	ND	112.21	0.33 (<LOQ)	10.43	24.86	0.61 (<LOQ)	2.64	0.75 (<LOQ)	0.42 (<LOQ)	ND	0.6 (<LOQ)	ND	0.4 (<LOQ)	0.73	1.32 (<LOQ)	10.4	ND	0.25	0.39	0.85	3.64	0.08 (<LOQ)	0.62	0.24	ND	0.17	ND	ND	ND	ND	ND	ND	ND	ND	ND	ND
36C	24	Cheek	Baoding	30-34	33	Healthy	Healthy	Healthy	3	0.08 (<LOQ)	2.9	ND	7.05 (<LOQ)	14.34 (<LOQ)	130.32	6.42	33.09	21.67	0.94 (<LOQ)	5.06	0.78 (<LOQ)	1.33	0.44 (<LOQ)	0.83 (<LOQ)	ND	0.82 (<LOQ)	0.73	0.81 (<LOQ)	15	ND	0.13	0.14 (<LOQ)	0.43	0.67	0.03 (<LOQ)	0.14	0.11	ND	0.06 (<LOQ)	ND	ND	ND	ND	ND	ND	ND	ND	ND	ND
36S	24	Scalp	Baoding	30-34	33	Healthy	Healthy	Healthy	3	0.08 (<LOQ)	2.9	ND	7.05 (<LOQ)	14.34 (<LOQ)	130.32	6.42	33.09	21.67	0.94 (<LOQ)	5.06	0.78 (<LOQ)	1.33	0.44 (<LOQ)	0.83 (<LOQ)	ND	0.82 (<LOQ)	0.73	0.81 (<LOQ)	15	ND	0.13	0.14 (<LOQ)	0.43	0.67	0.03 (<LOQ)	0.14	0.11	ND	0.06 (<LOQ)	ND	ND	ND	ND	ND	ND	ND	ND	ND	ND
84C	25	Cheek	Baoding	40-45	42	Healthy	Healthy	Healthy	3	0.17	5.8	6.17 (<LOQ)	9.83 (<LOQ)	19.65 (<LOQ)	186.35	8.26	50.24	29.86	2.13	8.13	1.09	1.32	0.9 (<LOQ)	1.03	ND	0.74 (<LOQ)	0.56	0.75 (<LOQ)	24.83	ND	0.11	0.18 (<LOQ)	0.33	0.95	0.05 (<LOQ)	0.19	0.13	ND	0.23	ND	ND	ND	ND	ND	ND	ND	ND	ND	ND
84S	25	Scalp	Baoding	40-45	42	Healthy	Healthy	Healthy	3	0.17	5.8	6.17 (<LOQ)	9.83 (<LOQ)	19.65 (<LOQ)	186.35	8.26	50.24	29.86	2.13	8.13	1.09	1.32	0.9 (<LOQ)	1.03	ND	0.74 (<LOQ)	0.56	0.75 (<LOQ)	24.83	ND	0.11	0.18 (<LOQ)	0.33	0.95	0.05 (<LOQ)	0.19	0.13	ND	0.23	ND	ND	ND	ND	ND	ND	ND	ND	ND	ND
59C	26	Cheek	Baoding	40-45	40	Healthy	Healthy	Healthy	3	1.61	22.75	15.49 (<LOQ)	18.48 (<LOQ)	24.11 (<LOQ)	263.63	20.62	65.56	47.78	3.53	12.44	2.22	2.91	1.4	1.79	ND	1.36	1.02	3.72	36.08	0.61	0.44	0.35	0.62	3.24	0.26	0.57	0.92	ND	0.4	ND	ND	ND	0.1	ND	ND	ND	ND	ND	ND
59S	26	Scalp	Baoding	40-45	40	Healthy	Healthy	Healthy	3	1.61	22.75	15.49 (<LOQ)	18.48 (<LOQ)	24.11 (<LOQ)	263.63	20.62	65.56	47.78	3.53	12.44	2.22	2.91	1.4	1.79	ND	1.36	1.02	3.72	36.08	0.61	0.44	0.35	0.62	3.24	0.26	0.57	0.92	ND	0.4	ND	ND	ND	0.1	ND	ND	ND	ND	ND	ND
61C	27	Cheek	Baoding	40-45	44	Healthy	Healthy	Healthy	2	0.87	16.44	2.08 (<LOQ)	8.92 (<LOQ)	28.04 (<LOQ)	237.51	9.62	65.12	43.61	3.7	16.5	1.91	1.69	0.97 (<LOQ)	0.85 (<LOQ)	0.21 (<LOQ)	1.11	1.27	200.21	44.38	0.79	0.32	0.2	0.49	2.96	0.22	0.27	0.93	ND	0.23	ND	ND	ND	ND	ND	ND	0.08 (<LOQ)	ND	ND	0.09 (<LOQ)
61S	27	Scalp	Baoding	40-45	44	Healthy	Healthy	Healthy	2	0.87	16.44	2.08 (<LOQ)	8.92 (<LOQ)	28.04 (<LOQ)	237.51	9.62	65.12	43.61	3.7	16.5	1.91	1.69	0.97 (<LOQ)	0.85 (<LOQ)	0.21 (<LOQ)	1.11	1.27	200.21	44.38	0.79	0.32	0.2	0.49	2.96	0.22	0.27	0.93	ND	0.23	ND	ND	ND	ND	ND	ND	0.08 (<LOQ)	ND	ND	0.09 (<LOQ)
62C	28	Cheek	Baoding	35-39	38	Acne	Healthy	Healthy	3	0.28	5.19	1.26 (<LOQ)	ND	19.64 (<LOQ)	160.48	9.46	50.2	36.68	2.16	8.05	1.34	2.2	0.82 (<LOQ)	1.06	ND	1.14	2.33	4.84	13.24	0.77	0.5	0.38	0.41	2.98	0.2	0.5	0.69	ND	0.19	ND	ND	ND	ND	ND	ND	0.13	ND	ND	0.10 (<LOQ)
62S	28	Scalp	Baoding	35-39	38	Acne	Healthy	Healthy	3	0.28	5.19	1.26 (<LOQ)	ND	19.64 (<LOQ)	160.48	9.46	50.2	36.68	2.16	8.05	1.34	2.2	0.82 (<LOQ)	1.06	ND	1.14	2.33	4.84	13.24	0.77	0.5	0.38	0.41	2.98	0.2	0.5	0.69	ND	0.19	ND	ND	ND	ND	ND	ND	0.13	ND	ND	0.10 (<LOQ)
88C	29	Cheek	Baoding	35-39	37	Acne	Healthy	Healthy	2	2.1	32.67	110.92	ND	ND	86.27 (<LOQ)	5.13	30.15	20.22	0.92 (<LOQ)	4.61	1.13	1	0.75 (<LOQ)	0.82 (<LOQ)	ND	0.66 (<LOQ)	0.94	1.42 (<LOQ)	ND	0.18	0.43	0.26	0.73	1.15	0.07 (<LOQ)	0.24	0.27	ND	0.2	ND	ND	ND	ND	ND	ND	ND	ND	ND	ND
88S	29	Scalp	Baoding	35-39	37	Acne	Healthy	Healthy	2	2.1	32.67	110.92	ND	ND	86.27 (<LOQ)	5.13	30.15	20.22	0.92 (<LOQ)	4.61	1.13	1	0.75 (<LOQ)	0.82 (<LOQ)	ND	0.66 (<LOQ)	0.94	1.42 (<LOQ)	ND	0.18	0.43	0.26	0.73	1.15	0.07 (<LOQ)	0.24	0.27	ND	0.2	ND	ND	ND	ND	ND	ND	ND	ND	ND	ND
19C	30	Cheek	Baoding	35-39	37	Healthy	Healthy	Healthy	3	0.5	8.21	1.61 (<LOQ)	7.7 (<LOQ)	12.32 (<LOQ)	179.42	10.34	52.24	31.38	1.53	6.55	1.42	1.38	0.76 (<LOQ)	0.61 (<LOQ)	0.24 (<LOQ)	0.8 (<LOQ)	1.05	5.62	27.28	0.26	0.28	0.20 (<LOQ)	0.59	1.86	0.11	0.38	0.41	0.10 (<LOQ)	0.17	ND	ND	ND	ND	ND	ND	ND	ND	ND	ND
19S	30	Scalp	Baoding	35-39	37	Healthy	Healthy	Healthy	3	0.5	8.21	1.61 (<LOQ)	7.7 (<LOQ)	12.32 (<LOQ)	179.42	10.34	52.24	31.38	1.53	6.55	1.42	1.38	0.76 (<LOQ)	0.61 (<LOQ)	0.24 (<LOQ)	0.8 (<LOQ)	1.05	5.62	27.28	0.26	0.28	0.20 (<LOQ)	0.59	1.86	0.11	0.38	0.41	0.10 (<LOQ)	0.17	ND	ND	ND	ND	ND	ND	ND	ND	ND	ND
15C	31	Cheek	Baoding	40-45	44	Healthy	Healthy	Healthy	3	0.26	7.13	0.13 (<LOQ)	10.98 (<LOQ)	61.7 (<LOQ)	293.33	18.24	52.29	33.25	1.36	5.08	0.88 (<LOQ)	0.97 (<LOQ)	0.45 (<LOQ)	0.68 (<LOQ)	ND	0.64 (<LOQ)	0.62	6.74	19.6	ND	0.23	0.29	0.56	0.67	0.06 (<LOQ)	0.24	0.18	0.09 (<LOQ)	0.1	ND	ND	ND	ND	ND	ND	ND	ND	ND	ND
15S	31	Scalp	Baoding	40-45	44	Healthy	Healthy	Healthy	3	0.26	7.13	0.13 (<LOQ)	10.98 (<LOQ)	61.7 (<LOQ)	293.33	18.24	52.29	33.25	1.36	5.08	0.88 (<LOQ)	0.97 (<LOQ)	0.45 (<LOQ)	0.68 (<LOQ)	ND	0.64 (<LOQ)	0.62	6.74	19.6	ND	0.23	0.29	0.56	0.67	0.06 (<LOQ)	0.24	0.18	0.09 (<LOQ)	0.1	ND	ND	ND	ND	ND	ND	ND	ND	ND	ND
14C	32	Cheek	Baoding	40-45	41	Acne	Healthy	Healthy	2	0.83	12.66	ND	ND	ND	93.59 (<LOQ)	2.68 (<LOQ)	29.41	14.63	0.88 (<LOQ)	5.9	0.84 (<LOQ)	1.28	0.5 (<LOQ)	0.89 (<LOQ)	ND	0.62 (<LOQ)	0.89	8	16.61	0.24	0.31	0.31	0.58	0.95	0.08 (<LOQ)	0.19	0.2	0.23	0.22	ND	ND	ND	ND	ND	ND	ND	ND	ND	ND
14S	32	Scalp	Baoding	40-45	41	Acne	Healthy	Healthy	2	0.83	12.66	ND	ND	ND	93.59 (<LOQ)	2.68 (<LOQ)	29.41	14.63	0.88 (<LOQ)	5.9	0.84 (<LOQ)	1.28	0.5 (<LOQ)	0.89 (<LOQ)	ND	0.62 (<LOQ)	0.89	8	16.61	0.24	0.31	0.31	0.58	0.95	0.08 (<LOQ)	0.19	0.2	0.23	0.22	ND	ND	ND	ND	ND	ND	ND	ND	ND	ND
17S	33	Scalp	Baoding	35-39	38	Acne	Healthy	Healthy	2	4.66	58.13	ND	0.34 (<LOQ)	19.05 (<LOQ)	81.28 (<LOQ)	4.97 (<LOQ)	24.49	15.89	1.01	3.05	0.87 (<LOQ)	0.88 (<LOQ)	0.48 (<LOQ)	0.65 (<LOQ)	ND	0.75 (<LOQ)	0.84	3.59	7.70 (<LOQ)	0.25	0.2	0.22	0.44	1.22	0.07 (<LOQ)	0.31	0.2	ND	0.12	ND	ND	ND	ND	ND	ND	ND	ND	ND	ND
17C	33	Cheek	Baoding	35-39	38	Acne	Healthy	Healthy	2	4.66	58.13	ND	0.34 (<LOQ)	19.05 (<LOQ)	81.28 (<LOQ)	4.97 (<LOQ)	24.49	15.89	1.01	3.05	0.87 (<LOQ)	0.88 (<LOQ)	0.48 (<LOQ)	0.65 (<LOQ)	ND	0.75 (<LOQ)	0.84	3.59	7.70 (<LOQ)	0.25	0.2	0.22	0.44	1.22	0.07 (<LOQ)	0.31	0.2	ND	0.12	ND	ND	ND	ND	ND	ND	ND	ND	ND	ND
97C	34	Cheek	Baoding	25-29	29	Acne	Healthy	Healthy	2	0.13	2.7	21.04	ND	59.18 (<LOQ)	258.57	15.78	43.55	27.3	1.33	7.54	1.06	1.06	0.58 (<LOQ)	1.06	ND	0.68 (<LOQ)	1	5.44	18.16	0.26	0.33	0.43	0.51	0.76	0.08 (<LOQ)	0.29	0.27	ND	0.26	ND	ND	ND	ND	ND	ND	ND	ND	ND	ND
97S	34	Scalp	Baoding	25-29	29	Acne	Healthy	Healthy	2	0.13	2.7	21.04	ND	59.18 (<LOQ)	258.57	15.78	43.55	27.3	1.33	7.54	1.06	1.06	0.58 (<LOQ)	1.06	ND	0.68 (<LOQ)	1	5.44	18.16	0.26	0.33	0.43	0.51	0.76	0.08 (<LOQ)	0.29	0.27	ND	0.26	ND	ND	ND	ND	ND	ND	ND	ND	ND	ND
12C	36	Cheek	Baoding	25-29	29	Healthy	Healthy	Healthy	4	0.07 (<LOQ)	2.84	10.63 (<LOQ)	ND	3.62 (<LOQ)	128	7.78	38.68	20.99	0.9 (<LOQ)	4.33	0.89 (<LOQ)	1.1	0.37 (<LOQ)	0.78 (<LOQ)	ND	0.38 (<LOQ)	0.99	3.6	12.73	0.14	0.2	0.26	0.57	1.28	0.08 (<LOQ)	0.2	0.14	ND	0.16	ND	ND	ND	ND	ND	ND	ND	ND	ND	ND
12S	36	Scalp	Baoding	25-29	29	Healthy	Healthy	Healthy	4	0.07 (<LOQ)	2.84	10.63 (<LOQ)	ND	3.62 (<LOQ)	128	7.78	38.68	20.99	0.9 (<LOQ)	4.33	0.89 (<LOQ)	1.1	0.37 (<LOQ)	0.78 (<LOQ)	ND	0.38 (<LOQ)	0.99	3.6	12.73	0.14	0.2	0.26	0.57	1.28	0.08 (<LOQ)	0.2	0.14	ND	0.16	ND	ND	ND	ND	ND	ND	ND	ND	ND	ND
103S	37	Scalp	Baoding	35-39	39	Healthy	Healthy	Healthy	2	0.34	9.34	10.52 (<LOQ)	ND	ND	123.07	8.37	46.36	32.06	1.39	6.76	0.9 (<LOQ)	1.24	0.78 (<LOQ)	0.7 (<LOQ)	ND	0.59 (<LOQ)	1.05	1.82 (<LOQ)	15.27	0.12	0.23	0.23	0.45	0.94	0.07 (<LOQ)	0.29	0.13	ND	0.25	ND	ND	ND	ND	ND	ND	ND	ND	ND	ND
103C	37	Cheek	Baoding	35-39	39	Healthy	Healthy	Healthy	2	0.34	9.34	10.52 (<LOQ)	ND	ND	123.07	8.37	46.36	32.06	1.39	6.76	0.9 (<LOQ)	1.24	0.78 (<LOQ)	0.7 (<LOQ)	ND	0.59 (<LOQ)	1.05	1.82 (<LOQ)	15.27	0.12	0.23	0.23	0.45	0.94	0.07 (<LOQ)	0.29	0.13	ND	0.25	ND	ND	ND	ND	ND	ND	ND	ND	ND	ND
13C	39	Cheek	Baoding	40-45	44	Healthy	Healthy	Healthy	2	0.4	12.86	11.19 (<LOQ)	ND	ND	125.54	5.06	44	28.5	1.56	10.21	1.63	1.73	0.76 (<LOQ)	0.91 (<LOQ)	ND	1.01	1.11	67.33	42.4	0.35	0.32	0.29	0.49	0.69	0.13	0.48	0.42	0.3	0.34	0.07 (<LOQ)	ND	ND	ND	ND	ND	ND	ND	ND	ND
13S	39	Scalp	Baoding	40-45	44	Healthy	Healthy	Healthy	2	0.4	12.86	11.19 (<LOQ)	ND	ND	125.54	5.06	44	28.5	1.56	10.21	1.63	1.73	0.76 (<LOQ)	0.91 (<LOQ)	ND	1.01	1.11	67.33	42.4	0.35	0.32	0.29	0.49	0.69	0.13	0.48	0.42	0.3	0.34	0.07 (<LOQ)	ND	ND	ND	ND	ND	ND	ND	ND	ND
7C	40	Cheek	Baoding	30-34	34	Acne	Healthy	Healthy	2	0.29	4.72	1.98 (<LOQ)	5.65 (<LOQ)	16.14 (<LOQ)	126.16	6.35	38.01	24.47	1.07	4.72	0.97 (<LOQ)	0.86 (<LOQ)	0.31 (<LOQ)	0.66 (<LOQ)	ND	0.52 (<LOQ)	0.47 (<LOQ)	3.66	7.08 (<LOQ)	ND	0.12	ND	0.43	1.55	0.02 (<LOQ)	0.07 (<LOQ)	0.10 (<LOQ)	ND	0.06 (<LOQ)	ND	ND	ND	ND	ND	ND	ND	ND	ND	ND
7S	40	Scalp	Baoding	30-34	34	Acne	Healthy	Healthy	2	0.29	4.72	1.98 (<LOQ)	5.65 (<LOQ)	16.14 (<LOQ)	126.16	6.35	38.01	24.47	1.07	4.72	0.97 (<LOQ)	0.86 (<LOQ)	0.31 (<LOQ)	0.66 (<LOQ)	ND	0.52 (<LOQ)	0.47 (<LOQ)	3.66	7.08 (<LOQ)	ND	0.12	ND	0.43	1.55	0.02 (<LOQ)	0.07 (<LOQ)	0.10 (<LOQ)	ND	0.06 (<LOQ)	ND	ND	ND	ND	ND	ND	ND	ND	ND	ND
8C	42	Cheek	Baoding	30-34	33	Acne	Dandruff	Mild Dandruff	2	0.29	5.67	1.31 (<LOQ)	6.27 (<LOQ)	19.17 (<LOQ)	151.25	6.37	44.83	27.04	1.62	5.81	0.97 (<LOQ)	1.39	0.57 (<LOQ)	1.1	ND	0.57 (<LOQ)	0.81	18.96	22.16	0.38	0.33	0.21	0.38	2.17	0.15	0.33	0.56	ND	0.11	ND	ND	ND	ND	ND	ND	0.1	ND	ND	0.07 (<LOQ)
8S	42	Scalp	Baoding	30-34	33	Acne	Dandruff	Mild Dandruff	2	0.29	5.67	1.31 (<LOQ)	6.27 (<LOQ)	19.17 (<LOQ)	151.25	6.37	44.83	27.04	1.62	5.81	0.97 (<LOQ)	1.39	0.57 (<LOQ)	1.1	ND	0.57 (<LOQ)	0.81	18.96	22.16	0.38	0.33	0.21	0.38	2.17	0.15	0.33	0.56	ND	0.11	ND	ND	ND	ND	ND	ND	0.1	ND	ND	0.07 (<LOQ)
6C	43	Cheek	Baoding	30-34	32	Acne	Healthy	Healthy	3	0.67	17.68	46.27	ND	8.07 (<LOQ)	137.62	9.73	48.44	26.47	1.02	5.26	0.96 (<LOQ)	0.97 (<LOQ)	0.6 (<LOQ)	0.69 (<LOQ)	ND	0.72 (<LOQ)	0.87	21.33	27.78	0.52	0.35	0.29	0.66	1.18	0.14	0.24	0.39	ND	0.12	ND	ND	ND	ND	ND	ND	ND	ND	ND	ND
6S	43	Scalp	Baoding	30-34	32	Acne	Healthy	Healthy	3	0.67	17.68	46.27	ND	8.07 (<LOQ)	137.62	9.73	48.44	26.47	1.02	5.26	0.96 (<LOQ)	0.97 (<LOQ)	0.6 (<LOQ)	0.69 (<LOQ)	ND	0.72 (<LOQ)	0.87	21.33	27.78	0.52	0.35	0.29	0.66	1.18	0.14	0.24	0.39	ND	0.12	ND	ND	ND	ND	ND	ND	ND	ND	ND	ND
37C	44	Cheek	Baoding	30-34	31	Acne	Dandruff	Mild Dandruff	2	0.09 (<LOQ)	2.92	2.35 (<LOQ)	ND	ND	102.85	6.15	40.16	25.07	1.79	15.39	1.13	1.22	0.8 (<LOQ)	0.75 (<LOQ)	ND	0.76 (<LOQ)	1.07	1.43 (<LOQ)	10.91	ND	0.16	0.21	0.35	0.83	0.04 (<LOQ)	0.2	0.14	ND	0.11	ND	ND	ND	ND	ND	ND	ND	ND	ND	ND
37S	44	Scalp	Baoding	30-34	31	Acne	Dandruff	Mild Dandruff	2	0.09 (<LOQ)	2.92	2.35 (<LOQ)	ND	ND	102.85	6.15	40.16	25.07	1.79	15.39	1.13	1.22	0.8 (<LOQ)	0.75 (<LOQ)	ND	0.76 (<LOQ)	1.07	1.43 (<LOQ)	10.91	ND	0.16	0.21	0.35	0.83	0.04 (<LOQ)	0.2	0.14	ND	0.11	ND	ND	ND	ND	ND	ND	ND	ND	ND	ND
85C	45	Cheek	Baoding	40-45	45	Healthy	Healthy	Healthy	3	0.42	8.16	330.67	ND	ND	87.87 (<LOQ)	4.12 (<LOQ)	36.55	22.57	0.95 (<LOQ)	5.71	1.04	1.23	0.8 (<LOQ)	0.67 (<LOQ)	ND	0.8 (<LOQ)	0.85	1.85 (<LOQ)	21.89	0.18	0.25	0.26	0.51	1	0.1	0.3	0.25	ND	0.25	ND	ND	ND	ND	ND	ND	ND	ND	ND	ND
85S	45	Scalp	Baoding	40-45	45	Healthy	Healthy	Healthy	3	0.42	8.16	330.67	ND	ND	87.87 (<LOQ)	4.12 (<LOQ)	36.55	22.57	0.95 (<LOQ)	5.71	1.04	1.23	0.8 (<LOQ)	0.67 (<LOQ)	ND	0.8 (<LOQ)	0.85	1.85 (<LOQ)	21.89	0.18	0.25	0.26	0.51	1	0.1	0.3	0.25	ND	0.25	ND	ND	ND	ND	ND	ND	ND	ND	ND	ND
89C	46	Cheek	Baoding	35-39	36	Healthy	Dandruff	Mild Dandruff	2	0.11	0.341 (<LOQ)	5.01 (<LOQ)	12.84 (<LOQ)	51.71 (<LOQ)	219.22	19.42	54.43	31.97	2.04	8.37	1.75	1.73	0.67 (<LOQ)	1.4	ND	0.58 (<LOQ)	1.88	3.56	3.56 (<LOQ)	0.18	0.27	0.22	0.43	0.6	0.08 (<LOQ)	0.33	0.24	ND	0.10 (<LOQ)	ND	ND	ND	0.04 (<LOQ)	ND	ND	0.08 (<LOQ)	ND	ND	ND
89S	46	Scalp	Baoding	35-39	36	Healthy	Dandruff	Mild Dandruff	2	0.11	0.341 (<LOQ)	5.01 (<LOQ)	12.84 (<LOQ)	51.71 (<LOQ)	219.22	19.42	54.43	31.97	2.04	8.37	1.75	1.73	0.67 (<LOQ)	1.4	ND	0.58 (<LOQ)	1.88	3.56	3.56 (<LOQ)	0.18	0.27	0.22	0.43	0.6	0.08 (<LOQ)	0.33	0.24	ND	0.10 (<LOQ)	ND	ND	ND	0.04 (<LOQ)	ND	ND	0.08 (<LOQ)	ND	ND	ND
20C	48	Cheek	Baoding	40-45	42	Healthy	Healthy	Healthy	2	1.36	17.65	5.73 (<LOQ)	7.98 (<LOQ)	33.44 (<LOQ)	185.9	17.75	55.79	36.2	4.33	11.54	2.8	4.26	1.81	1.66	ND	1.55	0.8	2.31	5.70 (<LOQ)	0.11	0.13	0.19 (<LOQ)	0.37	0.57	0.09 (<LOQ)	0.29	0.25	0.13 (<LOQ)	0.19	0.04 (<LOQ)	ND	ND	ND	ND	ND	ND	ND	ND	ND
20S	48	Scalp	Baoding	40-45	42	Healthy	Healthy	Healthy	2	1.36	17.65	5.73 (<LOQ)	7.98 (<LOQ)	33.44 (<LOQ)	185.9	17.75	55.79	36.2	4.33	11.54	2.8	4.26	1.81	1.66	ND	1.55	0.8	2.31	5.70 (<LOQ)	0.11	0.13	0.19 (<LOQ)	0.37	0.57	0.09 (<LOQ)	0.29	0.25	0.13 (<LOQ)	0.19	0.04 (<LOQ)	ND	ND	ND	ND	ND	ND	ND	ND	ND
47C	49	Cheek	Baoding	40-45	40	Healthy	Dandruff	Dandruff	2	0.2	6.05	5.06 (<LOQ)	11.49 (<LOQ)	47.71 (<LOQ)	204.62	22.37	55.9	27.47	1.54	7.27	1.53	1.17	0.47 (<LOQ)	0.98 (<LOQ)	ND	1.43	0.85	67.79	2.98 (<LOQ)	0.18	0.22	0.22	0.48	0.34 (<LOQ)	0.07 (<LOQ)	0.29	0.26	ND	0.17	ND	ND	ND	ND	ND	ND	ND	ND	ND	ND
47S	49	Scalp	Baoding	40-45	40	Healthy	Dandruff	Dandruff	2	0.2	6.05	5.06 (<LOQ)	11.49 (<LOQ)	47.71 (<LOQ)	204.62	22.37	55.9	27.47	1.54	7.27	1.53	1.17	0.47 (<LOQ)	0.98 (<LOQ)	ND	1.43	0.85	67.79	2.98 (<LOQ)	0.18	0.22	0.22	0.48	0.34 (<LOQ)	0.07 (<LOQ)	0.29	0.26	ND	0.17	ND	ND	ND	ND	ND	ND	ND	ND	ND	ND
86C	50	Cheek	Baoding	25-29	26	Acne	Dandruff	Mild Dandruff	2	0.34	11.26	5.24 (<LOQ)	12.19 (<LOQ)	46.67 (<LOQ)	144.47	15.76	40.85	27.26	1.9	6.95	1.84	1.19	0.84 (<LOQ)	1.09	ND	1.4	0.86	3.2	3.24 (<LOQ)	0.32	0.37	0.17 (<LOQ)	0.4	0.59	0.13	0.26	0.42	0.12 (<LOQ)	0.13	ND	ND	ND	ND	ND	ND	ND	ND	ND	ND
86S	50	Scalp	Baoding	25-29	26	Acne	Dandruff	Mild Dandruff	2	0.34	11.26	5.24 (<LOQ)	12.19 (<LOQ)	46.67 (<LOQ)	144.47	15.76	40.85	27.26	1.9	6.95	1.84	1.19	0.84 (<LOQ)	1.09	ND	1.4	0.86	3.2	3.24 (<LOQ)	0.32	0.37	0.17 (<LOQ)	0.4	0.59	0.13	0.26	0.42	0.12 (<LOQ)	0.13	ND	ND	ND	ND	ND	ND	ND	ND	ND	ND
87C	51	Cheek	Baoding	30-34	31	Healthy	Dandruff	Mild Dandruff	3	0.41	7.42	9.03 (<LOQ)	ND	9.67 (<LOQ)	252.79	17.86	77.52	46.63	2.03	11.43	1.19	1.58	1.01	1.29	ND	0.74 (<LOQ)	0.92	1.76 (<LOQ)	13.03	0.14	0.23	0.2	0.31	0.62	0.09 (<LOQ)	0.28	0.23	ND	0.2	ND	ND	ND	ND	ND	ND	ND	ND	ND	ND
87S	51	Scalp	Baoding	30-34	31	Healthy	Dandruff	Mild Dandruff	3	0.41	7.42	9.03 (<LOQ)	ND	9.67 (<LOQ)	252.79	17.86	77.52	46.63	2.03	11.43	1.19	1.58	1.01	1.29	ND	0.74 (<LOQ)	0.92	1.76 (<LOQ)	13.03	0.14	0.23	0.2	0.31	0.62	0.09 (<LOQ)	0.28	0.23	ND	0.2	ND	ND	ND	ND	ND	ND	ND	ND	ND	ND
46C	53	Cheek	Baoding	30-34	32	Healthy	Healthy	Healthy	2	0.07 (<LOQ)	1.76	4.21 (<LOQ)	11.52 (<LOQ)	46.08 (<LOQ)	204.57	21.39	54.1	27.98	1.4	6.56	1.87	1.5	0.67 (<LOQ)	1.16	ND	1.56	0.79	2.99	5.03 (<LOQ)	0.22	0.32	0.22	0.46	0.43 (<LOQ)	0.15	0.34	0.53	0.17 (<LOQ)	0.31	ND	ND	ND	ND	ND	ND	ND	ND	ND	ND
46S	53	Scalp	Baoding	30-34	32	Healthy	Healthy	Healthy	2	0.07 (<LOQ)	1.76	4.21 (<LOQ)	11.52 (<LOQ)	46.08 (<LOQ)	204.57	21.39	54.1	27.98	1.4	6.56	1.87	1.5	0.67 (<LOQ)	1.16	ND	1.56	0.79	2.99	5.03 (<LOQ)	0.22	0.32	0.22	0.46	0.43 (<LOQ)	0.15	0.34	0.53	0.17 (<LOQ)	0.31	ND	ND	ND	ND	ND	ND	ND	ND	ND	ND
58C	54	Cheek	Baoding	30-34	30	Acne	Healthy	Healthy	2	0.93	10.67	301.69	129.76	11.29 (<LOQ)	220.65	21.27	78.54	49	2.14	10.79	1.98	2.09	1.27	0.77 (<LOQ)	ND	1.2	1.15	2.6	35.49	0.58	0.56	0.34	0.57	1.11	0.3	0.58	1.08	0.43	0.34	ND	ND	ND	ND	ND	ND	ND	ND	ND	ND
58S	54	Scalp	Baoding	30-34	30	Acne	Healthy	Healthy	2	0.93	10.67	301.69	129.76	11.29 (<LOQ)	220.65	21.27	78.54	49	2.14	10.79	1.98	2.09	1.27	0.77 (<LOQ)	ND	1.2	1.15	2.6	35.49	0.58	0.56	0.34	0.57	1.11	0.3	0.58	1.08	0.43	0.34	ND	ND	ND	ND	ND	ND	ND	ND	ND	ND
63C	55	Cheek	Baoding	40-45	45	Healthy	Healthy	Healthy	2	0.13	3.69	2.35 (<LOQ)	6.88 (<LOQ)	25.62 (<LOQ)	100.81	7.77	32.1	20.97	0.88 (<LOQ)	5.11	0.87 (<LOQ)	0.73 (<LOQ)	0.32 (<LOQ)	0.69 (<LOQ)	ND	0.78 (<LOQ)	0.78	39.32	2.20 (<LOQ)	ND	0.14	0.08 (<LOQ)	0.51	0.66	0.03 (<LOQ)	0.16	0.15	ND	0.12	ND	ND	ND	ND	ND	ND	ND	ND	ND	ND
63S	55	Scalp	Baoding	40-45	45	Healthy	Healthy	Healthy	2	0.13	3.69	2.35 (<LOQ)	6.88 (<LOQ)	25.62 (<LOQ)	100.81	7.77	32.1	20.97	0.88 (<LOQ)	5.11	0.87 (<LOQ)	0.73 (<LOQ)	0.32 (<LOQ)	0.69 (<LOQ)	ND	0.78 (<LOQ)	0.78	39.32	2.20 (<LOQ)	ND	0.14	0.08 (<LOQ)	0.51	0.66	0.03 (<LOQ)	0.16	0.15	ND	0.12	ND	ND	ND	ND	ND	ND	ND	ND	ND	ND
64C	56	Cheek	Baoding	30-34	30	Acne	Dandruff	Mild Dandruff	2	5.5	45.48	5.46 (<LOQ)	ND	ND	66.22 (<LOQ)	2.21 (<LOQ)	28.1	16.95	1.58	4.64	0.9 (<LOQ)	0.99 (<LOQ)	0.44 (<LOQ)	0.86 (<LOQ)	ND	0.42 (<LOQ)	1.01	306.68	16.37	0.17	0.25	0.23	0.33	0.68	0.06 (<LOQ)	0.2	0.2	ND	0.11	ND	ND	ND	ND	ND	ND	ND	ND	ND	ND
64S	56	Scalp	Baoding	30-34	30	Acne	Dandruff	Mild Dandruff	2	5.5	45.48	5.46 (<LOQ)	ND	ND	66.22 (<LOQ)	2.21 (<LOQ)	28.1	16.95	1.58	4.64	0.9 (<LOQ)	0.99 (<LOQ)	0.44 (<LOQ)	0.86 (<LOQ)	ND	0.42 (<LOQ)	1.01	306.68	16.37	0.17	0.25	0.23	0.33	0.68	0.06 (<LOQ)	0.2	0.2	ND	0.11	ND	ND	ND	ND	ND	ND	ND	ND	ND	ND
38C	57	Cheek	Baoding	40-45	44	Healthy	Healthy	Healthy	2	0.33	9.8	1.47 (<LOQ)	ND	ND	82.8 (<LOQ)	3.11 (<LOQ)	32.1	13.31	1.05	4.7	1.09	1.18	0.61 (<LOQ)	0.82 (<LOQ)	ND	0.44 (<LOQ)	0.88	1.50 (<LOQ)	9.62 (<LOQ)	0.1	0.21	0.28	0.38	0.48 (<LOQ)	0.07 (<LOQ)	0.27	0.18	ND	0.15	ND	ND	ND	ND	ND	ND	ND	ND	ND	ND
38S	57	Scalp	Baoding	40-45	44	Healthy	Healthy	Healthy	2	0.33	9.8	1.47 (<LOQ)	ND	ND	82.8 (<LOQ)	3.11 (<LOQ)	32.1	13.31	1.05	4.7	1.09	1.18	0.61 (<LOQ)	0.82 (<LOQ)	ND	0.44 (<LOQ)	0.88	1.50 (<LOQ)	9.62 (<LOQ)	0.1	0.21	0.28	0.38	0.48 (<LOQ)	0.07 (<LOQ)	0.27	0.18	ND	0.15	ND	ND	ND	ND	ND	ND	ND	ND	ND	ND
49C	58	Cheek	Baoding	40-45	42	Healthy	Dandruff	Dandruff	2	0.7	13.49	7.96 (<LOQ)	ND	72.02 (<LOQ)	354.09	28.98	78.66	41.84	2.2	9.23	1.85	1.81	0.94 (<LOQ)	0.95 (<LOQ)	0.28 (<LOQ)	0.95 (<LOQ)	0.96	3.75	32.64	0.29	0.3	0.4	0.51	0.72	0.16	0.5	0.61	0.34	0.31	ND	ND	ND	ND	ND	ND	ND	ND	ND	ND
49S	58	Scalp	Baoding	40-45	42	Healthy	Dandruff	Dandruff	2	0.7	13.49	7.96 (<LOQ)	ND	72.02 (<LOQ)	354.09	28.98	78.66	41.84	2.2	9.23	1.85	1.81	0.94 (<LOQ)	0.95 (<LOQ)	0.28 (<LOQ)	0.95 (<LOQ)	0.96	3.75	32.64	0.29	0.3	0.4	0.51	0.72	0.16	0.5	0.61	0.34	0.31	ND	ND	ND	ND	ND	ND	ND	ND	ND	ND
50C	59	Cheek	Baoding	25-29	28	Acne	Healthy	Healthy	2	1.83	19.6	10.71 (<LOQ)	ND	22.18 (<LOQ)	160.64	9.55	65.87	42.91	3.57	12.35	3.6	3.42	1.66	1.57	0.3 (<LOQ)	1.63	231.65	81.72	15.39	0.59	0.53	0.61	0.43	0.88	0.34	1.08	0.86	0.38	0.52	ND	0.04 (<LOQ)	ND	ND	0.06 (<LOQ)	ND	0.16	0.04 (<LOQ)	ND	0.12
50S	59	Scalp	Baoding	25-29	28	Acne	Healthy	Healthy	2	1.83	19.6	10.71 (<LOQ)	ND	22.18 (<LOQ)	160.64	9.55	65.87	42.91	3.57	12.35	3.6	3.42	1.66	1.57	0.3 (<LOQ)	1.63	231.65	81.72	15.39	0.59	0.53	0.61	0.43	0.88	0.34	1.08	0.86	0.38	0.52	ND	0.04 (<LOQ)	ND	ND	0.06 (<LOQ)	ND	0.16	0.04 (<LOQ)	ND	0.12
51C	60	Cheek	Baoding	25-29	25	Healthy	Healthy	Healthy	2	0.42	6.13	2.82(<LOQ)	9.46 (<LOQ)	33.87 (<LOQ)	121.61	8.67	40.93	24.58	1.46	6.78	1.59	1.31	0.81 (<LOQ)	1.17	ND	0.95 (<LOQ)	0.85	2.36	0.71 (<LOQ)	0.09 (<LOQ)	0.15	0.25	0.47	ND	0.04 (<LOQ)	0.27	0.21	ND	0.2	ND	ND	ND	ND	ND	ND	ND	ND	ND	ND
51S	60	Scalp	Baoding	25-29	25	Healthy	Healthy	Healthy	2	0.42	6.13	2.82(<LOQ)	9.46 (<LOQ)	33.87 (<LOQ)	121.61	8.67	40.93	24.58	1.46	6.78	1.59	1.31	0.81 (<LOQ)	1.17	ND	0.95 (<LOQ)	0.85	2.36	0.71 (<LOQ)	0.09 (<LOQ)	0.15	0.25	0.47	ND	0.04 (<LOQ)	0.27	0.21	ND	0.2	ND	ND	ND	ND	ND	ND	ND	ND	ND	ND
71C	62	Cheek	Baoding	35-39	37	Acne	Healthy	Healthy	2	5.5	54.94	5.71 (<LOQ)	8.64 (<LOQ)	23.56 (<LOQ)	151.71	12.41	32.55	20.86	1.06	4.72	1.2	1.05	0.62 (<LOQ)	0.94 (<LOQ)	ND	2.42	1.04	3.71	6.37 (<LOQ)	0.46	0.39	0.15 (<LOQ)	0.66	0.69	0.21	0.29	0.73	0.17 (<LOQ)	0.18	ND	ND	ND	ND	ND	ND	0.13	ND	ND	ND
71S	62	Scalp	Baoding	35-39	37	Acne	Healthy	Healthy	2	5.5	54.94	5.71 (<LOQ)	8.64 (<LOQ)	23.56 (<LOQ)	151.71	12.41	32.55	20.86	1.06	4.72	1.2	1.05	0.62 (<LOQ)	0.94 (<LOQ)	ND	2.42	1.04	3.71	6.37 (<LOQ)	0.46	0.39	0.15 (<LOQ)	0.66	0.69	0.21	0.29	0.73	0.17 (<LOQ)	0.18	ND	ND	ND	ND	ND	ND	0.13	ND	ND	ND
21C	66	Cheek	Baoding	25-29	25	Acne	Healthy	Healthy	2	0.47	7.03	8.52 (<LOQ)	13.91 (<LOQ)	24.45 (<LOQ)	115.82	12.65	26.61	17.79	1.07	4.19	0.83 (<LOQ)	0.87 (<LOQ)	0.65 (<LOQ)	ND	ND	1.42	0.82	3.89	5.45 (<LOQ)	0.34	0.42	0.27	0.43	0.68	0.19	0.43	0.71	ND	ND	ND	ND	ND	ND	ND	ND	ND	ND	ND	ND
21S	66	Scalp	Baoding	25-29	25	Acne	Healthy	Healthy	2	0.47	7.03	8.52 (<LOQ)	13.91 (<LOQ)	24.45 (<LOQ)	115.82	12.65	26.61	17.79	1.07	4.19	0.83 (<LOQ)	0.87 (<LOQ)	0.65 (<LOQ)	ND	ND	1.42	0.82	3.89	5.45 (<LOQ)	0.34	0.42	0.27	0.43	0.68	0.19	0.43	0.71	ND	ND	ND	ND	ND	ND	ND	ND	ND	ND	ND	ND
22C	68	Cheek	Baoding	40-45	41	Healthy	Dandruff	Mild Dandruff	2	0.42	6.82	5.92 (<LOQ)	8.82 (<LOQ)	24.52 (<LOQ)	138.41	11.13	48.16	45.84	1.78	8.19	1.33	1.08	0.71 (<LOQ)	ND	ND	1.85	1.22	2.44	1.86 (<LOQ)	0.27	0.23	0.11 (<LOQ)	0.34	ND	0.1	0.19	0.41	0.18 (<LOQ)	0.15	ND	ND	ND	ND	ND	ND	ND	ND	ND	ND
22S	68	Scalp	Baoding	40-45	41	Healthy	Dandruff	Mild Dandruff	2	0.42	6.82	5.92 (<LOQ)	8.82 (<LOQ)	24.52 (<LOQ)	138.41	11.13	48.16	45.84	1.78	8.19	1.33	1.08	0.71 (<LOQ)	ND	ND	1.85	1.22	2.44	1.86 (<LOQ)	0.27	0.23	0.11 (<LOQ)	0.34	ND	0.1	0.19	0.41	0.18 (<LOQ)	0.15	ND	ND	ND	ND	ND	ND	ND	ND	ND	ND
48C	69	Cheek	Baoding	35-39	37	Healthy	Dandruff	Mild Dandruff	2	0.66	10.51	61.34	ND	ND	169.59	9.86	54.49	32.13	1.52	7.91	1.44	1.54	0.69 (<LOQ)	1.17	ND	0.79 (<LOQ)	2.25	3.34	20.32	0.18	0.18	0.2	0.34	0.55	0.08 (<LOQ)	0.31	0.18	ND	0.19	ND	ND	ND	ND	ND	ND	ND	ND	ND	ND
48S	69	Scalp	Baoding	35-39	37	Healthy	Dandruff	Mild Dandruff	2	0.66	10.51	61.34	ND	ND	169.59	9.86	54.49	32.13	1.52	7.91	1.44	1.54	0.69 (<LOQ)	1.17	ND	0.79 (<LOQ)	2.25	3.34	20.32	0.18	0.18	0.2	0.34	0.55	0.08 (<LOQ)	0.31	0.18	ND	0.19	ND	ND	ND	ND	ND	ND	ND	ND	ND	ND
65C	70	Cheek	Baoding	30-34	30	Acne	Healthy	Healthy	2	0.16	5.61	11.24 (<LOQ)	ND	18.04 (<LOQ)	104.65	4.91 (<LOQ)	32.23	17.69	1.24	4.71	1.04	1.43	0.8 (<LOQ)	1.11	ND	0.59 (<LOQ)	1.68	1.94 (<LOQ)	11.3	0.2	0.23	0.24	0.33	0.6	0.09 (<LOQ)	0.36	0.26	ND	0.19	ND	ND	ND	ND	ND	ND	ND	ND	ND	ND
65S	70	Scalp	Baoding	30-34	30	Acne	Healthy	Healthy	2	0.16	5.61	11.24 (<LOQ)	ND	18.04 (<LOQ)	104.65	4.91 (<LOQ)	32.23	17.69	1.24	4.71	1.04	1.43	0.8 (<LOQ)	1.11	ND	0.59 (<LOQ)	1.68	1.94 (<LOQ)	11.3	0.2	0.23	0.24	0.33	0.6	0.09 (<LOQ)	0.36	0.26	ND	0.19	ND	ND	ND	ND	ND	ND	ND	ND	ND	ND
52C	71	Cheek	Baoding	30-34	30	Acne	Healthy	Healthy	2	0.12	2.64	4.53 (<LOQ)	8.46 (<LOQ)	37.32 (<LOQ)	109.76	6.05	25.47	11.5	1.37	3.84	1.11	1.01	0.64 (<LOQ)	0.61 (<LOQ)	ND	0.55 (<LOQ)	0.63	2.57	5.10 (<LOQ)	0.11	0.17	0.13 (<LOQ)	0.48	0.78	0.08 (<LOQ)	0.21	0.24	ND	0.11	ND	ND	ND	ND	ND	ND	ND	ND	ND	ND
52S	71	Scalp	Baoding	30-34	30	Acne	Healthy	Healthy	2	0.12	2.64	4.53 (<LOQ)	8.46 (<LOQ)	37.32 (<LOQ)	109.76	6.05	25.47	11.5	1.37	3.84	1.11	1.01	0.64 (<LOQ)	0.61 (<LOQ)	ND	0.55 (<LOQ)	0.63	2.57	5.10 (<LOQ)	0.11	0.17	0.13 (<LOQ)	0.48	0.78	0.08 (<LOQ)	0.21	0.24	ND	0.11	ND	ND	ND	ND	ND	ND	ND	ND	ND	ND
53C	72	Cheek	Baoding	30-34	33	Acne	Healthy	Healthy	2	0.17	1.41	6.14 (<LOQ)	9.25 (<LOQ)	22.85 (<LOQ)	120.79	9.66	30.24	19.6	1.26	4.47	1.12	1.04	0.68 (<LOQ)	ND	ND	1.66	1	2.79	6.02 (<LOQ)	0.24	0.31	0.26	0.57	0.96	0.14	0.4	0.4	ND	0.12	ND	ND	ND	ND	ND	ND	ND	ND	ND	ND
53S	72	Scalp	Baoding	30-34	33	Acne	Healthy	Healthy	2	0.17	1.41	6.14 (<LOQ)	9.25 (<LOQ)	22.85 (<LOQ)	120.79	9.66	30.24	19.6	1.26	4.47	1.12	1.04	0.68 (<LOQ)	ND	ND	1.66	1	2.79	6.02 (<LOQ)	0.24	0.31	0.26	0.57	0.96	0.14	0.4	0.4	ND	0.12	ND	ND	ND	ND	ND	ND	ND	ND	ND	ND
40C	73	Cheek	Baoding	40-45	45	Healthy	Healthy	Healthy	2	3.4	57.19	5.94 (<LOQ)	11.21 (<LOQ)	43.2 (<LOQ)	145.33	11.7	39.55	30.29	1.28	6	1.82	1.38	1.17	ND	ND	4.52	1.09	3.92	4.02 (<LOQ)	0.51	0.43	0.25	0.47	0.94	0.16	0.43	0.54	ND	0.14	ND	ND	ND	ND	ND	ND	ND	ND	ND	ND
40S	73	Scalp	Baoding	40-45	45	Healthy	Healthy	Healthy	2	3.4	57.19	5.94 (<LOQ)	11.21 (<LOQ)	43.2 (<LOQ)	145.33	11.7	39.55	30.29	1.28	6	1.82	1.38	1.17	ND	ND	4.52	1.09	3.92	4.02 (<LOQ)	0.51	0.43	0.25	0.47	0.94	0.16	0.43	0.54	ND	0.14	ND	ND	ND	ND	ND	ND	ND	ND	ND	ND
83C	74	Cheek	Baoding	30-34	32	Healthy	Healthy	Healthy	2	0.18	3.47	5.48 (<LOQ)	ND	29.23 (<LOQ)	164.19	11.97	65.24	42.53	3.12	10.95	2.17	2.24	1.26	1.44	ND	0.99 (<LOQ)	1.44	7.36	16.56	0.34	0.36	0.28	0.39	0.85	0.11	0.32	0.42	0.26	0.27	ND	ND	ND	ND	ND	ND	ND	ND	ND	ND
83S	74	Scalp	Baoding	30-34	32	Healthy	Healthy	Healthy	2	0.18	3.47	5.48 (<LOQ)	ND	29.23 (<LOQ)	164.19	11.97	65.24	42.53	3.12	10.95	2.17	2.24	1.26	1.44	ND	0.99 (<LOQ)	1.44	7.36	16.56	0.34	0.36	0.28	0.39	0.85	0.11	0.32	0.42	0.26	0.27	ND	ND	ND	ND	ND	ND	ND	ND	ND	ND
54C	75	Cheek	Baoding	35-39	37	Healthy	Healthy	Healthy	2	0.74	16.94	12.64 (<LOQ)	ND	14.22 (<LOQ)	187.04	11.51	88.27	55.85	4.06	16.58	3.9	4.26	2.16	2.31	0.49 (<LOQ)	2.29	2.25	5.15	20.33	0.42	0.49	0.36	0.39	0.67	0.19	0.55	0.64	0.3	0.28	ND	ND	ND	ND	ND	ND	0.10 (<LOQ)	ND	ND	0.08 (<LOQ)
54S	75	Scalp	Baoding	35-39	37	Healthy	Healthy	Healthy	2	0.74	16.94	12.64 (<LOQ)	ND	14.22 (<LOQ)	187.04	11.51	88.27	55.85	4.06	16.58	3.9	4.26	2.16	2.31	0.49 (<LOQ)	2.29	2.25	5.15	20.33	0.42	0.49	0.36	0.39	0.67	0.19	0.55	0.64	0.3	0.28	ND	ND	ND	ND	ND	ND	0.10 (<LOQ)	ND	ND	0.08 (<LOQ)
66C	76	Cheek	Baoding	30-34	32	Acne	Dandruff	Mild Dandruff	2	2.26	14.64	ND	ND	27.92 (<LOQ)	173.98	7.45	41.13	24.93	1.72	5.82	1.41	1.95	0.51 (<LOQ)	1.06	0.35 (<LOQ)	1.56	1.21	66.85	5.72 (<LOQ)	0.28	0.23	0.24	0.44	0.95	0.19	0.34	0.63	ND	0.2	ND	ND	ND	ND	0.04 (<LOQ)	0.07 (<LOQ)	0.12	ND	ND	ND
66S	76	Scalp	Baoding	30-34	32	Acne	Dandruff	Mild Dandruff	2	2.26	14.64	ND	ND	27.92 (<LOQ)	173.98	7.45	41.13	24.93	1.72	5.82	1.41	1.95	0.51 (<LOQ)	1.06	0.35 (<LOQ)	1.56	1.21	66.85	5.72 (<LOQ)	0.28	0.23	0.24	0.44	0.95	0.19	0.34	0.63	ND	0.2	ND	ND	ND	ND	0.04 (<LOQ)	0.07 (<LOQ)	0.12	ND	ND	ND
67C	77	Cheek	Baoding	40-45	41	Healthy	Dandruff	Mild Dandruff	2	0.77	12.05	2.67 (<LOQ)	6.8 (<LOQ)	18.74 (<LOQ)	97.83 (<LOQ)	7.51	29.96	19.28	0.85 (<LOQ)	4.86	1.23	0.96 (<LOQ)	0.2 (<LOQ)	0.75 (<LOQ)	ND	0.71 (<LOQ)	0.65	1.71 (<LOQ)	4.85 (<LOQ)	0.14	0.19	0.12 (<LOQ)	0.48	0.65	0.08 (<LOQ)	0.19	0.28	ND	0.06 (<LOQ)	ND	ND	ND	ND	ND	ND	ND	ND	ND	ND
67S	77	Scalp	Baoding	40-45	41	Healthy	Dandruff	Mild Dandruff	2	0.77	12.05	2.67 (<LOQ)	6.8 (<LOQ)	18.74 (<LOQ)	97.83 (<LOQ)	7.51	29.96	19.28	0.85 (<LOQ)	4.86	1.23	0.96 (<LOQ)	0.2 (<LOQ)	0.75 (<LOQ)	ND	0.71 (<LOQ)	0.65	1.71 (<LOQ)	4.85 (<LOQ)	0.14	0.19	0.12 (<LOQ)	0.48	0.65	0.08 (<LOQ)	0.19	0.28	ND	0.06 (<LOQ)	ND	ND	ND	ND	ND	ND	ND	ND	ND	ND
55C	81	Cheek	Baoding	35-39	37	Acne	Healthy	Healthy	2	0.53	8.33	ND	1.17 (<LOQ)	18.48 (<LOQ)	114.3	4.54 (<LOQ)	35.16	21.22	1.33	5.19	1.05	1.54	0.4 (<LOQ)	1	ND	0.91 (<LOQ)	0.9	1.62 (<LOQ)	4.75 (<LOQ)	0.23	0.14	0.2	0.48	0.67	0.06 (<LOQ)	0.23	0.19	ND	0.25	ND	ND	ND	ND	ND	ND	ND	ND	ND	ND
55S	81	Scalp	Baoding	35-39	37	Acne	Healthy	Healthy	2	0.53	8.33	ND	1.17 (<LOQ)	18.48 (<LOQ)	114.3	4.54 (<LOQ)	35.16	21.22	1.33	5.19	1.05	1.54	0.4 (<LOQ)	1	ND	0.91 (<LOQ)	0.9	1.62 (<LOQ)	4.75 (<LOQ)	0.23	0.14	0.2	0.48	0.67	0.06 (<LOQ)	0.23	0.19	ND	0.25	ND	ND	ND	ND	ND	ND	ND	ND	ND	ND
68C	83	Cheek	Baoding	40-45	41	Acne	Healthy	Healthy	4	3.43	54.11	6.72 (<LOQ)	10.89(<LOQ)	42.75 (<LOQ)	261.56	25.09	84.05	55.98	4.3	13.65	2.81	1.86	1.12	1.52	ND	1.39	0.81	3.77	10.87	0.55	0.39	0.26	0.49	0.92	0.24	0.48	0.7	0.22	0.28	ND	ND	ND	ND	ND	ND	ND	ND	ND	ND
68S	83	Scalp	Baoding	40-45	41	Acne	Healthy	Healthy	4	3.43	54.11	6.72 (<LOQ)	10.89(<LOQ)	42.75 (<LOQ)	261.56	25.09	84.05	55.98	4.3	13.65	2.81	1.86	1.12	1.52	ND	1.39	0.81	3.77	10.87	0.55	0.39	0.26	0.49	0.92	0.24	0.48	0.7	0.22	0.28	ND	ND	ND	ND	ND	ND	ND	ND	ND	ND
23C	84	Cheek	Baoding	30-34	30	Acne	Healthy	Healthy	2	0.16	3.58	15.23 (<LOQ)	9.68 (<LOQ)	52.19 (<LOQ)	290.8	29	54.82	37.11	1.91	6.2	1.07	1.13	0.74 (<LOQ)	0.75 (<LOQ)	ND	1.46	1.2	4.06	8.29 (<LOQ)	0.57	0.46	0.22	0.41	0.51	0.22	0.46	0.66	ND	0.23	ND	ND	ND	ND	ND	ND	ND	ND	ND	ND
23S	84	Scalp	Baoding	30-34	30	Acne	Healthy	Healthy	2	0.16	3.58	15.23 (<LOQ)	9.68 (<LOQ)	52.19 (<LOQ)	290.8	29	54.82	37.11	1.91	6.2	1.07	1.13	0.74 (<LOQ)	0.75 (<LOQ)	ND	1.46	1.2	4.06	8.29 (<LOQ)	0.57	0.46	0.22	0.41	0.51	0.22	0.46	0.66	ND	0.23	ND	ND	ND	ND	ND	ND	ND	ND	ND	ND
33C	85	Cheek	Baoding	35-39	37	Acne	Healthy	Healthy	2	0.32	7.41	5.27 (<LOQ)	6.12 (<LOQ)	23.81 (<LOQ)	99.02 (<LOQ)	6.03	44.19	26.64	2.06	8.17	2.4	1.64	0.96 (<LOQ)	0.64 (<LOQ)	0.27 (<LOQ)	0.83 (<LOQ)	1.1	2.19	3.98 (<LOQ)	0.11	0.11	0.18 (<LOQ)	0.36	0.62	0.05 (<LOQ)	0.17	0.18	ND	0.11	ND	ND	ND	ND	ND	ND	0.06 (<LOQ)	ND	ND	ND
33S	85	Scalp	Baoding	35-39	37	Acne	Healthy	Healthy	2	0.32	7.41	5.27 (<LOQ)	6.12 (<LOQ)	23.81 (<LOQ)	99.02 (<LOQ)	6.03	44.19	26.64	2.06	8.17	2.4	1.64	0.96 (<LOQ)	0.64 (<LOQ)	0.27 (<LOQ)	0.83 (<LOQ)	1.1	2.19	3.98 (<LOQ)	0.11	0.11	0.18 (<LOQ)	0.36	0.62	0.05 (<LOQ)	0.17	0.18	ND	0.11	ND	ND	ND	ND	ND	ND	0.06 (<LOQ)	ND	ND	ND
56C	87	Cheek	Baoding	30-34	34	Acne	Healthy	Healthy	2	0.36	6.33	9.98 (<LOQ)	23.79 (<LOQ)	47.9 (<LOQ)	185.01	16.94	49.75	28.45	2.02	6.88	1.57	1.11	0.67 (<LOQ)	1	ND	0.61 (<LOQ)	0.82	2.79	7.10 (<LOQ)	0.18	0.17	0.2	0.41	0.83	0.06 (<LOQ)	0.2	0.24	ND	0.11	ND	ND	ND	ND	ND	ND	ND	ND	ND	ND
56S	87	Scalp	Baoding	30-34	34	Acne	Healthy	Healthy	2	0.36	6.33	9.98 (<LOQ)	23.79 (<LOQ)	47.9 (<LOQ)	185.01	16.94	49.75	28.45	2.02	6.88	1.57	1.11	0.67 (<LOQ)	1	ND	0.61 (<LOQ)	0.82	2.79	7.10 (<LOQ)	0.18	0.17	0.2	0.41	0.83	0.06 (<LOQ)	0.2	0.24	ND	0.11	ND	ND	ND	ND	ND	ND	ND	ND	ND	ND
10C	88	Cheek	Baoding	35-39	38	Acne	Healthy	Healthy	2	0.37	2.89	5.7 (<LOQ)	5.39 (<LOQ)	36.39 (<LOQ)	163.68	14.73	39.7	25.51	1.84	8.11	1.12	1.35	0.86 (<LOQ)	ND	ND	1.39	1.27	20.96	6.56 (<LOQ)	ND	0.18	0.21	0.45	0.76	0.04 (<LOQ)	0.27	0.15	ND	0.28	ND	ND	ND	ND	ND	ND	ND	ND	ND	ND
10S	88	Scalp	Baoding	35-39	38	Acne	Healthy	Healthy	2	0.37	2.89	5.7 (<LOQ)	5.39 (<LOQ)	36.39 (<LOQ)	163.68	14.73	39.7	25.51	1.84	8.11	1.12	1.35	0.86 (<LOQ)	ND	ND	1.39	1.27	20.96	6.56 (<LOQ)	ND	0.18	0.21	0.45	0.76	0.04 (<LOQ)	0.27	0.15	ND	0.28	ND	ND	ND	ND	ND	ND	ND	ND	ND	ND
91C	90	Cheek	Baoding	25-29	29	Acne	Dandruff	Mild Dandruff	2	0.06 (<LOQ)	2.15	ND	ND	22.56 (<LOQ)	188.4	8.35	36.18	21.7	1.22	3.46	0.74 (<LOQ)	1.14	0.24 (<LOQ)	0.72 (<LOQ)	ND	0.74 (<LOQ)	1.02	4.57	5.49 (<LOQ)	0.61	0.5	0.33	0.48	0.59	0.22	0.5	0.83	ND	0.18	ND	ND	ND	ND	ND	ND	0.07 (<LOQ)	ND	ND	0.11
91S	90	Scalp	Baoding	25-29	29	Acne	Dandruff	Mild Dandruff	2	0.06 (<LOQ)	2.15	ND	ND	22.56 (<LOQ)	188.4	8.35	36.18	21.7	1.22	3.46	0.74 (<LOQ)	1.14	0.24 (<LOQ)	0.72 (<LOQ)	ND	0.74 (<LOQ)	1.02	4.57	5.49 (<LOQ)	0.61	0.5	0.33	0.48	0.59	0.22	0.5	0.83	ND	0.18	ND	ND	ND	ND	ND	ND	0.07 (<LOQ)	ND	ND	0.11
94C	91	Cheek	Baoding	30-34	30	Acne	Healthy	Healthy	2	1.25	14.39	1.58 (<LOQ)	13.36 (<LOQ)	37.55 (<LOQ)	294.3	5.46	66.85	39.87	5.13	7.91	1.8	2.42	1.05	1.48	0.43 (<LOQ)	1.76	1.98	2.5	4.37 (<LOQ)	0.23	0.18	0.18 (<LOQ)	0.56	0.52	0.10 (<LOQ)	0.34	0.33	ND	ND	ND	ND	ND	ND	ND	ND	0.07 (<LOQ)	ND	ND	0.12
94S	91	Scalp	Baoding	30-34	30	Acne	Healthy	Healthy	2	1.25	14.39	1.58 (<LOQ)	13.36 (<LOQ)	37.55 (<LOQ)	294.3	5.46	66.85	39.87	5.13	7.91	1.8	2.42	1.05	1.48	0.43 (<LOQ)	1.76	1.98	2.5	4.37 (<LOQ)	0.23	0.18	0.18 (<LOQ)	0.56	0.52	0.10 (<LOQ)	0.34	0.33	ND	ND	ND	ND	ND	ND	ND	ND	0.07 (<LOQ)	ND	ND	0.12
92C	92	Cheek	Baoding	30-34	34	Acne	Dandruff	Mild Dandruff	4	0.73	10	9.34 (<LOQ)	2.87 (<LOQ)	21.92 (<LOQ)	175.62	10.13	60.48	40.24	3.06	11.53	1.62	1.94	0.91 (<LOQ)	1.13	ND	1.04	0.94	6.64	2.75 (<LOQ)	0.76	0.59	0.34	0.44	0.7	0.21	0.39	0.68	ND	0.24	ND	ND	ND	ND	0.04 (<LOQ)	ND	ND	ND	ND	ND
92S	92	Scalp	Baoding	30-34	34	Acne	Dandruff	Mild Dandruff	4	0.73	10	9.34 (<LOQ)	2.87 (<LOQ)	21.92 (<LOQ)	175.62	10.13	60.48	40.24	3.06	11.53	1.62	1.94	0.91 (<LOQ)	1.13	ND	1.04	0.94	6.64	2.75 (<LOQ)	0.76	0.59	0.34	0.44	0.7	0.21	0.39	0.68	ND	0.24	ND	ND	ND	ND	0.04 (<LOQ)	ND	ND	ND	ND	ND
24C	94	Cheek	Baoding	25-29	25	Acne	Dandruff	Dandruff	2	0.92	9.74	5.86 (<LOQ)	0.36(<LOQ)	14.99 (<LOQ)	97.22 (<LOQ)	8.97	43.89	29.38	1.99	7.53	1.6	1.62	0.63 (<LOQ)	1.22	ND	0.97 (<LOQ)	33.42	15.03	2.74 (<LOQ)	1.21	0.93	0.49	0.5	0.83	0.32	1.14	1.1	ND	0.49	ND	ND	ND	0.09 (<LOQ)	ND	ND	ND	ND	ND	ND
24S	94	Scalp	Baoding	25-29	25	Acne	Dandruff	Dandruff	2	0.92	9.74	5.86 (<LOQ)	0.36(<LOQ)	14.99 (<LOQ)	97.22 (<LOQ)	8.97	43.89	29.38	1.99	7.53	1.6	1.62	0.63 (<LOQ)	1.22	ND	0.97 (<LOQ)	33.42	15.03	2.74 (<LOQ)	1.21	0.93	0.49	0.5	0.83	0.32	1.14	1.1	ND	0.49	ND	ND	ND	0.09 (<LOQ)	ND	ND	ND	ND	ND	ND
25C	95	Cheek	Baoding	25-29	27	Healthy	Healthy	Healthy	4	0.23	7.99	0.02 (<LOQ)	ND	12.94 (<LOQ)	91.6 (<LOQ)	3.59 (<LOQ)	43.41	27.73	2.12	6.21	0.84 (<LOQ)	1.37	0.38 (<LOQ)	0.73 (<LOQ)	ND	0.62 (<LOQ)	1.26	4.56	3.66 (<LOQ)	0.52	0.45	0.37	0.46	0.78	0.25	0.65	0.71	ND	0.29	ND	0.04 (<LOQ)	ND	ND	ND	ND	0.07 (<LOQ)	0.03 (<LOQ)	ND	ND
25S	95	Scalp	Baoding	25-29	27	Healthy	Healthy	Healthy	4	0.23	7.99	0.02 (<LOQ)	ND	12.94 (<LOQ)	91.6 (<LOQ)	3.59 (<LOQ)	43.41	27.73	2.12	6.21	0.84 (<LOQ)	1.37	0.38 (<LOQ)	0.73 (<LOQ)	ND	0.62 (<LOQ)	1.26	4.56	3.66 (<LOQ)	0.52	0.45	0.37	0.46	0.78	0.25	0.65	0.71	ND	0.29	ND	0.04 (<LOQ)	ND	ND	ND	ND	0.07 (<LOQ)	0.03 (<LOQ)	ND	ND
69C	96	Cheek	Baoding	30-34	33	Healthy	Healthy	Healthy	2	0.29	7.38	0.60 (<LOQ)	3.65 (<LOQ)	55.29 (<LOQ)	255.57	5.26	38.05	19.25	0.92 (<LOQ)	3.2	0.64 (<LOQ)	0.72 (<LOQ)	0.12 (<LOQ)	0.4 (<LOQ)	0.15 (<LOQ)	0.35 (<LOQ)	0.53	3.31	6.36 (<LOQ)	0.13	0.12	0.2	0.38	0.73	0.06 (<LOQ)	0.27	0.21	ND	0.08 (<LOQ)	ND	ND	ND	ND	ND	ND	ND	ND	ND	ND
69S	96	Scalp	Baoding	30-34	33	Healthy	Healthy	Healthy	2	0.29	7.38	0.60 (<LOQ)	3.65 (<LOQ)	55.29 (<LOQ)	255.57	5.26	38.05	19.25	0.92 (<LOQ)	3.2	0.64 (<LOQ)	0.72 (<LOQ)	0.12 (<LOQ)	0.4 (<LOQ)	0.15 (<LOQ)	0.35 (<LOQ)	0.53	3.31	6.36 (<LOQ)	0.13	0.12	0.2	0.38	0.73	0.06 (<LOQ)	0.27	0.21	ND	0.08 (<LOQ)	ND	ND	ND	ND	ND	ND	ND	ND	ND	ND
26C	97	Cheek	Baoding	40-45	43	Healthy	Healthy	Healthy	2	1.13	26.14	8.88 (<LOQ)	5.31 (<LOQ)	40.93 (<LOQ)	263.43	21.85	63.11	42.01	3.64	10.95	1.99	1.58	1.18	1.37	ND	1.08	1.05	8.71	16.28	0.46	0.64	0.63	0.71	0.84	0.29	1.13	0.8	ND	0.4	ND	ND	ND	ND	ND	ND	ND	ND	ND	ND
26S	97	Scalp	Baoding	40-45	43	Healthy	Healthy	Healthy	2	1.13	26.14	8.88 (<LOQ)	5.31 (<LOQ)	40.93 (<LOQ)	263.43	21.85	63.11	42.01	3.64	10.95	1.99	1.58	1.18	1.37	ND	1.08	1.05	8.71	16.28	0.46	0.64	0.63	0.71	0.84	0.29	1.13	0.8	ND	0.4	ND	ND	ND	ND	ND	ND	ND	ND	ND	ND
27C	98	Cheek	Baoding	25-29	25	Acne	Healthy	Healthy	2	0.22	0.059 (<LOQ)	4.84 (<LOQ)	2.52(<LOQ)	28.25 (<LOQ)	148.19	9.02	44.96	31.01	1.51	7.35	0.97 (<LOQ)	1.23	0.54 (<LOQ)	0.82 (<LOQ)	ND	0.77 (<LOQ)	0.50 (<LOQ)	4.33	8.83 (<LOQ)	0.14	0.22	0.16 (<LOQ)	0.65	1.24	0.1	0.29	0.25	ND	0.17	ND	ND	ND	ND	ND	ND	ND	ND	ND	ND
27S	98	Scalp	Baoding	25-29	25	Acne	Healthy	Healthy	2	0.22	0.059 (<LOQ)	4.84 (<LOQ)	2.52(<LOQ)	28.25 (<LOQ)	148.19	9.02	44.96	31.01	1.51	7.35	0.97 (<LOQ)	1.23	0.54 (<LOQ)	0.82 (<LOQ)	ND	0.77 (<LOQ)	0.50 (<LOQ)	4.33	8.83 (<LOQ)	0.14	0.22	0.16 (<LOQ)	0.65	1.24	0.1	0.29	0.25	ND	0.17	ND	ND	ND	ND	ND	ND	ND	ND	ND	ND
11S	100	Scalp	Baoding	25-29	28	Acne	Healthy	Healthy	2	1.07	15.04	5.12 (<LOQ)	0.87 (<LOQ)	27.14 (<LOQ)	109.72	9.08	30.26	22.47	1.85	6.99	1.47	1.16	0.72 (<LOQ)	0.92 (<LOQ)	ND	1.26	0.63	178.74	5.67 (<LOQ)	0.25	0.25	0.27	0.62	0.76	0.09 (<LOQ)	0.17	0.32	ND	ND	ND	ND	ND	ND	ND	ND	ND	ND	ND	ND
11C	100	Cheek	Baoding	25-29	28	Acne	Healthy	Healthy	2	1.07	15.04	5.12 (<LOQ)	0.87 (<LOQ)	27.14 (<LOQ)	109.72	9.08	30.26	22.47	1.85	6.99	1.47	1.16	0.72 (<LOQ)	0.92 (<LOQ)	ND	1.26	0.63	178.74	5.67 (<LOQ)	0.25	0.25	0.27	0.62	0.76	0.09 (<LOQ)	0.17	0.32	ND	ND	ND	ND	ND	ND	ND	ND	ND	ND	ND	ND
41C	101	Cheek	Baoding	35-39	35	Acne	Healthy	Healthy	2	0.12	2.77	1.28 (<LOQ)	29.36 (<LOQ)	26.95 (<LOQ)	190.86	6.08	63.65	35.82	2.6	11.03	2.37	3.52	1.12	ND	ND	2.67	0.37 (<LOQ)	1.51 (<LOQ)	10.73	0.09 (<LOQ)	0.21	0.37	0.85	1.52	0.08 (<LOQ)	0.3	0.27	ND	0.23	ND	ND	ND	ND	ND	0.05 (<LOQ)	0.04 (<LOQ)	ND	ND	ND
41S	101	Scalp	Baoding	35-39	35	Acne	Healthy	Healthy	2	0.12	2.77	1.28 (<LOQ)	29.36 (<LOQ)	26.95 (<LOQ)	190.86	6.08	63.65	35.82	2.6	11.03	2.37	3.52	1.12	ND	ND	2.67	0.37 (<LOQ)	1.51 (<LOQ)	10.73	0.09 (<LOQ)	0.21	0.37	0.85	1.52	0.08 (<LOQ)	0.3	0.27	ND	0.23	ND	ND	ND	ND	ND	0.05 (<LOQ)	0.04 (<LOQ)	ND	ND	ND
57C	102	Cheek	Baoding	30-34	33	Acne	Healthy	Healthy	2	0.08 (<LOQ)	0.862 (<LOQ)	5.25(<LOQ)	8.84 (<LOQ)	28.4 (<LOQ)	103.23	6.85	22.78	14.63	0.94 (<LOQ)	5.03	0.72 (<LOQ)	0.78 (<LOQ)	0.37 (<LOQ)	0.7 (<LOQ)	ND	0.91 (<LOQ)	0.6	3.66	1.68 (<LOQ)	ND	0.16	0.10 (<LOQ)	0.33	0.79	0.03 (<LOQ)	0.14	0.07 (<LOQ)	ND	0.12	ND	ND	ND	ND	ND	ND	ND	ND	ND	ND
57S	102	Scalp	Baoding	30-34	33	Acne	Healthy	Healthy	2	0.08 (<LOQ)	0.862 (<LOQ)	5.25(<LOQ)	8.84 (<LOQ)	28.4 (<LOQ)	103.23	6.85	22.78	14.63	0.94 (<LOQ)	5.03	0.72 (<LOQ)	0.78 (<LOQ)	0.37 (<LOQ)	0.7 (<LOQ)	ND	0.91 (<LOQ)	0.6	3.66	1.68 (<LOQ)	ND	0.16	0.10 (<LOQ)	0.33	0.79	0.03 (<LOQ)	0.14	0.07 (<LOQ)	ND	0.12	ND	ND	ND	ND	ND	ND	ND	ND	ND	ND
28C	103	Cheek	Baoding	35-39	38	Acne	Healthy	Healthy	3	0.24	2.83	5.14(<LOQ)	0.12 (<LOQ)	29.06 (<LOQ)	124.05	10.54	43.24	33.3	2.38	12.02	1	1.66	0.8 (<LOQ)	0.86 (<LOQ)	ND	0.89 (<LOQ)	0.58	3.34	5.91 (<LOQ)	0.23	0.42	0.29	0.82	1.53	0.11	0.4	0.37	ND	0.18	ND	ND	ND	ND	ND	ND	ND	ND	ND	ND
28S	103	Scalp	Baoding	35-39	38	Acne	Healthy	Healthy	3	0.24	2.83	5.14(<LOQ)	0.12 (<LOQ)	29.06 (<LOQ)	124.05	10.54	43.24	33.3	2.38	12.02	1	1.66	0.8 (<LOQ)	0.86 (<LOQ)	ND	0.89 (<LOQ)	0.58	3.34	5.91 (<LOQ)	0.23	0.42	0.29	0.82	1.53	0.11	0.4	0.37	ND	0.18	ND	ND	ND	ND	ND	ND	ND	ND	ND	ND
16C	104	Cheek	Baoding	35-39	36	Acne	Healthy	Healthy	3	0.27	2.4	4.03 (<LOQ)	ND	20.04 (<LOQ)	136.89	6.75	31.26	19.93	1.05	5.34	1.15	1.08	0.5 (<LOQ)	0.79 (<LOQ)	ND	0.94 (<LOQ)	0.58	39.84	6.51 (<LOQ)	0.32	0.25	0.18 (<LOQ)	0.71	0.93	0.08 (<LOQ)	0.19	0.29	ND	ND	ND	ND	ND	ND	ND	ND	ND	ND	ND	ND
16S	104	Scalp	Baoding	35-39	36	Acne	Healthy	Healthy	3	0.27	2.4	4.03 (<LOQ)	ND	20.04 (<LOQ)	136.89	6.75	31.26	19.93	1.05	5.34	1.15	1.08	0.5 (<LOQ)	0.79 (<LOQ)	ND	0.94 (<LOQ)	0.58	39.84	6.51 (<LOQ)	0.32	0.25	0.18 (<LOQ)	0.71	0.93	0.08 (<LOQ)	0.19	0.29	ND	ND	ND	ND	ND	ND	ND	ND	ND	ND	ND	ND
29C	105	Cheek	Baoding	40-45	44	Healthy	Dandruff	Mild Dandruff	3	0.27	6.25	8.67(<LOQ)	4.42 (<LOQ)	30.13 (<LOQ)	201.68	20.6	75.45	31.72	4	11.04	2.99	3.37	2.34	2.09	1.52	2.39	0.79	811.02	6.27 (<LOQ)	0.63	0.59	0.23	0.51	0.59	0.32	0.42	0.68	ND	0.35	0.38	0.25	0.2	0.15	0.29	0.24	0.34	0.28	ND	0.22
29S	105	Scalp	Baoding	40-45	44	Healthy	Dandruff	Mild Dandruff	3	0.27	6.25	8.67(<LOQ)	4.42 (<LOQ)	30.13 (<LOQ)	201.68	20.6	75.45	31.72	4	11.04	2.99	3.37	2.34	2.09	1.52	2.39	0.79	811.02	6.27 (<LOQ)	0.63	0.59	0.23	0.51	0.59	0.32	0.42	0.68	ND	0.35	0.38	0.25	0.2	0.15	0.29	0.24	0.34	0.28	ND	0.22
42C	106	Cheek	Baoding	35-39	39	Acne	Healthy	Healthy	2	0.13	3.05	ND	ND	38.81 (<LOQ)	169.01	5.15	42.8	30.29	1.75	7.09	1.31	1.67	0.55 (<LOQ)	0.7 (<LOQ)	0.28 (<LOQ)	1.2	0.74	1.98 (<LOQ)	22.27	0.27	0.27	0.44	0.87	1.64	0.06 (<LOQ)	0.32	0.35	ND	0.17	ND	ND	ND	ND	ND	ND	0.07 (<LOQ)	ND	ND	ND
42S	106	Scalp	Baoding	35-39	39	Acne	Healthy	Healthy	2	0.13	3.05	ND	ND	38.81 (<LOQ)	169.01	5.15	42.8	30.29	1.75	7.09	1.31	1.67	0.55 (<LOQ)	0.7 (<LOQ)	0.28 (<LOQ)	1.2	0.74	1.98 (<LOQ)	22.27	0.27	0.27	0.44	0.87	1.64	0.06 (<LOQ)	0.32	0.35	ND	0.17	ND	ND	ND	ND	ND	ND	0.07 (<LOQ)	ND	ND	ND
93C	107	Cheek	Baoding	25-29	28	Acne	Healthy	Healthy	2	1.04	23.84	ND	ND	53.05 (<LOQ)	256.14	7.57	41.94	26.26	1.26	3.56	0.73 (<LOQ)	0.79 (<LOQ)	0.13 (<LOQ)	0.53 (<LOQ)	0.15 (<LOQ)	0.63 (<LOQ)	0.5	4.83	19.91	0.38	0.23	0.59	0.97	1.37	0.19	0.56	0.46	ND	0.16	ND	ND	ND	ND	ND	ND	0.06 (<LOQ)	ND	ND	ND
93S	107	Scalp	Baoding	25-29	28	Acne	Healthy	Healthy	2	1.04	23.84	ND	ND	53.05 (<LOQ)	256.14	7.57	41.94	26.26	1.26	3.56	0.73 (<LOQ)	0.79 (<LOQ)	0.13 (<LOQ)	0.53 (<LOQ)	0.15 (<LOQ)	0.63 (<LOQ)	0.5	4.83	19.91	0.38	0.23	0.59	0.97	1.37	0.19	0.56	0.46	ND	0.16	ND	ND	ND	ND	ND	ND	0.06 (<LOQ)	ND	ND	ND
101S	108	Scalp	Baoding	40-45	42	Healthy	Healthy	Healthy	3	0.46	4.6	13.49 (<LOQ)	5.97 (<LOQ)	48.14 (<LOQ)	268.8	18.58	56.82	38.57	1.7	8.85	1.04	1.5	0.54 (<LOQ)	0.89 (<LOQ)	ND	0.92 (<LOQ)	1.33	5.21	16.79	0.27	0.3	0.34	0.62	1.01	0.11	0.56	0.36	ND	0.18	ND	ND	ND	ND	ND	ND	ND	ND	ND	ND
101C	108	Cheek	Baoding	40-45	42	Healthy	Healthy	Healthy	3	0.46	4.6	13.49 (<LOQ)	5.97 (<LOQ)	48.14 (<LOQ)	268.8	18.58	56.82	38.57	1.7	8.85	1.04	1.5	0.54 (<LOQ)	0.89 (<LOQ)	ND	0.92 (<LOQ)	1.33	5.21	16.79	0.27	0.3	0.34	0.62	1.01	0.11	0.56	0.36	ND	0.18	ND	ND	ND	ND	ND	ND	ND	ND	ND	ND
90C	109	Cheek	Baoding	25-29	28	Acne	Dandruff	Mild Dandruff	2	0.07 (<LOQ)	ND	6.96 (<LOQ)	2.34 (<LOQ)	19.38 (<LOQ)	143.11	9.14	39.92	25.63	1.22	6.51	0.87 (<LOQ)	1.26	0.52 (<LOQ)	0.73 (<LOQ)	ND	0.84 (<LOQ)	0.66	5.5	6.53 (<LOQ)	0.09 (<LOQ)	0.16	0.10 (<LOQ)	0.36	0.9	0.07 (<LOQ)	0.19	0.26	ND	0.11	ND	ND	ND	ND	ND	ND	0.08 (<LOQ)	ND	ND	ND
90S	109	Scalp	Baoding	25-29	28	Acne	Dandruff	Mild Dandruff	2	0.07 (<LOQ)	ND	6.96 (<LOQ)	2.34 (<LOQ)	19.38 (<LOQ)	143.11	9.14	39.92	25.63	1.22	6.51	0.87 (<LOQ)	1.26	0.52 (<LOQ)	0.73 (<LOQ)	ND	0.84 (<LOQ)	0.66	5.5	6.53 (<LOQ)	0.09 (<LOQ)	0.16	0.10 (<LOQ)	0.36	0.9	0.07 (<LOQ)	0.19	0.26	ND	0.11	ND	ND	ND	ND	ND	ND	0.08 (<LOQ)	ND	ND	ND
70C	110	Cheek	Baoding	35-39	35	Acne	Healthy	Healthy	2	0.56	15.56	ND	ND	38.97 (<LOQ)	171.91	2.52 (<LOQ)	33.92	19.64	1.03	4.2	0.99 (<LOQ)	1.09	0.28 (<LOQ)	0.74 (<LOQ)	0.2 (<LOQ)	0.76(<LOQ)	0.49 (<LOQ)	1.31 (<LOQ)	14.87	0.16	0.10 (<LOQ)	0.3	0.41	1.29	0.07 (<LOQ)	0.3	0.26	ND	0.15	ND	ND	ND	ND	0.02 (<LOQ)	ND	0.05 (<LOQ)	ND	ND	ND
70S	110	Scalp	Baoding	35-39	35	Acne	Healthy	Healthy	2	0.56	15.56	ND	ND	38.97 (<LOQ)	171.91	2.52 (<LOQ)	33.92	19.64	1.03	4.2	0.99 (<LOQ)	1.09	0.28 (<LOQ)	0.74 (<LOQ)	0.2 (<LOQ)	0.76(<LOQ)	0.49 (<LOQ)	1.31 (<LOQ)	14.87	0.16	0.10 (<LOQ)	0.3	0.41	1.29	0.07 (<LOQ)	0.3	0.26	ND	0.15	ND	ND	ND	ND	0.02 (<LOQ)	ND	0.05 (<LOQ)	ND	ND	ND
32C	111	Cheek	Baoding	40-45	45	Acne	Healthy	Healthy	2	0.26	4.25	ND	ND	22.25 (<LOQ)	166.25	3.34 (<LOQ)	38.31	19.28	0.91 (<LOQ)	5.2	1.11	0.87 (<LOQ)	0.09 (<LOQ)	0.72 (<LOQ)	ND	0.6(<LOQ)	0.44 (<LOQ)	1.50 (<LOQ)	17.16	0.17	0.15	0.21	0.56	0.92	0.09 (<LOQ)	0.26	0.42	ND	0.11	ND	ND	ND	ND	ND	ND	0.05 (<LOQ)	ND	ND	ND
32S	111	Scalp	Baoding	40-45	45	Acne	Healthy	Healthy	2	0.26	4.25	ND	ND	22.25 (<LOQ)	166.25	3.34 (<LOQ)	38.31	19.28	0.91 (<LOQ)	5.2	1.11	0.87 (<LOQ)	0.09 (<LOQ)	0.72 (<LOQ)	ND	0.6(<LOQ)	0.44 (<LOQ)	1.50 (<LOQ)	17.16	0.17	0.15	0.21	0.56	0.92	0.09 (<LOQ)	0.26	0.42	ND	0.11	ND	ND	ND	ND	ND	ND	0.05 (<LOQ)	ND	ND	ND
30C	112	Cheek	Baoding	25-29	25	Acne	Dandruff	Mild Dandruff	2	0.53	9.23	5.49 (<LOQ)	ND	35.95 (<LOQ)	166.66	8.81	49.74	33.35	2.45	7.77	1.67	2.22	0.81 (<LOQ)	0.87 (<LOQ)	0.29 (<LOQ)	1.24	0.68	5.42	12.44	0.58	0.38	0.29	0.57	0.79	0.19	0.39	0.69	ND	0.18	ND	ND	ND	ND	ND	ND	0.11	ND	ND	ND
30S	112	Scalp	Baoding	25-29	25	Acne	Dandruff	Mild Dandruff	2	0.53	9.23	5.49 (<LOQ)	ND	35.95 (<LOQ)	166.66	8.81	49.74	33.35	2.45	7.77	1.67	2.22	0.81 (<LOQ)	0.87 (<LOQ)	0.29 (<LOQ)	1.24	0.68	5.42	12.44	0.58	0.38	0.29	0.57	0.79	0.19	0.39	0.69	ND	0.18	ND	ND	ND	ND	ND	ND	0.11	ND	ND	ND
34C	113	Cheek	Baoding	25-29	29	Acne	Healthy	Healthy	2	0.1	2.64	5.32 (<LOQ)	15.15 (<LOQ)	53.38 (<LOQ)	174.74	13.02	30.03	17.97	1.79	5.39	0.76 (<LOQ)	1.24	0.81 (<LOQ)	0.96 (<LOQ)	ND	1.05	0.68	6.08	3.48 (<LOQ)	0.09 (<LOQ)	0.14	0.22	0.35	1.26	0.05 (<LOQ)	0.24	0.09 (<LOQ)	ND	0.10 (<LOQ)	ND	ND	ND	ND	ND	ND	ND	ND	ND	ND
34S	113	Scalp	Baoding	25-29	29	Acne	Healthy	Healthy	2	0.1	2.64	5.32 (<LOQ)	15.15 (<LOQ)	53.38 (<LOQ)	174.74	13.02	30.03	17.97	1.79	5.39	0.76 (<LOQ)	1.24	0.81 (<LOQ)	0.96 (<LOQ)	ND	1.05	0.68	6.08	3.48 (<LOQ)	0.09 (<LOQ)	0.14	0.22	0.35	1.26	0.05 (<LOQ)	0.24	0.09 (<LOQ)	ND	0.10 (<LOQ)	ND	ND	ND	ND	ND	ND	ND	ND	ND	ND
43C	114	Cheek	Baoding	35-39	35	Acne	Healthy	Healthy	2	0.12	0.421 (<LOQ)	4.39 (<LOQ)	ND	22.86 (<LOQ)	117.55	7.26	29.02	19.92	0.91 (<LOQ)	6.86	0.52 (<LOQ)	0.76 (<LOQ)	0.44 (<LOQ)	0.56 (<LOQ)	ND	0.76 (<LOQ)	0.95	4.78	3.90 (<LOQ)	0.11	0.21	0.19 (<LOQ)	0.42	0.83	0.05 (<LOQ)	0.26	0.2	ND	0.1	ND	ND	ND	ND	ND	ND	ND	ND	ND	ND
43S	114	Scalp	Baoding	35-39	35	Acne	Healthy	Healthy	2	0.12	0.421 (<LOQ)	4.39 (<LOQ)	ND	22.86 (<LOQ)	117.55	7.26	29.02	19.92	0.91 (<LOQ)	6.86	0.52 (<LOQ)	0.76 (<LOQ)	0.44 (<LOQ)	0.56 (<LOQ)	ND	0.76 (<LOQ)	0.95	4.78	3.90 (<LOQ)	0.11	0.21	0.19 (<LOQ)	0.42	0.83	0.05 (<LOQ)	0.26	0.2	ND	0.1	ND	ND	ND	ND	ND	ND	ND	ND	ND	ND
95C	115	Cheek	Baoding	25-29	25	Acne	Healthy	Healthy	2	0.91	15.13	3.56 (<LOQ)	1.6 (<LOQ)	28.58 (<LOQ)	171.34	9.69	35.9	22.56	1.58	5.07	1.01	1.19	0.31 (<LOQ)	0.81 (<LOQ)	ND	0.78 (<LOQ)	0.97	12.06	7.43 (<LOQ)	0.16	0.23	0.23	0.47	0.82	0.10 (<LOQ)	0.4	0.34	ND	0.18	ND	ND	ND	ND	ND	ND	0.08 (<LOQ)	ND	ND	ND
95S	115	Scalp	Baoding	25-29	25	Acne	Healthy	Healthy	2	0.91	15.13	3.56 (<LOQ)	1.6 (<LOQ)	28.58 (<LOQ)	171.34	9.69	35.9	22.56	1.58	5.07	1.01	1.19	0.31 (<LOQ)	0.81 (<LOQ)	ND	0.78 (<LOQ)	0.97	12.06	7.43 (<LOQ)	0.16	0.23	0.23	0.47	0.82	0.10 (<LOQ)	0.4	0.34	ND	0.18	ND	ND	ND	ND	ND	ND	0.08 (<LOQ)	ND	ND	ND
44C	116	Cheek	Baoding	25-29	26	Acne	Healthy	Healthy	2	0.09 (<LOQ)	ND	4.57 (<LOQ)	ND	14.37 (<LOQ)	71.28 (<LOQ)	4 (<LOQ)	16.09	9.22 (<LOQ)	0.58 (<LOQ)	2.82	0.44 (<LOQ)	0.66 (<LOQ)	0.44 (<LOQ)	ND	ND	0.72 (<LOQ)	0.63	2.84	1.41 (<LOQ)	ND	0.11	0.11 (<LOQ)	0.47	0.74	0.02 (<LOQ)	0.14	0.08 (<LOQ)	ND	0.09 (<LOQ)	ND	ND	ND	ND	ND	ND	ND	ND	ND	ND
44S	116	Scalp	Baoding	25-29	26	Acne	Healthy	Healthy	2	0.09 (<LOQ)	ND	4.57 (<LOQ)	ND	14.37 (<LOQ)	71.28 (<LOQ)	4 (<LOQ)	16.09	9.22 (<LOQ)	0.58 (<LOQ)	2.82	0.44 (<LOQ)	0.66 (<LOQ)	0.44 (<LOQ)	ND	ND	0.72 (<LOQ)	0.63	2.84	1.41 (<LOQ)	ND	0.11	0.11 (<LOQ)	0.47	0.74	0.02 (<LOQ)	0.14	0.08 (<LOQ)	ND	0.09 (<LOQ)	ND	ND	ND	ND	ND	ND	ND	ND	ND	ND
35C	117	Cheek	Baoding	35-39	36	Acne	Healthy	Healthy	2	0.17	3	0.25 (<LOQ)	ND	38.78 (<LOQ)	135.98	4.62 (<LOQ)	40.71	28.09	1.3	5.25	1.29	1.68	0.69 (<LOQ)	0.9 (<LOQ)	ND	1.33	0.38 (<LOQ)	1.01 (<LOQ)	8.93 (<LOQ)	0.08 (<LOQ)	0.13	0.21	0.74	0.92	0.03 (<LOQ)	0.19	0.13	ND	0.11	ND	ND	ND	ND	ND	ND	ND	ND	ND	ND
35S	117	Scalp	Baoding	35-39	36	Acne	Healthy	Healthy	2	0.17	3	0.25 (<LOQ)	ND	38.78 (<LOQ)	135.98	4.62 (<LOQ)	40.71	28.09	1.3	5.25	1.29	1.68	0.69 (<LOQ)	0.9 (<LOQ)	ND	1.33	0.38 (<LOQ)	1.01 (<LOQ)	8.93 (<LOQ)	0.08 (<LOQ)	0.13	0.21	0.74	0.92	0.03 (<LOQ)	0.19	0.13	ND	0.11	ND	ND	ND	ND	ND	ND	ND	ND	ND	ND
45C	118	Cheek	Baoding	35-39	35	Acne	Dandruff	Dandruff	2	0.18	ND	5.63 (<LOQ)	ND	14.92 (<LOQ)	62.84 (<LOQ)	2.34 (<LOQ)	17.79	10.97	0.82 (<LOQ)	3.4	0.44 (<LOQ)	0.98 (<LOQ)	0.42 (<LOQ)	0.64 (<LOQ)	ND	0.65 (<LOQ)	0.64	2.64	6.06 (<LOQ)	0.15	0.22	0.13 (<LOQ)	0.55	1.34	0.06 (<LOQ)	0.22	0.21	ND	0.14	ND	ND	ND	ND	ND	ND	ND	ND	ND	ND
45S	118	Scalp	Baoding	35-39	35	Acne	Dandruff	Dandruff	2	0.18	ND	5.63 (<LOQ)	ND	14.92 (<LOQ)	62.84 (<LOQ)	2.34 (<LOQ)	17.79	10.97	0.82 (<LOQ)	3.4	0.44 (<LOQ)	0.98 (<LOQ)	0.42 (<LOQ)	0.64 (<LOQ)	ND	0.65 (<LOQ)	0.64	2.64	6.06 (<LOQ)	0.15	0.22	0.13 (<LOQ)	0.55	1.34	0.06 (<LOQ)	0.22	0.21	ND	0.14	ND	ND	ND	ND	ND	ND	ND	ND	ND	ND
78C	119	Cheek	Baoding	25-29	27	Acne	Dandruff	Dandruff	2	0.61	5.43	6.27 (<LOQ)	ND	27.44 (<LOQ)	139.94	9.64	50.79	34.19	2.11	10.06	1.09	2.03	0.65 (<LOQ)	1.11	ND	0.9 (<LOQ)	0.61	4.76	4.45 (<LOQ)	0.19	0.19	0.21	0.36	2.13	0.07 (<LOQ)	0.3	0.23	ND	0.2	ND	ND	ND	ND	ND	ND	ND	ND	ND	0.09 (<LOQ)
78S	119	Scalp	Baoding	25-29	27	Acne	Dandruff	Dandruff	2	0.61	5.43	6.27 (<LOQ)	ND	27.44 (<LOQ)	139.94	9.64	50.79	34.19	2.11	10.06	1.09	2.03	0.65 (<LOQ)	1.11	ND	0.9 (<LOQ)	0.61	4.76	4.45 (<LOQ)	0.19	0.19	0.21	0.36	2.13	0.07 (<LOQ)	0.3	0.23	ND	0.2	ND	ND	ND	ND	ND	ND	ND	ND	ND	0.09 (<LOQ)
79C	120	Cheek	Baoding	25-29	25	Healthy	Dandruff	Mild Dandruff	3	0.21	4.51	0.43 (<LOQ)	22.51 (<LOQ)	95.13 (<LOQ)	650.77	23.68	95.24	52.95	3.21	13.31	2.39	2.68	0.61 (<LOQ)	1.24	0.53 (<LOQ)	1.61	0.73	2.3	17.99	0.26	0.3	0.52	0.57	0.85	0.21	0.86	0.72	ND	0.23	ND	ND	ND	ND	ND	ND	0.11	ND	ND	0.13
79S	120	Scalp	Baoding	25-29	25	Healthy	Dandruff	Mild Dandruff	3	0.21	4.51	0.43 (<LOQ)	22.51 (<LOQ)	95.13 (<LOQ)	650.77	23.68	95.24	52.95	3.21	13.31	2.39	2.68	0.61 (<LOQ)	1.24	0.53 (<LOQ)	1.61	0.73	2.3	17.99	0.26	0.3	0.52	0.57	0.85	0.21	0.86	0.72	ND	0.23	ND	ND	ND	ND	ND	ND	0.11	ND	ND	0.13
100C	121	Cheek	Baoding	30-34	30	Healthy	Healthy	Healthy	2	0.1	2.67	ND	2.34 (<LOQ)	42.02 (<LOQ)	120.46	2.88 (<LOQ)	25.37	16.18	0.83 (<LOQ)	3.29	0.72 (<LOQ)	1.01	0.3 (<LOQ)	0.63 (<LOQ)	ND	0.57 (<LOQ)	0.37 (<LOQ)	1.17 (<LOQ)	15.99	ND	0.1	0.19 (<LOQ)	0.67	1.99	0.04 (<LOQ)	0.22	0.13	ND	0.11	ND	ND	ND	ND	ND	ND	ND	ND	ND	ND
100S	121	Scalp	Baoding	30-34	30	Healthy	Healthy	Healthy	2	0.1	2.67	ND	2.34 (<LOQ)	42.02 (<LOQ)	120.46	2.88 (<LOQ)	25.37	16.18	0.83 (<LOQ)	3.29	0.72 (<LOQ)	1.01	0.3 (<LOQ)	0.63 (<LOQ)	ND	0.57 (<LOQ)	0.37 (<LOQ)	1.17 (<LOQ)	15.99	ND	0.1	0.19 (<LOQ)	0.67	1.99	0.04 (<LOQ)	0.22	0.13	ND	0.11	ND	ND	ND	ND	ND	ND	ND	ND	ND	ND
102C	123	Cheek	Baoding	25-29	29	Healthy	Healthy	Healthy	2	0.38	ND	6.13 (<LOQ)	ND	27.22 (<LOQ)	121.71	7.11	30.76	20.95	1.21	6.06	1.09	1.75	0.95 (<LOQ)	1.39	ND	1.71	1.21	4.31	6.78 (<LOQ)	0.2	0.14	0.19 (<LOQ)	0.47	1.13	0.05 (<LOQ)	0.27	0.12	ND	0.17	ND	ND	ND	ND	ND	ND	ND	ND	ND	ND
102S	123	Scalp	Baoding	25-29	29	Healthy	Healthy	Healthy	2	0.38	ND	6.13 (<LOQ)	ND	27.22 (<LOQ)	121.71	7.11	30.76	20.95	1.21	6.06	1.09	1.75	0.95 (<LOQ)	1.39	ND	1.71	1.21	4.31	6.78 (<LOQ)	0.2	0.14	0.19 (<LOQ)	0.47	1.13	0.05 (<LOQ)	0.27	0.12	ND	0.17	ND	ND	ND	ND	ND	ND	ND	ND	ND	ND
99C	124	Cheek	Baoding	35-39	35	Acne	Healthy	Healthy	2	0.03 (<LOQ)	1.39	ND	ND	24.68 (<LOQ)	182.34	3.67 (<LOQ)	68.25	44.84	4.86	12.34	1.72	2.08	0.86 (<LOQ)	0.92 (<LOQ)	ND	0.86 (<LOQ)	0.47 (<LOQ)	0.68 (<LOQ)	10.28	ND	0.14	0.36	0.89	1.48	0.06 (<LOQ)	0.32	0.26	ND	0.26	ND	ND	ND	ND	ND	ND	ND	ND	ND	ND
99S	124	Scalp	Baoding	35-39	35	Acne	Healthy	Healthy	2	0.03 (<LOQ)	1.39	ND	ND	24.68 (<LOQ)	182.34	3.67 (<LOQ)	68.25	44.84	4.86	12.34	1.72	2.08	0.86 (<LOQ)	0.92 (<LOQ)	ND	0.86 (<LOQ)	0.47 (<LOQ)	0.68 (<LOQ)	10.28	ND	0.14	0.36	0.89	1.48	0.06 (<LOQ)	0.32	0.26	ND	0.26	ND	ND	ND	ND	ND	ND	ND	ND	ND	ND
98C	125	Cheek	Baoding	25-29	29	Acne	Dandruff	Mild Dandruff	2	0.34	6.66	ND	ND	46.48 (<LOQ)	253.11	11.37	50.46	29.14	1.77	8.16	1.6	1.33	0.57 (<LOQ)	1.11	ND	1.03	0.71	3.84	8.91 (<LOQ)	0.13	0.15	0.39	0.4	0.67	0.13	0.55	0.36	ND	0.16	ND	ND	ND	ND	ND	ND	0.05 (<LOQ)	ND	ND	ND
98S	125	Scalp	Baoding	25-29	29	Acne	Dandruff	Mild Dandruff	2	0.34	6.66	ND	ND	46.48 (<LOQ)	253.11	11.37	50.46	29.14	1.77	8.16	1.6	1.33	0.57 (<LOQ)	1.11	ND	1.03	0.71	3.84	8.91 (<LOQ)	0.13	0.15	0.39	0.4	0.67	0.13	0.55	0.36	ND	0.16	ND	ND	ND	ND	ND	ND	0.05 (<LOQ)	ND	ND	ND
60C	126	Cheek	Baoding	35-39	35	Healthy	Dandruff	Dandruff	2	0.35	4.03	8.32 (<LOQ)	8.16 (<LOQ)	18.78 (<LOQ)	112.78	4.47 (<LOQ)	21.01	12.32	0.75 (<LOQ)	4.28	0.56 (<LOQ)	0.74 (<LOQ)	0.46 (<LOQ)	ND	ND	0.65 (<LOQ)	0.51	52.76	7.17 (<LOQ)	0.18	0.22	0.15 (<LOQ)	0.51	1.29	0.08 (<LOQ)	0.26	0.22	ND	0.14	ND	ND	ND	ND	ND	ND	ND	ND	ND	ND
60S	126	Scalp	Baoding	35-39	35	Healthy	Dandruff	Dandruff	2	0.35	4.03	8.32 (<LOQ)	8.16 (<LOQ)	18.78 (<LOQ)	112.78	4.47 (<LOQ)	21.01	12.32	0.75 (<LOQ)	4.28	0.56 (<LOQ)	0.74 (<LOQ)	0.46 (<LOQ)	ND	ND	0.65 (<LOQ)	0.51	52.76	7.17 (<LOQ)	0.18	0.22	0.15 (<LOQ)	0.51	1.29	0.08 (<LOQ)	0.26	0.22	ND	0.14	ND	ND	ND	ND	ND	ND	ND	ND	ND	ND
96C	128	Cheek	Baoding	25-29	26	Acne	Dandruff	Mild Dandruff	2	0.56	1.34	4.61 (<LOQ)	ND	10.64 (<LOQ)	68.09 (<LOQ)	3.36 (<LOQ)	19.07	12	0.61 (<LOQ)	3.27	0.38 (<LOQ)	0.62 (<LOQ)	0.28 (<LOQ)	0.45 (<LOQ)	ND	0.51 (<LOQ)	0.65	4.13	5.10 (<LOQ)	0.23	0.21	0.20 (<LOQ)	0.49	1.47	0.07 (<LOQ)	0.21	0.22	ND	0.09 (<LOQ)	ND	ND	ND	ND	ND	ND	ND	ND	ND	ND
96S	128	Scalp	Baoding	25-29	26	Acne	Dandruff	Mild Dandruff	2	0.56	1.34	4.61 (<LOQ)	ND	10.64 (<LOQ)	68.09 (<LOQ)	3.36 (<LOQ)	19.07	12	0.61 (<LOQ)	3.27	0.38 (<LOQ)	0.62 (<LOQ)	0.28 (<LOQ)	0.45 (<LOQ)	ND	0.51 (<LOQ)	0.65	4.13	5.10 (<LOQ)	0.23	0.21	0.20 (<LOQ)	0.49	1.47	0.07 (<LOQ)	0.21	0.22	ND	0.09 (<LOQ)	ND	ND	ND	ND	ND	ND	ND	ND	ND	ND
221C	402	Cheek	Dalian	40-45	43	Healthy	Healthy	Healthy	2	1.26	16.05	21.56	16.75 (<LOQ)	ND	114.4	8.3	34.59	26.31	1.91	4.63	1.36	2.01	0.94 (<LOQ)	1.59	ND	1.28	1.42	6.19	9.98 (<LOQ)	0.26	0.3	0.23	0.39	0.98	0.1	0.35	0.3	0.17 (<LOQ)	0.27	ND	0.05 (<LOQ)	ND	ND	ND	ND	ND	ND	ND	ND
221S	402	Scalp	Dalian	40-45	43	Healthy	Healthy	Healthy	2	1.26	16.05	21.56	16.75 (<LOQ)	ND	114.4	8.3	34.59	26.31	1.91	4.63	1.36	2.01	0.94 (<LOQ)	1.59	ND	1.28	1.42	6.19	9.98 (<LOQ)	0.26	0.3	0.23	0.39	0.98	0.1	0.35	0.3	0.17 (<LOQ)	0.27	ND	0.05 (<LOQ)	ND	ND	ND	ND	ND	ND	ND	ND
259C	404	Cheek	Dalian	25-29	28	Acne	Healthy	Healthy	2	0.4	5.28	ND	2.82 (<LOQ)	12.58 (<LOQ)	81.98 (<LOQ)	2.37 (<LOQ)	18.05	14.38	0.55 (<LOQ)	2.15	0.31 (<LOQ)	0.28(<LOQ)	0.16 (<LOQ)	ND	ND	0.38 (<LOQ)	0.41 (<LOQ)	0.85 (<LOQ)	12.93	ND	0.13	0.14 (<LOQ)	0.29	0.57	0.02 (<LOQ)	0.13	ND	ND	0.05 (<LOQ)	ND	ND	ND	ND	ND	ND	ND	ND	ND	ND
259S	404	Scalp	Dalian	25-29	28	Acne	Healthy	Healthy	2	0.4	5.28	ND	2.82 (<LOQ)	12.58 (<LOQ)	81.98 (<LOQ)	2.37 (<LOQ)	18.05	14.38	0.55 (<LOQ)	2.15	0.31 (<LOQ)	0.28(<LOQ)	0.16 (<LOQ)	ND	ND	0.38 (<LOQ)	0.41 (<LOQ)	0.85 (<LOQ)	12.93	ND	0.13	0.14 (<LOQ)	0.29	0.57	0.02 (<LOQ)	0.13	ND	ND	0.05 (<LOQ)	ND	ND	ND	ND	ND	ND	ND	ND	ND	ND
248C	405	Cheek	Dalian	25-29	28	Acne	Healthy	Healthy	2	13.01	1004.27	ND	ND	9.5 (<LOQ)	56.91 (<LOQ)	0.97 (<LOQ)	9.64 (<LOQ)	8.01 (<LOQ)	0.32 (<LOQ)	1.38	0.25(<LOQ)	0.28(<LOQ)	0.15 (<LOQ)	ND	ND	0.47 (<LOQ)	1.02	4.63	18.45	0.28	0.2	0.22	0.4	0.89	0.05 (<LOQ)	0.14	0.12	ND	ND	ND	ND	ND	ND	ND	ND	ND	ND	ND	ND
248S	405	Scalp	Dalian	25-29	28	Acne	Healthy	Healthy	2	13.01	1004.27	ND	ND	9.5 (<LOQ)	56.91 (<LOQ)	0.97 (<LOQ)	9.64 (<LOQ)	8.01 (<LOQ)	0.32 (<LOQ)	1.38	0.25(<LOQ)	0.28(<LOQ)	0.15 (<LOQ)	ND	ND	0.47 (<LOQ)	1.02	4.63	18.45	0.28	0.2	0.22	0.4	0.89	0.05 (<LOQ)	0.14	0.12	ND	ND	ND	ND	ND	ND	ND	ND	ND	ND	ND	ND
234C	412	Cheek	Dalian	25-29	26	Healthy	Dandruff	Dandruff	2	0.3	ND	6 (<LOQ)	ND	15.73 (<LOQ)	85.33 (<LOQ)	6.14	18.05	13.42	0.68 (<LOQ)	3.22	0.38 (<LOQ)	0.61 (<LOQ)	0.32 (<LOQ)	0.49 (<LOQ)	ND	0.75 (<LOQ)	0.54	4.1	3.48 (<LOQ)	0.15	0.23	0.21	0.51	2.08	0.05 (<LOQ)	0.16	0.14	ND	ND	ND	ND	ND	ND	ND	ND	ND	ND	ND	ND
234S	412	Scalp	Dalian	25-29	26	Healthy	Dandruff	Dandruff	2	0.3	ND	6 (<LOQ)	ND	15.73 (<LOQ)	85.33 (<LOQ)	6.14	18.05	13.42	0.68 (<LOQ)	3.22	0.38 (<LOQ)	0.61 (<LOQ)	0.32 (<LOQ)	0.49 (<LOQ)	ND	0.75 (<LOQ)	0.54	4.1	3.48 (<LOQ)	0.15	0.23	0.21	0.51	2.08	0.05 (<LOQ)	0.16	0.14	ND	ND	ND	ND	ND	ND	ND	ND	ND	ND	ND	ND
235C	413	Cheek	Dalian	25-29	26	Healthy	Healthy	Healthy	2	0.8	11.92	13.73 (<LOQ)	0.94 (<LOQ)	21.19 (<LOQ)	121.76	9.81	28.69	17.67	0.93 (<LOQ)	2.22	0.5 (<LOQ)	0.75 (<LOQ)	0.18 (<LOQ)	0.56 (<LOQ)	ND	0.42 (<LOQ)	1.3	4.06	7.09 (<LOQ)	0.23	0.2	0.22	0.43	1	0.1	0.3	0.33	ND	0.17	ND	ND	ND	ND	ND	ND	ND	ND	ND	ND
235S	413	Scalp	Dalian	25-29	26	Healthy	Healthy	Healthy	2	0.8	11.92	13.73 (<LOQ)	0.94 (<LOQ)	21.19 (<LOQ)	121.76	9.81	28.69	17.67	0.93 (<LOQ)	2.22	0.5 (<LOQ)	0.75 (<LOQ)	0.18 (<LOQ)	0.56 (<LOQ)	ND	0.42 (<LOQ)	1.3	4.06	7.09 (<LOQ)	0.23	0.2	0.22	0.43	1	0.1	0.3	0.33	ND	0.17	ND	ND	ND	ND	ND	ND	ND	ND	ND	ND
219S	414	Scalp	Dalian	35-39	35	Acne	Healthy	Healthy	2	0.45	9.05	3.19 (<LOQ)	ND	19.28 (<LOQ)	154.64	10.76	36.02	26.99	0.79 (<LOQ)	2.64	0.5(<LOQ)	0.6 (<LOQ)	0.22 (<LOQ)	0.7 (<LOQ)	ND	0.19 (<LOQ)	0.88	3.92	7.55 (<LOQ)	0.07 (<LOQ)	0.17	0.22	0.38	0.93	0.03 (<LOQ)	0.31	0.12	ND	0.11	ND	ND	ND	ND	ND	ND	ND	ND	ND	ND
219C	414	Cheek	Dalian	35-39	35	Acne	Healthy	Healthy	2	0.45	9.05	3.19 (<LOQ)	ND	19.28 (<LOQ)	154.64	10.76	36.02	26.99	0.79 (<LOQ)	2.64	0.5(<LOQ)	0.6 (<LOQ)	0.22 (<LOQ)	0.7 (<LOQ)	ND	0.19 (<LOQ)	0.88	3.92	7.55 (<LOQ)	0.07 (<LOQ)	0.17	0.22	0.38	0.93	0.03 (<LOQ)	0.31	0.12	ND	0.11	ND	ND	ND	ND	ND	ND	ND	ND	ND	ND
286C	415	Cheek	Dalian	40-45	45	Healthy	Dandruff	Dandruff	2	1.28	17.48	0.52 (<LOQ)	7.00 (<LOQ)	22.98 (<LOQ)	103.14	6.53	38.53	28.82	1.68	4.93	0.78(<LOQ)	1.17	0.42 (<LOQ)	0.82 (<LOQ)	ND	0.51 (<LOQ)	1.07	3.22	68.55	0.23	0.25	0.19 (<LOQ)	0.32	1.12	0.08 (<LOQ)	0.26	0.25	ND	0.1	ND	ND	ND	ND	ND	ND	ND	ND	ND	ND
286S	415	Scalp	Dalian	40-45	45	Healthy	Dandruff	Dandruff	2	1.28	17.48	0.52 (<LOQ)	7.00 (<LOQ)	22.98 (<LOQ)	103.14	6.53	38.53	28.82	1.68	4.93	0.78(<LOQ)	1.17	0.42 (<LOQ)	0.82 (<LOQ)	ND	0.51 (<LOQ)	1.07	3.22	68.55	0.23	0.25	0.19 (<LOQ)	0.32	1.12	0.08 (<LOQ)	0.26	0.25	ND	0.1	ND	ND	ND	ND	ND	ND	ND	ND	ND	ND
203C	416	Cheek	Dalian	35-39	35	Acne	Healthy	Healthy	2	0.14	3.4	ND	ND	15.09 (<LOQ)	114.9	6.64	18.47	12.74	0.57 (<LOQ)	2.14	0.38(<LOQ)	0.44(<LOQ)	0.1 (<LOQ)	ND	ND	0.35 (<LOQ)	0.61	1.59 (<LOQ)	18.95	0.15	0.25	0.17 (<LOQ)	0.32	1.07	0.06 (<LOQ)	0.25	0.2	ND	0.06 (<LOQ)	ND	ND	ND	ND	ND	ND	ND	ND	ND	ND
203S	416	Scalp	Dalian	35-39	35	Acne	Healthy	Healthy	2	0.14	3.4	ND	ND	15.09 (<LOQ)	114.9	6.64	18.47	12.74	0.57 (<LOQ)	2.14	0.38(<LOQ)	0.44(<LOQ)	0.1 (<LOQ)	ND	ND	0.35 (<LOQ)	0.61	1.59 (<LOQ)	18.95	0.15	0.25	0.17 (<LOQ)	0.32	1.07	0.06 (<LOQ)	0.25	0.2	ND	0.06 (<LOQ)	ND	ND	ND	ND	ND	ND	ND	ND	ND	ND
227S	417	Scalp	Dalian	35-39	36	Healthy	Healthy	Healthy	3	2.13	17.2	3.7 (<LOQ)	ND	9.88 (<LOQ)	108.72	7.72	20.84	14.29	0.62 (<LOQ)	3.65	0.36 (<LOQ)	0.55 (<LOQ)	0.43 (<LOQ)	0.69 (<LOQ)	ND	0.51 (<LOQ)	0.51	3.8	3.82 (<LOQ)	0.11	0.2	0.12 (<LOQ)	0.39	1.01	0.04 (<LOQ)	0.26	0.14	ND	0.12	ND	ND	ND	ND	ND	ND	ND	ND	ND	ND
227C	417	Cheek	Dalian	35-39	36	Healthy	Healthy	Healthy	3	2.13	17.2	3.7 (<LOQ)	ND	9.88 (<LOQ)	108.72	7.72	20.84	14.29	0.62 (<LOQ)	3.65	0.36 (<LOQ)	0.55 (<LOQ)	0.43 (<LOQ)	0.69 (<LOQ)	ND	0.51 (<LOQ)	0.51	3.8	3.82 (<LOQ)	0.11	0.2	0.12 (<LOQ)	0.39	1.01	0.04 (<LOQ)	0.26	0.14	ND	0.12	ND	ND	ND	ND	ND	ND	ND	ND	ND	ND
208S	418	Scalp	Dalian	30-34	34	Healthy	Healthy	Healthy	2	0.29	1.29	4.61 (<LOQ)	0.23 (<LOQ)	19.91 (<LOQ)	81.29 (<LOQ)	5.83	14.51	10.62	0.58 (<LOQ)	2.79	0.24 (<LOQ)	0.51 (<LOQ)	0.28 (<LOQ)	ND	ND	0.41 (<LOQ)	0.71	5.33	4.45 (<LOQ)	0.15	0.18	0.19 (<LOQ)	0.34	1.65	0.04 (<LOQ)	0.21	0.12	ND	0.12	ND	ND	ND	ND	ND	ND	ND	ND	ND	ND
208C	418	Cheek	Dalian	30-34	34	Healthy	Healthy	Healthy	2	0.29	1.29	4.61 (<LOQ)	0.23 (<LOQ)	19.91 (<LOQ)	81.29 (<LOQ)	5.83	14.51	10.62	0.58 (<LOQ)	2.79	0.24 (<LOQ)	0.51 (<LOQ)	0.28 (<LOQ)	ND	ND	0.41 (<LOQ)	0.71	5.33	4.45 (<LOQ)	0.15	0.18	0.19 (<LOQ)	0.34	1.65	0.04 (<LOQ)	0.21	0.12	ND	0.12	ND	ND	ND	ND	ND	ND	ND	ND	ND	ND
243C	419	Cheek	Dalian	30-34	32	Acne	Dandruff	Mild Dandruff	2	0.96	9.57	9.39 (<LOQ)	31.23 (<LOQ)	27.33 (<LOQ)	183.92	12.22	30.46	23.36	1.57	5.33	0.67 (<LOQ)	0.81(<LOQ)	0.31 (<LOQ)	0.49 (<LOQ)	ND	0.33 (<LOQ)	0.51	1.81 (<LOQ)	29.72	0.08 (<LOQ)	0.14	0.12 (<LOQ)	0.32	1.11	0.04 (<LOQ)	0.22	0.13	ND	0.07 (<LOQ)	ND	ND	ND	ND	ND	ND	ND	ND	ND	ND
243S	419	Scalp	Dalian	30-34	32	Acne	Dandruff	Mild Dandruff	2	0.96	9.57	9.39 (<LOQ)	31.23 (<LOQ)	27.33 (<LOQ)	183.92	12.22	30.46	23.36	1.57	5.33	0.67 (<LOQ)	0.81(<LOQ)	0.31 (<LOQ)	0.49 (<LOQ)	ND	0.33 (<LOQ)	0.51	1.81 (<LOQ)	29.72	0.08 (<LOQ)	0.14	0.12 (<LOQ)	0.32	1.11	0.04 (<LOQ)	0.22	0.13	ND	0.07 (<LOQ)	ND	ND	ND	ND	ND	ND	ND	ND	ND	ND
247C	420	Cheek	Dalian	35-39	35	Acne	Healthy	Healthy	3	2.09	13.89	13.45 (<LOQ)	ND	19.83(<LOQ)	97.54 (<LOQ)	9.57	23.57	19.26	1.93	5.51	0.75 (<LOQ)	2.51	1.73	2.19	ND	1.53	1.02	5	5.74 (<LOQ)	0.35	0.42	0.58	0.53	2.42	0.11	0.62	0.37	ND	0.36	ND	ND	ND	ND	0.04 (<LOQ)	ND	ND	ND	ND	ND
247S	420	Scalp	Dalian	35-39	35	Acne	Healthy	Healthy	3	2.09	13.89	13.45 (<LOQ)	ND	19.83(<LOQ)	97.54 (<LOQ)	9.57	23.57	19.26	1.93	5.51	0.75 (<LOQ)	2.51	1.73	2.19	ND	1.53	1.02	5	5.74 (<LOQ)	0.35	0.42	0.58	0.53	2.42	0.11	0.62	0.37	ND	0.36	ND	ND	ND	ND	0.04 (<LOQ)	ND	ND	ND	ND	ND
223C	421	Cheek	Dalian	30-34	30	Acne	Healthy	Healthy	2	1.01	7.09	ND	ND	11.38 (<LOQ)	92.39 (<LOQ)	5.48	14.24	8.13 (<LOQ)	0.54 (<LOQ)	1.6	0.41 (<LOQ)	1.03	0.44 (<LOQ)	ND	ND	0.35 (<LOQ)	0.75	2.28	8.63 (<LOQ)	0.05 (<LOQ)	0.12	0.14 (<LOQ)	0.34	0.74	0.04 (<LOQ)	0.23	0.14	ND	0.12	ND	ND	ND	ND	ND	ND	ND	ND	ND	ND
223S	421	Scalp	Dalian	30-34	30	Acne	Healthy	Healthy	2	1.01	7.09	ND	ND	11.38 (<LOQ)	92.39 (<LOQ)	5.48	14.24	8.13 (<LOQ)	0.54 (<LOQ)	1.6	0.41 (<LOQ)	1.03	0.44 (<LOQ)	ND	ND	0.35 (<LOQ)	0.75	2.28	8.63 (<LOQ)	0.05 (<LOQ)	0.12	0.14 (<LOQ)	0.34	0.74	0.04 (<LOQ)	0.23	0.14	ND	0.12	ND	ND	ND	ND	ND	ND	ND	ND	ND	ND
202C	422	Cheek	Dalian	40-45	41	Acne	Dandruff	Mild Dandruff	2	44.07	2024.66	0.81 (<LOQ)	ND	27.11 (<LOQ)	122.09	8.62	26.88	19.65	1.18	4.23	0.66 (<LOQ)	0.99 (<LOQ)	0.41 (<LOQ)	0.94 (<LOQ)	ND	0.47 (<LOQ)	2.23	9.76	57.64	0.56	0.48	0.35	0.36	0.75	0.09 (<LOQ)	0.37	0.3	ND	0.3	ND	ND	ND	ND	ND	ND	ND	ND	ND	ND
202S	422	Scalp	Dalian	40-45	41	Acne	Dandruff	Mild Dandruff	2	44.07	2024.66	0.81 (<LOQ)	ND	27.11 (<LOQ)	122.09	8.62	26.88	19.65	1.18	4.23	0.66 (<LOQ)	0.99 (<LOQ)	0.41 (<LOQ)	0.94 (<LOQ)	ND	0.47 (<LOQ)	2.23	9.76	57.64	0.56	0.48	0.35	0.36	0.75	0.09 (<LOQ)	0.37	0.3	ND	0.3	ND	ND	ND	ND	ND	ND	ND	ND	ND	ND
233C	423	Cheek	Dalian	25-29	28	Healthy	Healthy	Healthy	2	0.5	7.45	ND	ND	11.53 (<LOQ)	70.43 (<LOQ)	1.87 (<LOQ)	18.1	12.23	0.71 (<LOQ)	2.16	0.66(<LOQ)	0.7(<LOQ)	0.39 (<LOQ)	0.61 (<LOQ)	ND	0.73 (<LOQ)	0.63	6.74	7.97 (<LOQ)	ND	0.14	0.08 (<LOQ)	0.27	0.35 (<LOQ)	0.02 (<LOQ)	0.11	0.10 (<LOQ)	ND	ND	ND	ND	ND	ND	ND	ND	ND	ND	ND	ND
233S	423	Scalp	Dalian	25-29	28	Healthy	Healthy	Healthy	2	0.5	7.45	ND	ND	11.53 (<LOQ)	70.43 (<LOQ)	1.87 (<LOQ)	18.1	12.23	0.71 (<LOQ)	2.16	0.66(<LOQ)	0.7(<LOQ)	0.39 (<LOQ)	0.61 (<LOQ)	ND	0.73 (<LOQ)	0.63	6.74	7.97 (<LOQ)	ND	0.14	0.08 (<LOQ)	0.27	0.35 (<LOQ)	0.02 (<LOQ)	0.11	0.10 (<LOQ)	ND	ND	ND	ND	ND	ND	ND	ND	ND	ND	ND	ND
214C	425	Cheek	Dalian	25-29	27	Acne	Dandruff	Mild Dandruff	2	0.7	4.08	2.63 (<LOQ)	ND	8.45(<LOQ)	75.79 (<LOQ)	4.52 (<LOQ)	11.72	9.39 (<LOQ)	0.37 (<LOQ)	2.46	0.18 (<LOQ)	0.24 (<LOQ)	0.16 (<LOQ)	ND	ND	0.27 (<LOQ)	0.42 (<LOQ)	2.26	7.46 (<LOQ)	0.13	0.23	0.29	0.56	1.87	0.04 (<LOQ)	0.24	0.16	ND	ND	ND	ND	ND	ND	ND	ND	ND	ND	ND	ND
214S	425	Scalp	Dalian	25-29	27	Acne	Dandruff	Mild Dandruff	2	0.7	4.08	2.63 (<LOQ)	ND	8.45(<LOQ)	75.79 (<LOQ)	4.52 (<LOQ)	11.72	9.39 (<LOQ)	0.37 (<LOQ)	2.46	0.18 (<LOQ)	0.24 (<LOQ)	0.16 (<LOQ)	ND	ND	0.27 (<LOQ)	0.42 (<LOQ)	2.26	7.46 (<LOQ)	0.13	0.23	0.29	0.56	1.87	0.04 (<LOQ)	0.24	0.16	ND	ND	ND	ND	ND	ND	ND	ND	ND	ND	ND	ND
289C	426	Cheek	Dalian	30-34	34	Healthy	Dandruff	Mild Dandruff	4	0.34	5.29	ND	ND	5.4 (<LOQ)	63.33 (<LOQ)	3.38 (<LOQ)	21.51	17.72	1.16	3.78	0.68(<LOQ)	0.69(<LOQ)	0.41 (<LOQ)	0.5 (<LOQ)	0.16 (<LOQ)	0.58 (<LOQ)	0.54	1.20 (<LOQ)	18.54	0.08 (<LOQ)	0.21	0.15 (<LOQ)	0.35	0.45 (<LOQ)	0.04 (<LOQ)	0.21	0.13	ND	0.08 (<LOQ)	ND	ND	ND	ND	ND	ND	ND	ND	ND	ND
289S	426	Scalp	Dalian	30-34	34	Healthy	Dandruff	Mild Dandruff	4	0.34	5.29	ND	ND	5.4 (<LOQ)	63.33 (<LOQ)	3.38 (<LOQ)	21.51	17.72	1.16	3.78	0.68(<LOQ)	0.69(<LOQ)	0.41 (<LOQ)	0.5 (<LOQ)	0.16 (<LOQ)	0.58 (<LOQ)	0.54	1.20 (<LOQ)	18.54	0.08 (<LOQ)	0.21	0.15 (<LOQ)	0.35	0.45 (<LOQ)	0.04 (<LOQ)	0.21	0.13	ND	0.08 (<LOQ)	ND	ND	ND	ND	ND	ND	ND	ND	ND	ND
285C	427	Cheek	Dalian	35-39	35	Healthy	Dandruff	Dandruff	2	0.31	4.23	11.26(<LOQ)	20.68 (<LOQ)	14.4 (<LOQ)	69.46 (<LOQ)	6.51	12.16	10.18	0.35 (<LOQ)	2.04	0.5 (<LOQ)	0.39 (<LOQ)	0.24 (<LOQ)	ND	ND	0.9 (<LOQ)	0.54	4.18	4.55 (<LOQ)	0.08 (<LOQ)	0.18	0.24	0.63	1.08	0.04 (<LOQ)	0.13	0.08 (<LOQ)	ND	ND	ND	ND	ND	ND	ND	ND	ND	ND	ND	ND
285S	427	Scalp	Dalian	35-39	35	Healthy	Dandruff	Dandruff	2	0.31	4.23	11.26(<LOQ)	20.68 (<LOQ)	14.4 (<LOQ)	69.46 (<LOQ)	6.51	12.16	10.18	0.35 (<LOQ)	2.04	0.5 (<LOQ)	0.39 (<LOQ)	0.24 (<LOQ)	ND	ND	0.9 (<LOQ)	0.54	4.18	4.55 (<LOQ)	0.08 (<LOQ)	0.18	0.24	0.63	1.08	0.04 (<LOQ)	0.13	0.08 (<LOQ)	ND	ND	ND	ND	ND	ND	ND	ND	ND	ND	ND	ND
222C	428	Cheek	Dalian	25-29	28	Acne	Dandruff	Dandruff	2	0.43	7.85	1.68 (<LOQ)	10.74(<LOQ)	21.24 (<LOQ)	86.85 (<LOQ)	6.8	12.58	9.61 (<LOQ)	0.42 (<LOQ)	2.27	0.53 (<LOQ)	0.51 (<LOQ)	0.29 (<LOQ)	ND	ND	1	0.68	4.8	2.48 (<LOQ)	0.09 (<LOQ)	0.19	0.17 (<LOQ)	0.48	1.06	0.03 (<LOQ)	0.15	0.08 (<LOQ)	ND	ND	ND	ND	ND	0.08 (<LOQ)	ND	ND	ND	ND	ND	ND
222S	428	Scalp	Dalian	25-29	28	Acne	Dandruff	Dandruff	2	0.43	7.85	1.68 (<LOQ)	10.74(<LOQ)	21.24 (<LOQ)	86.85 (<LOQ)	6.8	12.58	9.61 (<LOQ)	0.42 (<LOQ)	2.27	0.53 (<LOQ)	0.51 (<LOQ)	0.29 (<LOQ)	ND	ND	1	0.68	4.8	2.48 (<LOQ)	0.09 (<LOQ)	0.19	0.17 (<LOQ)	0.48	1.06	0.03 (<LOQ)	0.15	0.08 (<LOQ)	ND	ND	ND	ND	ND	0.08 (<LOQ)	ND	ND	ND	ND	ND	ND
287C	429	Cheek	Dalian	30-34	32	Acne	Dandruff	Dandruff	2	3.35	34.59	7.71(<LOQ)	8.05 (<LOQ)	32.27 (<LOQ)	348.32	14.53	46.93	26.58	1.6	5.01	1.53	1.61	1.02	1.38	ND	1.34	0.59	4.43	4.89 (<LOQ)	0.18	0.3	0.3	0.58	1.2	0.08 (<LOQ)	0.27	0.19	ND	0.15	ND	ND	ND	ND	ND	ND	ND	ND	ND	ND
287S	429	Scalp	Dalian	30-34	32	Acne	Dandruff	Dandruff	2	3.35	34.59	7.71(<LOQ)	8.05 (<LOQ)	32.27 (<LOQ)	348.32	14.53	46.93	26.58	1.6	5.01	1.53	1.61	1.02	1.38	ND	1.34	0.59	4.43	4.89 (<LOQ)	0.18	0.3	0.3	0.58	1.2	0.08 (<LOQ)	0.27	0.19	ND	0.15	ND	ND	ND	ND	ND	ND	ND	ND	ND	ND
216C	430	Cheek	Dalian	40-45	43	Healthy	Healthy	Healthy	3	0.82	7.33	ND	ND	19.18 (<LOQ)	329.12	10.74	40.47	17.94	0.69 (<LOQ)	2.5	0.53 (<LOQ)	0.72 (<LOQ)	0.33 (<LOQ)	0.66 (<LOQ)	ND	0.52 (<LOQ)	0.74	2.16	15.16	0.06 (<LOQ)	0.11	0.29	0.32	0.75	0.06 (<LOQ)	0.39	0.17	ND	0.23	ND	ND	ND	ND	ND	ND	ND	ND	ND	ND
216S	430	Scalp	Dalian	40-45	43	Healthy	Healthy	Healthy	3	0.82	7.33	ND	ND	19.18 (<LOQ)	329.12	10.74	40.47	17.94	0.69 (<LOQ)	2.5	0.53 (<LOQ)	0.72 (<LOQ)	0.33 (<LOQ)	0.66 (<LOQ)	ND	0.52 (<LOQ)	0.74	2.16	15.16	0.06 (<LOQ)	0.11	0.29	0.32	0.75	0.06 (<LOQ)	0.39	0.17	ND	0.23	ND	ND	ND	ND	ND	ND	ND	ND	ND	ND
218S	431	Scalp	Dalian	30-34	33	Acne	Dandruff	Dandruff	3	0.93	6.59	1.16 (<LOQ)	1.22 (<LOQ)	5.81 (<LOQ)	47.06 (<LOQ)	1.61 (<LOQ)	7.88 (<LOQ)	4.95 (<LOQ)	0.43 (<LOQ)	1.65	0.33 (<LOQ)	0.34 (<LOQ)	0.18 (<LOQ)	0.41 (<LOQ)	ND	0.23 (<LOQ)	3.18	3.28	2.72 (<LOQ)	0.06 (<LOQ)	ND	0.09 (<LOQ)	0.29	0.74	0.03 (<LOQ)	0.06 (<LOQ)	0.07 (<LOQ)	ND	0.07 (<LOQ)	ND	ND	ND	ND	ND	ND	ND	ND	ND	ND
218C	431	Cheek	Dalian	30-34	33	Acne	Dandruff	Dandruff	3	0.93	6.59	1.16 (<LOQ)	1.22 (<LOQ)	5.81 (<LOQ)	47.06 (<LOQ)	1.61 (<LOQ)	7.88 (<LOQ)	4.95 (<LOQ)	0.43 (<LOQ)	1.65	0.33 (<LOQ)	0.34 (<LOQ)	0.18 (<LOQ)	0.41 (<LOQ)	ND	0.23 (<LOQ)	3.18	3.28	2.72 (<LOQ)	0.06 (<LOQ)	ND	0.09 (<LOQ)	0.29	0.74	0.03 (<LOQ)	0.06 (<LOQ)	0.07 (<LOQ)	ND	0.07 (<LOQ)	ND	ND	ND	ND	ND	ND	ND	ND	ND	ND
294C	434	Cheek	Dalian	40-45	40	Healthy	Healthy	Healthy	2	0.59	7.27	19.52 (<LOQ)	39.45 (<LOQ)	35.67 (<LOQ)	143.99	13.27	18.47	12.78	0.54 (<LOQ)	2.13	0.56 (<LOQ)	0.76 (<LOQ)	0.33 (<LOQ)	0.74 (<LOQ)	ND	1.83	0.87	5.92	4.18 (<LOQ)	ND	0.24	0.19 (<LOQ)	0.32	1.53	0.04 (<LOQ)	0.12	0.12	ND	ND	ND	ND	ND	ND	ND	ND	ND	ND	ND	ND
294S	434	Scalp	Dalian	40-45	40	Healthy	Healthy	Healthy	2	0.59	7.27	19.52 (<LOQ)	39.45 (<LOQ)	35.67 (<LOQ)	143.99	13.27	18.47	12.78	0.54 (<LOQ)	2.13	0.56 (<LOQ)	0.76 (<LOQ)	0.33 (<LOQ)	0.74 (<LOQ)	ND	1.83	0.87	5.92	4.18 (<LOQ)	ND	0.24	0.19 (<LOQ)	0.32	1.53	0.04 (<LOQ)	0.12	0.12	ND	ND	ND	ND	ND	ND	ND	ND	ND	ND	ND	ND
210S	436	Scalp	Dalian	40-45	42	Acne	Healthy	Healthy	2	0.92	10.89	6.94 (<LOQ)	22.05 (<LOQ)	32.15 (<LOQ)	174.24	13.03	35.71	25.88	1.66	6.39	0.76 (<LOQ)	1.04	0.48 (<LOQ)	0.5 (<LOQ)	0.25 (<LOQ)	0.28 (<LOQ)	0.9	5.93	16.49	0.09 (<LOQ)	0.24	0.28	0.37	0.52	0.07 (<LOQ)	0.42	0.27	ND	0.15	ND	ND	ND	ND	ND	ND	ND	ND	ND	ND
210C	436	Cheek	Dalian	40-45	42	Acne	Healthy	Healthy	2	0.92	10.89	6.94 (<LOQ)	22.05 (<LOQ)	32.15 (<LOQ)	174.24	13.03	35.71	25.88	1.66	6.39	0.76 (<LOQ)	1.04	0.48 (<LOQ)	0.5 (<LOQ)	0.25 (<LOQ)	0.28 (<LOQ)	0.9	5.93	16.49	0.09 (<LOQ)	0.24	0.28	0.37	0.52	0.07 (<LOQ)	0.42	0.27	ND	0.15	ND	ND	ND	ND	ND	ND	ND	ND	ND	ND
231C	437	Cheek	Dalian	25-29	25	Acne	Healthy	Healthy	2	0.2	5.16	3.43 (<LOQ)	8.04 (<LOQ)	22.29 (<LOQ)	69.61 (<LOQ)	2.62 (<LOQ)	10.96	8.32 (<LOQ)	0.31 (<LOQ)	1.62	0.36 (<LOQ)	0.36 (<LOQ)	0.32 (<LOQ)	ND	ND	0.93 (<LOQ)	1.23	3.46	2.40 (<LOQ)	ND	0.16	0.12 (<LOQ)	0.43	0.62	ND	ND	0.06 (<LOQ)	ND	ND	ND	ND	ND	ND	ND	ND	ND	ND	ND	ND
231S	437	Scalp	Dalian	25-29	25	Acne	Healthy	Healthy	2	0.2	5.16	3.43 (<LOQ)	8.04 (<LOQ)	22.29 (<LOQ)	69.61 (<LOQ)	2.62 (<LOQ)	10.96	8.32 (<LOQ)	0.31 (<LOQ)	1.62	0.36 (<LOQ)	0.36 (<LOQ)	0.32 (<LOQ)	ND	ND	0.93 (<LOQ)	1.23	3.46	2.40 (<LOQ)	ND	0.16	0.12 (<LOQ)	0.43	0.62	ND	ND	0.06 (<LOQ)	ND	ND	ND	ND	ND	ND	ND	ND	ND	ND	ND	ND
288C	439	Cheek	Dalian	35-39	35	Healthy	Healthy	Healthy	2	0.53	3.66	8.61 (<LOQ)	13.07 (<LOQ)	9.65 (<LOQ)	90.74 (<LOQ)	4.09 (<LOQ)	17.1	11.96	0.63 (<LOQ)	2.5	0.75(<LOQ)	0.56 (<LOQ)	0.32 (<LOQ)	0.57 (<LOQ)	ND	0.88 (<LOQ)	0.84	11.59	2.20 (<LOQ)	0.18	0.22	0.21	0.48	0.96	0.06 (<LOQ)	0.13	0.17	ND	ND	ND	ND	ND	ND	ND	ND	ND	ND	ND	ND
288S	439	Scalp	Dalian	35-39	35	Healthy	Healthy	Healthy	2	0.53	3.66	8.61 (<LOQ)	13.07 (<LOQ)	9.65 (<LOQ)	90.74 (<LOQ)	4.09 (<LOQ)	17.1	11.96	0.63 (<LOQ)	2.5	0.75(<LOQ)	0.56 (<LOQ)	0.32 (<LOQ)	0.57 (<LOQ)	ND	0.88 (<LOQ)	0.84	11.59	2.20 (<LOQ)	0.18	0.22	0.21	0.48	0.96	0.06 (<LOQ)	0.13	0.17	ND	ND	ND	ND	ND	ND	ND	ND	ND	ND	ND	ND
260C	440	Cheek	Dalian	35-39	35	Healthy	Healthy	Healthy	2	0.07 (<LOQ)	3.31	0.7 (<LOQ)	7.87 (<LOQ)	13.27 (<LOQ)	71.97 (<LOQ)	3.34 (<LOQ)	9.13 (<LOQ)	4.52 (<LOQ)	0.4 (<LOQ)	0.93 (<LOQ)	0.16 (<LOQ)	0.34 (<LOQ)	0.05 (<LOQ)	0.44 (<LOQ)	ND	0.3 (<LOQ)	0.49 (<LOQ)	1.75 (<LOQ)	16.24	ND	0.18	0.14 (<LOQ)	0.51	1.22	0.03 (<LOQ)	0.1	ND	ND	ND	ND	ND	ND	ND	ND	ND	ND	ND	ND	ND
260S	440	Scalp	Dalian	35-39	35	Healthy	Healthy	Healthy	2	0.07 (<LOQ)	3.31	0.7 (<LOQ)	7.87 (<LOQ)	13.27 (<LOQ)	71.97 (<LOQ)	3.34 (<LOQ)	9.13 (<LOQ)	4.52 (<LOQ)	0.4 (<LOQ)	0.93 (<LOQ)	0.16 (<LOQ)	0.34 (<LOQ)	0.05 (<LOQ)	0.44 (<LOQ)	ND	0.3 (<LOQ)	0.49 (<LOQ)	1.75 (<LOQ)	16.24	ND	0.18	0.14 (<LOQ)	0.51	1.22	0.03 (<LOQ)	0.1	ND	ND	ND	ND	ND	ND	ND	ND	ND	ND	ND	ND	ND
237C	441	Cheek	Dalian	35-39	36	Acne	Dandruff	Mild Dandruff	3	4.06	55.4	15.58 (<LOQ)	7.62 (<LOQ)	39.04 (<LOQ)	190.08	17.33	52.31	33.49	3.69	12.98	2.62	2.08	1.03	0.8 (<LOQ)	0.31 (<LOQ)	0.88 (<LOQ)	1.1	9.1	9.91 (<LOQ)	0.55	0.45	0.33	0.77	0.57	0.5	0.46	1.34	0.49	0.21	0.45	ND	ND	0.25	0.07 (<LOQ)	ND	0.14	ND	ND	ND
237S	441	Scalp	Dalian	35-39	36	Acne	Dandruff	Mild Dandruff	3	4.06	55.4	15.58 (<LOQ)	7.62 (<LOQ)	39.04 (<LOQ)	190.08	17.33	52.31	33.49	3.69	12.98	2.62	2.08	1.03	0.8 (<LOQ)	0.31 (<LOQ)	0.88 (<LOQ)	1.1	9.1	9.91 (<LOQ)	0.55	0.45	0.33	0.77	0.57	0.5	0.46	1.34	0.49	0.21	0.45	ND	ND	0.25	0.07 (<LOQ)	ND	0.14	ND	ND	ND
253C	445	Cheek	Dalian	30-34	32	Acne	Healthy	Healthy	1	0.06 (<LOQ)	1.93	1.93 (<LOQ)	7.08 (<LOQ)	21.79 (<LOQ)	99.68 (<LOQ)	4.12 (<LOQ)	22.97	13.29	0.69 (<LOQ)	2.08	0.37 (<LOQ)	0.31 (<LOQ)	ND	0.29 (<LOQ)	ND	ND	0.8	2.01	2.58 (<LOQ)	0.05 (<LOQ)	0.11	0.17 (<LOQ)	0.57	0.57	0.03 (<LOQ)	0.13	0.08 (<LOQ)	ND	0.07 (<LOQ)	ND	ND	ND	0.03 (<LOQ)	ND	ND	ND	ND	ND	ND
253S	445	Scalp	Dalian	30-34	32	Acne	Healthy	Healthy	1	0.06 (<LOQ)	1.93	1.93 (<LOQ)	7.08 (<LOQ)	21.79 (<LOQ)	99.68 (<LOQ)	4.12 (<LOQ)	22.97	13.29	0.69 (<LOQ)	2.08	0.37 (<LOQ)	0.31 (<LOQ)	ND	0.29 (<LOQ)	ND	ND	0.8	2.01	2.58 (<LOQ)	0.05 (<LOQ)	0.11	0.17 (<LOQ)	0.57	0.57	0.03 (<LOQ)	0.13	0.08 (<LOQ)	ND	0.07 (<LOQ)	ND	ND	ND	0.03 (<LOQ)	ND	ND	ND	ND	ND	ND
213C	446	Cheek	Dalian	30-34	33	Acne	Healthy	Healthy	2	0.14	ND	7.32(<LOQ)	8.53 (<LOQ)	4.87 (<LOQ)	26.51 (<LOQ)	ND	1.77 (<LOQ)	ND	0.07 (<LOQ)	0.19 (<LOQ)	0.12 (<LOQ)	0.1 (<LOQ)	ND	0.26 (<LOQ)	ND	ND	1.62	6.58	0.48 (<LOQ)	0.08 (<LOQ)	0.12	0.17 (<LOQ)	0.39	0.68	0.04 (<LOQ)	0.10 (<LOQ)	0.06 (<LOQ)	ND	ND	ND	ND	ND	0.03 (<LOQ)	ND	ND	ND	0.05 (<LOQ)	ND	ND
213S	446	Scalp	Dalian	30-34	33	Acne	Healthy	Healthy	2	0.14	ND	7.32(<LOQ)	8.53 (<LOQ)	4.87 (<LOQ)	26.51 (<LOQ)	ND	1.77 (<LOQ)	ND	0.07 (<LOQ)	0.19 (<LOQ)	0.12 (<LOQ)	0.1 (<LOQ)	ND	0.26 (<LOQ)	ND	ND	1.62	6.58	0.48 (<LOQ)	0.08 (<LOQ)	0.12	0.17 (<LOQ)	0.39	0.68	0.04 (<LOQ)	0.10 (<LOQ)	0.06 (<LOQ)	ND	ND	ND	ND	ND	0.03 (<LOQ)	ND	ND	ND	0.05 (<LOQ)	ND	ND
251C	447	Cheek	Dalian	25-29	25	Acne	Healthy	Healthy	2	0.27	3.67	1.43 (<LOQ)	6.64 (<LOQ)	18.1 (<LOQ)	77.27 (<LOQ)	5	17.3	11.09	0.62 (<LOQ)	2.54	0.32 (<LOQ)	0.35 (<LOQ)	0.13 (<LOQ)	0.37 (<LOQ)	ND	ND	0.61	5.1	2.54 (<LOQ)	ND	0.15	0.21	0.47	ND	0.02 (<LOQ)	0.12	0.09 (<LOQ)	ND	ND	ND	ND	ND	ND	ND	ND	ND	0.06 (<LOQ)	ND	ND
251S	447	Scalp	Dalian	25-29	25	Acne	Healthy	Healthy	2	0.27	3.67	1.43 (<LOQ)	6.64 (<LOQ)	18.1 (<LOQ)	77.27 (<LOQ)	5	17.3	11.09	0.62 (<LOQ)	2.54	0.32 (<LOQ)	0.35 (<LOQ)	0.13 (<LOQ)	0.37 (<LOQ)	ND	ND	0.61	5.1	2.54 (<LOQ)	ND	0.15	0.21	0.47	ND	0.02 (<LOQ)	0.12	0.09 (<LOQ)	ND	ND	ND	ND	ND	ND	ND	ND	ND	0.06 (<LOQ)	ND	ND
254C	448	Cheek	Dalian	25-29	26	Acne	Dandruff	Mild Dandruff	2	1.22	11.43	12.56(<LOQ)	23.78 (<LOQ)	31.84 (<LOQ)	82.28 (<LOQ)	6	15.72	10.36	0.7 (<LOQ)	2.67	0.51 (<LOQ)	0.44 (<LOQ)	0.17 (<LOQ)	0.42 (<LOQ)	ND	ND	0.56	1.92 (<LOQ)	3.23 (<LOQ)	0.12	0.16	0.17 (<LOQ)	0.49	0.94	0.07 (<LOQ)	0.16	0.14	ND	0.08 (<LOQ)	ND	ND	ND	ND	ND	ND	ND	ND	ND	ND
254S	448	Scalp	Dalian	25-29	26	Acne	Dandruff	Mild Dandruff	2	1.22	11.43	12.56(<LOQ)	23.78 (<LOQ)	31.84 (<LOQ)	82.28 (<LOQ)	6	15.72	10.36	0.7 (<LOQ)	2.67	0.51 (<LOQ)	0.44 (<LOQ)	0.17 (<LOQ)	0.42 (<LOQ)	ND	ND	0.56	1.92 (<LOQ)	3.23 (<LOQ)	0.12	0.16	0.17 (<LOQ)	0.49	0.94	0.07 (<LOQ)	0.16	0.14	ND	0.08 (<LOQ)	ND	ND	ND	ND	ND	ND	ND	ND	ND	ND
204C	449	Cheek	Dalian	25-29	29	Acne	Healthy	Healthy	2	1.1	10.67	4.22(<LOQ)	7.01 (<LOQ)	24.3 (<LOQ)	142.19	11.31	42.9	29.23	2.29	6.16	1.4	1.21	0.76 (<LOQ)	0.78 (<LOQ)	ND	0.28 (<LOQ)	0.61	7.22	4.23 (<LOQ)	0.53	0.52	0.28	0.59	0.98	0.36	0.31	0.67	0.23	0.19	ND	ND	ND	ND	ND	ND	ND	ND	ND	ND
204S	449	Scalp	Dalian	25-29	29	Acne	Healthy	Healthy	2	1.1	10.67	4.22(<LOQ)	7.01 (<LOQ)	24.3 (<LOQ)	142.19	11.31	42.9	29.23	2.29	6.16	1.4	1.21	0.76 (<LOQ)	0.78 (<LOQ)	ND	0.28 (<LOQ)	0.61	7.22	4.23 (<LOQ)	0.53	0.52	0.28	0.59	0.98	0.36	0.31	0.67	0.23	0.19	ND	ND	ND	ND	ND	ND	ND	ND	ND	ND
249C	450	Cheek	Dalian	40-45	41	Healthy	Healthy	Healthy	2	0.52	6.83	7.26 (<LOQ)	7 (<LOQ)	20.02 (<LOQ)	52.41 (<LOQ)	2.8 (<LOQ)	11.88	8.78 (<LOQ)	0.53 (<LOQ)	2.63	0.71 (<LOQ)	0.63 (<LOQ)	0.28 (<LOQ)	0.32 (<LOQ)	ND	ND	0.56	2.07	2.16 (<LOQ)	0.12	0.18	0.16 (<LOQ)	0.44	0.97	ND	0.1	0.11	ND	ND	ND	ND	ND	0.04 (<LOQ)	ND	ND	ND	ND	ND	ND
249S	450	Scalp	Dalian	40-45	41	Healthy	Healthy	Healthy	2	0.52	6.83	7.26 (<LOQ)	7 (<LOQ)	20.02 (<LOQ)	52.41 (<LOQ)	2.8 (<LOQ)	11.88	8.78 (<LOQ)	0.53 (<LOQ)	2.63	0.71 (<LOQ)	0.63 (<LOQ)	0.28 (<LOQ)	0.32 (<LOQ)	ND	ND	0.56	2.07	2.16 (<LOQ)	0.12	0.18	0.16 (<LOQ)	0.44	0.97	ND	0.1	0.11	ND	ND	ND	ND	ND	0.04 (<LOQ)	ND	ND	ND	ND	ND	ND
262C	451	Cheek	Dalian	35-39	36	Acne	Healthy	Healthy	2	1.23	10.27	4.41 (<LOQ)	ND	20.98 (<LOQ)	144.99	11.7	43.79	35.59	2.19	7.2	0.89 (<LOQ)	1.97	0.95 (<LOQ)	1.29	ND	0.6 (<LOQ)	0.75	3.2	17.31	0.36	0.33	0.37	0.54	2.03	0.08 (<LOQ)	0.38	0.28	ND	0.22	ND	ND	ND	ND	ND	ND	ND	ND	ND	ND
262S	451	Scalp	Dalian	35-39	36	Acne	Healthy	Healthy	2	1.23	10.27	4.41 (<LOQ)	ND	20.98 (<LOQ)	144.99	11.7	43.79	35.59	2.19	7.2	0.89 (<LOQ)	1.97	0.95 (<LOQ)	1.29	ND	0.6 (<LOQ)	0.75	3.2	17.31	0.36	0.33	0.37	0.54	2.03	0.08 (<LOQ)	0.38	0.28	ND	0.22	ND	ND	ND	ND	ND	ND	ND	ND	ND	ND
232C	452	Cheek	Dalian	30-34	34	Acne	Healthy	Healthy	3	0.29	3.33	18.91 (<LOQ)	12.92 (<LOQ)	26.3 (<LOQ)	166.31	10.59	33.49	21.29	1.5	4.99	1.36	1.22	0.62 (<LOQ)	0.48 (<LOQ)	0.24 (<LOQ)	0.29 (<LOQ)	4.01	21.76	18.21	0.8	0.7	0.6	0.76	0.83	0.25	1.12	0.78	0.33	0.28	ND	ND	ND	ND	ND	ND	0.07 (<LOQ)	ND	ND	ND
232S	452	Scalp	Dalian	30-34	34	Acne	Healthy	Healthy	3	0.29	3.33	18.91 (<LOQ)	12.92 (<LOQ)	26.3 (<LOQ)	166.31	10.59	33.49	21.29	1.5	4.99	1.36	1.22	0.62 (<LOQ)	0.48 (<LOQ)	0.24 (<LOQ)	0.29 (<LOQ)	4.01	21.76	18.21	0.8	0.7	0.6	0.76	0.83	0.25	1.12	0.78	0.33	0.28	ND	ND	ND	ND	ND	ND	0.07 (<LOQ)	ND	ND	ND
273C	453	Cheek	Dalian	35-39	39	Healthy	Healthy	Healthy	2	0.31	3.26	20.52	25.96 (<LOQ)	29.53 (<LOQ)	121.47	8.4	24.93	16.9	1.26	4.08	1.08	0.85 (<LOQ)	0.46 (<LOQ)	0.59 (<LOQ)	ND	0.25 (<LOQ)	0.54	2.8	1.24 (<LOQ)	0.13	0.13	0.17 (<LOQ)	0.59	1.27	0.06 (<LOQ)	0.21	0.16	ND	0.11	ND	ND	ND	0.06 (<LOQ)	ND	ND	ND	ND	ND	ND
273S	453	Scalp	Dalian	35-39	39	Healthy	Healthy	Healthy	2	0.31	3.26	20.52	25.96 (<LOQ)	29.53 (<LOQ)	121.47	8.4	24.93	16.9	1.26	4.08	1.08	0.85 (<LOQ)	0.46 (<LOQ)	0.59 (<LOQ)	ND	0.25 (<LOQ)	0.54	2.8	1.24 (<LOQ)	0.13	0.13	0.17 (<LOQ)	0.59	1.27	0.06 (<LOQ)	0.21	0.16	ND	0.11	ND	ND	ND	0.06 (<LOQ)	ND	ND	ND	ND	ND	ND
279C	454	Cheek	Dalian	40-45	43	Healthy	Dandruff	Dandruff	2	0.68	7.01	6.57(<LOQ)	11.1 (<LOQ)	33.25 (<LOQ)	178.96	14.5	38.15	22.64	1.3	4.03	0.8 (<LOQ)	0.65 (<LOQ)	0.39 (<LOQ)	0.5 (<LOQ)	ND	0.2 (<LOQ)	1.52	5.43	5.93 (<LOQ)	0.24	0.27	0.22	0.44	0.82	0.11	0.36	0.19	ND	0.12	ND	ND	ND	ND	ND	ND	ND	ND	ND	ND
279S	454	Scalp	Dalian	40-45	43	Healthy	Dandruff	Dandruff	2	0.68	7.01	6.57(<LOQ)	11.1 (<LOQ)	33.25 (<LOQ)	178.96	14.5	38.15	22.64	1.3	4.03	0.8 (<LOQ)	0.65 (<LOQ)	0.39 (<LOQ)	0.5 (<LOQ)	ND	0.2 (<LOQ)	1.52	5.43	5.93 (<LOQ)	0.24	0.27	0.22	0.44	0.82	0.11	0.36	0.19	ND	0.12	ND	ND	ND	ND	ND	ND	ND	ND	ND	ND
263C	455	Cheek	Dalian	35-39	35	Acne	Dandruff	Mild Dandruff	2	3.67	23.07	7.83 (<LOQ)	17.08 (<LOQ)	68.58 (<LOQ)	296.2	20.45	39.81	24.66	1.17	3.56	0.93 (<LOQ)	0.69 (<LOQ)	0.37 (<LOQ)	0.42 (<LOQ)	ND	0.18 (<LOQ)	1.22	5.64	7.32 (<LOQ)	0.19	0.18	0.26	0.55	0.78	0.10 (<LOQ)	0.29	0.3	ND	0.08 (<LOQ)	ND	ND	ND	ND	ND	ND	ND	ND	ND	ND
263S	455	Scalp	Dalian	35-39	35	Acne	Dandruff	Mild Dandruff	2	3.67	23.07	7.83 (<LOQ)	17.08 (<LOQ)	68.58 (<LOQ)	296.2	20.45	39.81	24.66	1.17	3.56	0.93 (<LOQ)	0.69 (<LOQ)	0.37 (<LOQ)	0.42 (<LOQ)	ND	0.18 (<LOQ)	1.22	5.64	7.32 (<LOQ)	0.19	0.18	0.26	0.55	0.78	0.10 (<LOQ)	0.29	0.3	ND	0.08 (<LOQ)	ND	ND	ND	ND	ND	ND	ND	ND	ND	ND
300C	459	Cheek	Dalian	40-45	41	Healthy	Dandruff	Dandruff	2	0.1	2.16	2.61 (<LOQ)	9.35 (<LOQ)	16.62 (<LOQ)	95.31 (<LOQ)	6.52	16.68	12.87	1.13	3.84	0.5 (<LOQ)	0.45 (<LOQ)	0.26 (<LOQ)	0.29 (<LOQ)	ND	ND	1.01	3.28	2.45 (<LOQ)	0.09 (<LOQ)	0.15	0.21	0.47	0.66	ND	0.14	0.08 (<LOQ)	ND	ND	ND	ND	ND	ND	ND	ND	ND	ND	ND	ND
300S	459	Scalp	Dalian	40-45	41	Healthy	Dandruff	Dandruff	2	0.1	2.16	2.61 (<LOQ)	9.35 (<LOQ)	16.62 (<LOQ)	95.31 (<LOQ)	6.52	16.68	12.87	1.13	3.84	0.5 (<LOQ)	0.45 (<LOQ)	0.26 (<LOQ)	0.29 (<LOQ)	ND	ND	1.01	3.28	2.45 (<LOQ)	0.09 (<LOQ)	0.15	0.21	0.47	0.66	ND	0.14	0.08 (<LOQ)	ND	ND	ND	ND	ND	ND	ND	ND	ND	ND	ND	ND
295C	461	Cheek	Dalian	35-39	35	Healthy	Dandruff	Dandruff	3	0.16	3.01	ND	7.04 (<LOQ)	45.25 (<LOQ)	112.63	7.81	17.66	12.37	0.91 (<LOQ)	3.03	0.53 (<LOQ)	0.56(<LOQ)	0.31 (<LOQ)	0.47 (<LOQ)	ND	0.3 (<LOQ)	0.77	3.04	6.57 (<LOQ)	ND	0.14	0.23	0.33	0.92	0.04 (<LOQ)	0.19	0.13	ND	0.05 (<LOQ)	ND	ND	ND	ND	ND	ND	ND	ND	ND	ND
295S	461	Scalp	Dalian	35-39	35	Healthy	Dandruff	Dandruff	3	0.16	3.01	ND	7.04 (<LOQ)	45.25 (<LOQ)	112.63	7.81	17.66	12.37	0.91 (<LOQ)	3.03	0.53 (<LOQ)	0.56(<LOQ)	0.31 (<LOQ)	0.47 (<LOQ)	ND	0.3 (<LOQ)	0.77	3.04	6.57 (<LOQ)	ND	0.14	0.23	0.33	0.92	0.04 (<LOQ)	0.19	0.13	ND	0.05 (<LOQ)	ND	ND	ND	ND	ND	ND	ND	ND	ND	ND
246C	462	Cheek	Dalian	30-34	34	Acne	Healthy	Healthy	2	0.62	0.828 (<LOQ)	7.74 (<LOQ)	4.94 (<LOQ)	28.19(<LOQ)	122.28	8.99	15.25	10.82	0.6 (<LOQ)	3.44	0.28 (<LOQ)	0.44 (<LOQ)	0.38 (<LOQ)	0.43 (<LOQ)	ND	0.34 (<LOQ)	0.67	2.87	3.78 (<LOQ)	0.21	0.25	0.19 (<LOQ)	0.47	1.81	0.08 (<LOQ)	0.36	0.2	ND	0.13	ND	ND	ND	ND	ND	ND	ND	ND	ND	ND
246S	462	Scalp	Dalian	30-34	34	Acne	Healthy	Healthy	2	0.62	0.828 (<LOQ)	7.74 (<LOQ)	4.94 (<LOQ)	28.19(<LOQ)	122.28	8.99	15.25	10.82	0.6 (<LOQ)	3.44	0.28 (<LOQ)	0.44 (<LOQ)	0.38 (<LOQ)	0.43 (<LOQ)	ND	0.34 (<LOQ)	0.67	2.87	3.78 (<LOQ)	0.21	0.25	0.19 (<LOQ)	0.47	1.81	0.08 (<LOQ)	0.36	0.2	ND	0.13	ND	ND	ND	ND	ND	ND	ND	ND	ND	ND
250C	464	Cheek	Dalian	25-29	29	Acne	Healthy	Healthy	2	0.28	1.04	ND	7.21 (<LOQ)	27.53 (<LOQ)	117.66	12.16	22.5	16.46	0.72 (<LOQ)	3.32	0.35 (<LOQ)	0.53 (<LOQ)	0.42 (<LOQ)	0.42 (<LOQ)	ND	0.19 (<LOQ)	0.77	4.8	3.11 (<LOQ)	0.11	0.18	0.18 (<LOQ)	0.42	1.05	0.04 (<LOQ)	0.25	0.12	ND	ND	ND	ND	ND	ND	ND	ND	ND	ND	ND	ND
250S	464	Scalp	Dalian	25-29	29	Acne	Healthy	Healthy	2	0.28	1.04	ND	7.21 (<LOQ)	27.53 (<LOQ)	117.66	12.16	22.5	16.46	0.72 (<LOQ)	3.32	0.35 (<LOQ)	0.53 (<LOQ)	0.42 (<LOQ)	0.42 (<LOQ)	ND	0.19 (<LOQ)	0.77	4.8	3.11 (<LOQ)	0.11	0.18	0.18 (<LOQ)	0.42	1.05	0.04 (<LOQ)	0.25	0.12	ND	ND	ND	ND	ND	ND	ND	ND	ND	ND	ND	ND
212S	468	Scalp	Dalian	40-45	41	Healthy	Healthy	Healthy	2	0.23	1.35	3.87 (<LOQ)	ND	10.84 (<LOQ)	96.98 (<LOQ)	8.1	21.57	18.19	0.75 (<LOQ)	4.39	0.29 (<LOQ)	0.51 (<LOQ)	0.15 (<LOQ)	0.54 (<LOQ)	ND	0.35 (<LOQ)	0.45 (<LOQ)	3.59	5.78 (<LOQ)	0.14	0.24	0.29	0.52	2.13	0.04 (<LOQ)	0.29	0.17	ND	0.11	ND	ND	ND	ND	ND	ND	ND	ND	ND	ND
212C	468	Cheek	Dalian	40-45	41	Healthy	Healthy	Healthy	2	0.23	1.35	3.87 (<LOQ)	ND	10.84 (<LOQ)	96.98 (<LOQ)	8.1	21.57	18.19	0.75 (<LOQ)	4.39	0.29 (<LOQ)	0.51 (<LOQ)	0.15 (<LOQ)	0.54 (<LOQ)	ND	0.35 (<LOQ)	0.45 (<LOQ)	3.59	5.78 (<LOQ)	0.14	0.24	0.29	0.52	2.13	0.04 (<LOQ)	0.29	0.17	ND	0.11	ND	ND	ND	ND	ND	ND	ND	ND	ND	ND
296C	469	Cheek	Dalian	35-39	35	Acne	Healthy	Healthy	2	0.29	1.57	ND	7.75 (<LOQ)	17.87(<LOQ)	146.37	11.03	33.13	26.54	1.04	5.3	0.37 (<LOQ)	0.57 (<LOQ)	0.39 (<LOQ)	0.71 (<LOQ)	ND	0.56 (<LOQ)	0.66	2.92	8.79 (<LOQ)	0.21	0.2	0.26	0.58	3.03	0.06 (<LOQ)	0.39	0.17	ND	0.16	ND	ND	ND	ND	ND	ND	ND	ND	ND	ND
296S	469	Scalp	Dalian	35-39	35	Acne	Healthy	Healthy	2	0.29	1.57	ND	7.75 (<LOQ)	17.87(<LOQ)	146.37	11.03	33.13	26.54	1.04	5.3	0.37 (<LOQ)	0.57 (<LOQ)	0.39 (<LOQ)	0.71 (<LOQ)	ND	0.56 (<LOQ)	0.66	2.92	8.79 (<LOQ)	0.21	0.2	0.26	0.58	3.03	0.06 (<LOQ)	0.39	0.17	ND	0.16	ND	ND	ND	ND	ND	ND	ND	ND	ND	ND
255C	470	Cheek	Dalian	25-29	26	Healthy	Healthy	Healthy	2	0.28	2.41	4.8 (<LOQ)	ND	6.76 (<LOQ)	58.28 (<LOQ)	3.98 (<LOQ)	10.15	10.42	0.61 (<LOQ)	4.26	0.14 (<LOQ)	0.31 (<LOQ)	0.23 (<LOQ)	0.39 (<LOQ)	ND	0.17 (<LOQ)	1.35	2.02	3.63 (<LOQ)	0.06 (<LOQ)	0.16	0.11 (<LOQ)	0.62	1.48	0.04 (<LOQ)	0.13	0.08 (<LOQ)	ND	0.08 (<LOQ)	ND	ND	ND	ND	ND	ND	ND	ND	ND	ND
255S	470	Scalp	Dalian	25-29	26	Healthy	Healthy	Healthy	2	0.28	2.41	4.8 (<LOQ)	ND	6.76 (<LOQ)	58.28 (<LOQ)	3.98 (<LOQ)	10.15	10.42	0.61 (<LOQ)	4.26	0.14 (<LOQ)	0.31 (<LOQ)	0.23 (<LOQ)	0.39 (<LOQ)	ND	0.17 (<LOQ)	1.35	2.02	3.63 (<LOQ)	0.06 (<LOQ)	0.16	0.11 (<LOQ)	0.62	1.48	0.04 (<LOQ)	0.13	0.08 (<LOQ)	ND	0.08 (<LOQ)	ND	ND	ND	ND	ND	ND	ND	ND	ND	ND
281C	472	Cheek	Dalian	25-29	28	Healthy	Dandruff	Mild Dandruff	2	0.79	2.69	4.49 (<LOQ)	ND	15.22(<LOQ)	76.21 (<LOQ)	6.04	22.5	18.14	0.96 (<LOQ)	3.78	0.31 (<LOQ)	0.64 (<LOQ)	0.32 (<LOQ)	0.49 (<LOQ)	ND	0.44 (<LOQ)	0.62	5.58	3.08 (<LOQ)	0.16	0.2	0.14 (<LOQ)	0.61	3.71	0.05 (<LOQ)	0.16	0.19	ND	0.14	ND	ND	ND	ND	ND	ND	ND	ND	ND	ND
281S	472	Scalp	Dalian	25-29	28	Healthy	Dandruff	Mild Dandruff	2	0.79	2.69	4.49 (<LOQ)	ND	15.22(<LOQ)	76.21 (<LOQ)	6.04	22.5	18.14	0.96 (<LOQ)	3.78	0.31 (<LOQ)	0.64 (<LOQ)	0.32 (<LOQ)	0.49 (<LOQ)	ND	0.44 (<LOQ)	0.62	5.58	3.08 (<LOQ)	0.16	0.2	0.14 (<LOQ)	0.61	3.71	0.05 (<LOQ)	0.16	0.19	ND	0.14	ND	ND	ND	ND	ND	ND	ND	ND	ND	ND
264C	473	Cheek	Dalian	40-45	42	Healthy	Healthy	Healthy	2	0.1	ND	5.77 (<LOQ)	ND	8.47(<LOQ)	64.44 (<LOQ)	4.34 (<LOQ)	16.35	15.34	0.75 (<LOQ)	5.35	0.31 (<LOQ)	0.63 (<LOQ)	0.4 (<LOQ)	ND	ND	0.39 (<LOQ)	0.48 (<LOQ)	5.29	2.50 (<LOQ)	ND	0.16	0.17 (<LOQ)	0.5	2.32	0.02 (<LOQ)	0.09 (<LOQ)	0.07 (<LOQ)	ND	ND	ND	ND	ND	ND	ND	ND	ND	ND	ND	ND
264S	473	Scalp	Dalian	40-45	42	Healthy	Healthy	Healthy	2	0.1	ND	5.77 (<LOQ)	ND	8.47(<LOQ)	64.44 (<LOQ)	4.34 (<LOQ)	16.35	15.34	0.75 (<LOQ)	5.35	0.31 (<LOQ)	0.63 (<LOQ)	0.4 (<LOQ)	ND	ND	0.39 (<LOQ)	0.48 (<LOQ)	5.29	2.50 (<LOQ)	ND	0.16	0.17 (<LOQ)	0.5	2.32	0.02 (<LOQ)	0.09 (<LOQ)	0.07 (<LOQ)	ND	ND	ND	ND	ND	ND	ND	ND	ND	ND	ND	ND
267C	474	Cheek	Dalian	30-34	33	Acne	Healthy	Healthy	2	2.23	10.94	5.39 (<LOQ)	ND	13.8(<LOQ)	85.27 (<LOQ)	5.73	20.74	19.2	0.92 (<LOQ)	4.99	0.43 (<LOQ)	0.87 (<LOQ)	0.41 (<LOQ)	0.62 (<LOQ)	ND	0.67 (<LOQ)	0.74	3.16	14.03	0.25	0.14	0.27	0.45	2.43	0.04 (<LOQ)	0.16	0.15	ND	0.15	ND	ND	ND	ND	ND	ND	ND	ND	ND	ND
267S	474	Scalp	Dalian	30-34	33	Acne	Healthy	Healthy	2	2.23	10.94	5.39 (<LOQ)	ND	13.8(<LOQ)	85.27 (<LOQ)	5.73	20.74	19.2	0.92 (<LOQ)	4.99	0.43 (<LOQ)	0.87 (<LOQ)	0.41 (<LOQ)	0.62 (<LOQ)	ND	0.67 (<LOQ)	0.74	3.16	14.03	0.25	0.14	0.27	0.45	2.43	0.04 (<LOQ)	0.16	0.15	ND	0.15	ND	ND	ND	ND	ND	ND	ND	ND	ND	ND
265C	475	Cheek	Dalian	25-29	28	Healthy	Dandruff	Mild Dandruff	2	0.88	10.62	6.36 (<LOQ)	1.23 (<LOQ)	20.23 (<LOQ)	129.91	8.86	14.14	8.92 (<LOQ)	0.44 (<LOQ)	1.94	0.24 (<LOQ)	0.47 (<LOQ)	0.26 (<LOQ)	0.33 (<LOQ)	ND	0.38 (<LOQ)	0.49 (<LOQ)	7.84	3.58 (<LOQ)	0.11	0.23	0.23	0.4	0.9	0.05 (<LOQ)	0.33	0.14	ND	0.11	ND	ND	ND	ND	ND	ND	ND	ND	ND	ND
265S	475	Scalp	Dalian	25-29	28	Healthy	Dandruff	Mild Dandruff	2	0.88	10.62	6.36 (<LOQ)	1.23 (<LOQ)	20.23 (<LOQ)	129.91	8.86	14.14	8.92 (<LOQ)	0.44 (<LOQ)	1.94	0.24 (<LOQ)	0.47 (<LOQ)	0.26 (<LOQ)	0.33 (<LOQ)	ND	0.38 (<LOQ)	0.49 (<LOQ)	7.84	3.58 (<LOQ)	0.11	0.23	0.23	0.4	0.9	0.05 (<LOQ)	0.33	0.14	ND	0.11	ND	ND	ND	ND	ND	ND	ND	ND	ND	ND
230S	476	Scalp	Dalian	40-45	41	Healthy	Dandruff	Dandruff	3	0.67	7	4.58 (<LOQ)	ND	13.15(<LOQ)	121.45	4.15 (<LOQ)	27.19	18.13	0.77 (<LOQ)	4.02	0.41 (<LOQ)	0.49 (<LOQ)	0.28 (<LOQ)	0.33 (<LOQ)	ND	0.56 (<LOQ)	0.47 (<LOQ)	2.16	13.17	0.17	0.10 (<LOQ)	0.31	0.3	3.06	0.04 (<LOQ)	0.21	0.11	ND	0.09 (<LOQ)	ND	ND	ND	ND	ND	ND	ND	ND	ND	ND
230C	476	Cheek	Dalian	40-45	41	Healthy	Dandruff	Dandruff	3	0.67	7	4.58 (<LOQ)	ND	13.15(<LOQ)	121.45	4.15 (<LOQ)	27.19	18.13	0.77 (<LOQ)	4.02	0.41 (<LOQ)	0.49 (<LOQ)	0.28 (<LOQ)	0.33 (<LOQ)	ND	0.56 (<LOQ)	0.47 (<LOQ)	2.16	13.17	0.17	0.10 (<LOQ)	0.31	0.3	3.06	0.04 (<LOQ)	0.21	0.11	ND	0.09 (<LOQ)	ND	ND	ND	ND	ND	ND	ND	ND	ND	ND
269C	477	Cheek	Dalian	30-34	31	Acne	Dandruff	Mild Dandruff	2	0.11	2.03	6.24 (<LOQ)	11.97 (<LOQ)	13.99 (<LOQ)	34.54 (<LOQ)	1.03 (<LOQ)	9.05 (<LOQ)	7.47 (<LOQ)	0.35 (<LOQ)	2.07	0.27 (<LOQ)	0.26 (<LOQ)	0.14 (<LOQ)	ND	ND	0.25 (<LOQ)	0.6	1.47 (<LOQ)	3.89 (<LOQ)	ND	0.1	0.10 (<LOQ)	0.38	0.57	0.02 (<LOQ)	0.15	0.08 (<LOQ)	ND	0.1	ND	ND	ND	ND	ND	ND	ND	ND	ND	ND
269S	477	Scalp	Dalian	30-34	31	Acne	Dandruff	Mild Dandruff	2	0.11	2.03	6.24 (<LOQ)	11.97 (<LOQ)	13.99 (<LOQ)	34.54 (<LOQ)	1.03 (<LOQ)	9.05 (<LOQ)	7.47 (<LOQ)	0.35 (<LOQ)	2.07	0.27 (<LOQ)	0.26 (<LOQ)	0.14 (<LOQ)	ND	ND	0.25 (<LOQ)	0.6	1.47 (<LOQ)	3.89 (<LOQ)	ND	0.1	0.10 (<LOQ)	0.38	0.57	0.02 (<LOQ)	0.15	0.08 (<LOQ)	ND	0.1	ND	ND	ND	ND	ND	ND	ND	ND	ND	ND
256C	478	Cheek	Dalian	25-29	29	Acne	Dandruff	Mild Dandruff	2	0.48	2.8	4.27 (<LOQ)	ND	7.48(<LOQ)	65.51 (<LOQ)	2.73 (<LOQ)	11.05	9.75 (<LOQ)	0.48 (<LOQ)	2.46	0.26 (<LOQ)	0.49 (<LOQ)	0.25 (<LOQ)	0.56 (<LOQ)	ND	0.57 (<LOQ)	0.48 (<LOQ)	1.66 (<LOQ)	8.66 (<LOQ)	0.16	0.13	0.16 (<LOQ)	0.66	2.33	0.04 (<LOQ)	0.14	0.13	ND	0.06 (<LOQ)	ND	ND	ND	ND	ND	ND	ND	ND	ND	ND
256S	478	Scalp	Dalian	25-29	29	Acne	Dandruff	Mild Dandruff	2	0.48	2.8	4.27 (<LOQ)	ND	7.48(<LOQ)	65.51 (<LOQ)	2.73 (<LOQ)	11.05	9.75 (<LOQ)	0.48 (<LOQ)	2.46	0.26 (<LOQ)	0.49 (<LOQ)	0.25 (<LOQ)	0.56 (<LOQ)	ND	0.57 (<LOQ)	0.48 (<LOQ)	1.66 (<LOQ)	8.66 (<LOQ)	0.16	0.13	0.16 (<LOQ)	0.66	2.33	0.04 (<LOQ)	0.14	0.13	ND	0.06 (<LOQ)	ND	ND	ND	ND	ND	ND	ND	ND	ND	ND
261C	480	Cheek	Dalian	30-34	32	Healthy	Dandruff	Mild Dandruff	2	0.26	2.61	ND	ND	ND	60.33 (<LOQ)	0.28 (<LOQ)	24.24	13	0.62 (<LOQ)	2.94	0.80 (<LOQ)	0.63 (<LOQ)	0.41 (<LOQ)	0.61 (<LOQ)	0.23 (<LOQ)	1.5	1.29	2.44	ND	ND	0.17	0.23	0.79	1.55	ND	ND	ND	ND	0.24	ND	ND	ND	ND	ND	ND	ND	ND	ND	ND
261S	480	Scalp	Dalian	30-34	32	Healthy	Dandruff	Mild Dandruff	2	0.26	2.61	ND	ND	ND	60.33 (<LOQ)	0.28 (<LOQ)	24.24	13	0.62 (<LOQ)	2.94	0.80 (<LOQ)	0.63 (<LOQ)	0.41 (<LOQ)	0.61 (<LOQ)	0.23 (<LOQ)	1.5	1.29	2.44	ND	ND	0.17	0.23	0.79	1.55	ND	ND	ND	ND	0.24	ND	ND	ND	ND	ND	ND	ND	ND	ND	ND
207C	481	Cheek	Dalian	25-29	25	Acne	Healthy	Healthy	2	0.29	3.26	ND	ND	ND	125.44	3.05 (<LOQ)	17.04	12.63	1.78	6.75	1.07	0.87 (<LOQ)	0.29 (<LOQ)	0.82 (<LOQ)	ND	0.89 (<LOQ)	0.52	3.29	7.19 (<LOQ)	0.11	0.17	0.33	0.52	1.02	0.07 (<LOQ)	0.31	0.21	ND	0.25	ND	ND	ND	ND	ND	ND	ND	ND	ND	ND
207S	481	Scalp	Dalian	25-29	25	Acne	Healthy	Healthy	2	0.29	3.26	ND	ND	ND	125.44	3.05 (<LOQ)	17.04	12.63	1.78	6.75	1.07	0.87 (<LOQ)	0.29 (<LOQ)	0.82 (<LOQ)	ND	0.89 (<LOQ)	0.52	3.29	7.19 (<LOQ)	0.11	0.17	0.33	0.52	1.02	0.07 (<LOQ)	0.31	0.21	ND	0.25	ND	ND	ND	ND	ND	ND	ND	ND	ND	ND
266C	482	Cheek	Dalian	30-34	30	Acne	Healthy	Healthy	2	1.55	14.37	ND	ND	ND	12.43 (<LOQ)	ND	ND	10.35	0.56 (<LOQ)	2.84	0.23 (<LOQ)	0.16 (<LOQ)	ND	0.43 (<LOQ)	ND	0.12 (<LOQ)	0.49 (<LOQ)	5.74	4.56 (<LOQ)	ND	ND	0.21	0.5	1.48	ND	ND	ND	ND	ND	ND	ND	ND	ND	ND	ND	ND	ND	ND	ND
266S	482	Scalp	Dalian	30-34	30	Acne	Healthy	Healthy	2	1.55	14.37	ND	ND	ND	12.43 (<LOQ)	ND	ND	10.35	0.56 (<LOQ)	2.84	0.23 (<LOQ)	0.16 (<LOQ)	ND	0.43 (<LOQ)	ND	0.12 (<LOQ)	0.49 (<LOQ)	5.74	4.56 (<LOQ)	ND	ND	0.21	0.5	1.48	ND	ND	ND	ND	ND	ND	ND	ND	ND	ND	ND	ND	ND	ND	ND
225S	483	Scalp	Dalian	35-39	35	Acne	Healthy	Healthy	2	0.26	4.52	4.92 (<LOQ)	17.19 (<LOQ)	32.88 (<LOQ)	255.41	16.88	35.7	19.2	0.59 (<LOQ)	2.38	0.35 (<LOQ)	0.51 (<LOQ)	0.18 (<LOQ)	0.54 (<LOQ)	ND	0.32 (<LOQ)	0.52	0.85 (<LOQ)	12.42	ND	0.13	0.17 (<LOQ)	0.52	1.21	0.06 (<LOQ)	0.32	0.17	ND	0.14	ND	ND	ND	ND	ND	ND	ND	ND	ND	ND
225C	483	Cheek	Dalian	35-39	35	Acne	Healthy	Healthy	2	0.26	4.52	4.92 (<LOQ)	17.19 (<LOQ)	32.88 (<LOQ)	255.41	16.88	35.7	19.2	0.59 (<LOQ)	2.38	0.35 (<LOQ)	0.51 (<LOQ)	0.18 (<LOQ)	0.54 (<LOQ)	ND	0.32 (<LOQ)	0.52	0.85 (<LOQ)	12.42	ND	0.13	0.17 (<LOQ)	0.52	1.21	0.06 (<LOQ)	0.32	0.17	ND	0.14	ND	ND	ND	ND	ND	ND	ND	ND	ND	ND
272C	484	Cheek	Dalian	25-29	25	Acne	Healthy	Healthy	2	1.92	16.02	2.30 (<LOQ)	ND	ND	63.22 (<LOQ)	1.66 (<LOQ)	12.5	17.45	0.96 (<LOQ)	3.28	0.62 (<LOQ)	0.54 (<LOQ)	0.11 (<LOQ)	0.64 (<LOQ)	ND	0.7 (<LOQ)	0.74	2.23	4.34 (<LOQ)	0.15	0.41	0.24	0.57	2.36	0.06 (<LOQ)	0.28	0.15	ND	0.19	ND	ND	ND	ND	ND	ND	ND	ND	ND	ND
272S	484	Scalp	Dalian	25-29	25	Acne	Healthy	Healthy	2	1.92	16.02	2.30 (<LOQ)	ND	ND	63.22 (<LOQ)	1.66 (<LOQ)	12.5	17.45	0.96 (<LOQ)	3.28	0.62 (<LOQ)	0.54 (<LOQ)	0.11 (<LOQ)	0.64 (<LOQ)	ND	0.7 (<LOQ)	0.74	2.23	4.34 (<LOQ)	0.15	0.41	0.24	0.57	2.36	0.06 (<LOQ)	0.28	0.15	ND	0.19	ND	ND	ND	ND	ND	ND	ND	ND	ND	ND
274C	485	Cheek	Dalian	35-39	36	Healthy	Dandruff	Mild Dandruff	3	0.56	6.6	ND	15.85 (<LOQ)	29.5 (<LOQ)	245.6	10.59	23.96	16.33	0.88 (<LOQ)	2.8	1.34	1.32	0.89 (<LOQ)	1.27	ND	0.99 (<LOQ)	0.73	1.69 (<LOQ)	54.99	ND	0.21	0.3	0.32	1.21	0.08 (<LOQ)	0.42	0.2	ND	0.1	ND	ND	ND	ND	ND	ND	ND	ND	ND	ND
274S	485	Scalp	Dalian	35-39	36	Healthy	Dandruff	Mild Dandruff	3	0.56	6.6	ND	15.85 (<LOQ)	29.5 (<LOQ)	245.6	10.59	23.96	16.33	0.88 (<LOQ)	2.8	1.34	1.32	0.89 (<LOQ)	1.27	ND	0.99 (<LOQ)	0.73	1.69 (<LOQ)	54.99	ND	0.21	0.3	0.32	1.21	0.08 (<LOQ)	0.42	0.2	ND	0.1	ND	ND	ND	ND	ND	ND	ND	ND	ND	ND
220C	486	Cheek	Dalian	30-34	30	Healthy	Dandruff	Mild Dandruff	2	0.85	8.14	ND	ND	ND	104.02	5.46	13.83	17.76	0.59 (<LOQ)	2.81	0.88 (<LOQ)	0.71 (<LOQ)	0.14 (<LOQ)	0.65 (<LOQ)	ND	0.9 (<LOQ)	0.61	1.84 (<LOQ)	7.55 (<LOQ)	0.13	0.16	0.18 (<LOQ)	0.58	1.45	0.05 (<LOQ)	0.18	0.14	ND	0.18	ND	ND	ND	ND	ND	ND	ND	ND	ND	ND
220S	486	Scalp	Dalian	30-34	30	Healthy	Dandruff	Mild Dandruff	2	0.85	8.14	ND	ND	ND	104.02	5.46	13.83	17.76	0.59 (<LOQ)	2.81	0.88 (<LOQ)	0.71 (<LOQ)	0.14 (<LOQ)	0.65 (<LOQ)	ND	0.9 (<LOQ)	0.61	1.84 (<LOQ)	7.55 (<LOQ)	0.13	0.16	0.18 (<LOQ)	0.58	1.45	0.05 (<LOQ)	0.18	0.14	ND	0.18	ND	ND	ND	ND	ND	ND	ND	ND	ND	ND
276C	487	Cheek	Dalian	35-39	37	Healthy	Dandruff	Mild Dandruff	2	0.44	4.17	0.68 (<LOQ)	ND	ND	111.21	4.90 (<LOQ)	21.5	18.43	0.96 (<LOQ)	3.4	1.15	1.25	0.28 (<LOQ)	1.15	ND	1.07	0.65	2.36	ND	0.17	0.18	0.16 (<LOQ)	0.43	0.69	0.05 (<LOQ)	0.2	0.19	ND	0.18	ND	ND	ND	ND	ND	ND	ND	ND	ND	ND
276S	487	Scalp	Dalian	35-39	37	Healthy	Dandruff	Mild Dandruff	2	0.44	4.17	0.68 (<LOQ)	ND	ND	111.21	4.90 (<LOQ)	21.5	18.43	0.96 (<LOQ)	3.4	1.15	1.25	0.28 (<LOQ)	1.15	ND	1.07	0.65	2.36	ND	0.17	0.18	0.16 (<LOQ)	0.43	0.69	0.05 (<LOQ)	0.2	0.19	ND	0.18	ND	ND	ND	ND	ND	ND	ND	ND	ND	ND
278C	488	Cheek	Dalian	25-29	29	Acne	Healthy	Healthy	3	1.41	7.98	ND	ND	ND	60.82 (<LOQ)	2.95 (<LOQ)	9.50 (<LOQ)	21.45	1.23	4.5	1.19	0.97 (<LOQ)	0.12 (<LOQ)	1.16	ND	0.88 (<LOQ)	0.54	2.53	ND	0.12	0.18	0.14 (<LOQ)	0.57	1.4	0.05 (<LOQ)	0.17	0.13	ND	0.14	ND	ND	ND	ND	ND	ND	ND	ND	ND	ND
278S	488	Scalp	Dalian	25-29	29	Acne	Healthy	Healthy	3	1.41	7.98	ND	ND	ND	60.82 (<LOQ)	2.95 (<LOQ)	9.50 (<LOQ)	21.45	1.23	4.5	1.19	0.97 (<LOQ)	0.12 (<LOQ)	1.16	ND	0.88 (<LOQ)	0.54	2.53	ND	0.12	0.18	0.14 (<LOQ)	0.57	1.4	0.05 (<LOQ)	0.17	0.13	ND	0.14	ND	ND	ND	ND	ND	ND	ND	ND	ND	ND
241C	491	Cheek	Dalian	35-39	37	Healthy	Healthy	Healthy	3	0.17	2.8	ND	ND	ND	50.55 (<LOQ)	ND	3.49 (<LOQ)	9.91 (<LOQ)	0.33 (<LOQ)	1.58	0.23 (<LOQ)	0.27 (<LOQ)	ND	0.45 (<LOQ)	ND	0.22 (<LOQ)	0.43 (<LOQ)	0.86 (<LOQ)	ND	ND	0.14	0.10 (<LOQ)	0.4	1.03	ND	0.11	0.07 (<LOQ)	ND	0.17	ND	ND	ND	ND	ND	ND	ND	ND	ND	ND
241S	491	Scalp	Dalian	35-39	37	Healthy	Healthy	Healthy	3	0.17	2.8	ND	ND	ND	50.55 (<LOQ)	ND	3.49 (<LOQ)	9.91 (<LOQ)	0.33 (<LOQ)	1.58	0.23 (<LOQ)	0.27 (<LOQ)	ND	0.45 (<LOQ)	ND	0.22 (<LOQ)	0.43 (<LOQ)	0.86 (<LOQ)	ND	ND	0.14	0.10 (<LOQ)	0.4	1.03	ND	0.11	0.07 (<LOQ)	ND	0.17	ND	ND	ND	ND	ND	ND	ND	ND	ND	ND
244C	492	Cheek	Dalian	40-45	41	Acne	Healthy	Healthy	2	1.61	19.39	ND	5.89 (<LOQ)	26.43 (<LOQ)	154.47	9.36	27.91	18.16	0.45 (<LOQ)	1.9	0.32 (<LOQ)	0.42 (<LOQ)	0.11 (<LOQ)	0.38 (<LOQ)	ND	0.42 (<LOQ)	0.59	2.42	9.94 (<LOQ)	ND	0.2	0.21	0.37	1.2	0.03 (<LOQ)	0.18	0.06 (<LOQ)	ND	0.10 (<LOQ)	ND	ND	ND	ND	ND	ND	ND	ND	ND	ND
244S	492	Scalp	Dalian	40-45	41	Acne	Healthy	Healthy	2	1.61	19.39	ND	5.89 (<LOQ)	26.43 (<LOQ)	154.47	9.36	27.91	18.16	0.45 (<LOQ)	1.9	0.32 (<LOQ)	0.42 (<LOQ)	0.11 (<LOQ)	0.38 (<LOQ)	ND	0.42 (<LOQ)	0.59	2.42	9.94 (<LOQ)	ND	0.2	0.21	0.37	1.2	0.03 (<LOQ)	0.18	0.06 (<LOQ)	ND	0.10 (<LOQ)	ND	ND	ND	ND	ND	ND	ND	ND	ND	ND
275C	494	Cheek	Dalian	35-39	35	Acne	Healthy	Healthy	3	0.08 (<LOQ)	1.65	ND	ND	ND	48.17 (<LOQ)	0.23 (<LOQ)	3.89 (<LOQ)	14.46	0.80 (<LOQ)	3.18	0.39 (<LOQ)	0.63 (<LOQ)	ND	0.69 (<LOQ)	ND	0.25 (<LOQ)	0.71	1.86 (<LOQ)	ND	0.1	0.22	0.19 (<LOQ)	0.47	1.21	0.04 (<LOQ)	0.18	0.15	ND	0.17	ND	ND	ND	ND	ND	ND	ND	ND	ND	ND
275S	494	Scalp	Dalian	35-39	35	Acne	Healthy	Healthy	3	0.08 (<LOQ)	1.65	ND	ND	ND	48.17 (<LOQ)	0.23 (<LOQ)	3.89 (<LOQ)	14.46	0.80 (<LOQ)	3.18	0.39 (<LOQ)	0.63 (<LOQ)	ND	0.69 (<LOQ)	ND	0.25 (<LOQ)	0.71	1.86 (<LOQ)	ND	0.1	0.22	0.19 (<LOQ)	0.47	1.21	0.04 (<LOQ)	0.18	0.15	ND	0.17	ND	ND	ND	ND	ND	ND	ND	ND	ND	ND
280C	495	Cheek	Dalian	35-39	35	Healthy	Healthy	Healthy	2	0.57	5.35	4.71 (<LOQ)	ND	ND	40.05 (<LOQ)	ND	ND	5.74 (<LOQ)	0.36 (<LOQ)	1.33	0.34 (<LOQ)	0.48 (<LOQ)	ND	0.39 (<LOQ)	ND	0.4 (<LOQ)	0.86	1.81 (<LOQ)	3.71 (<LOQ)	0.09 (<LOQ)	0.08 (<LOQ)	0.18 (<LOQ)	0.6	2.02	0.03 (<LOQ)	0.12	0.15	ND	0.14	ND	ND	ND	ND	ND	ND	ND	ND	ND	ND
280S	495	Scalp	Dalian	35-39	35	Healthy	Healthy	Healthy	2	0.57	5.35	4.71 (<LOQ)	ND	ND	40.05 (<LOQ)	ND	ND	5.74 (<LOQ)	0.36 (<LOQ)	1.33	0.34 (<LOQ)	0.48 (<LOQ)	ND	0.39 (<LOQ)	ND	0.4 (<LOQ)	0.86	1.81 (<LOQ)	3.71 (<LOQ)	0.09 (<LOQ)	0.08 (<LOQ)	0.18 (<LOQ)	0.6	2.02	0.03 (<LOQ)	0.12	0.15	ND	0.14	ND	ND	ND	ND	ND	ND	ND	ND	ND	ND
270C	496	Cheek	Dalian	30-34	33	Healthy	Healthy	Healthy	2	1.4	13.5	ND	0.49 (<LOQ)	10.08 (<LOQ)	80.94 (<LOQ)	4.31 (<LOQ)	18.64	15.5	0.86 (<LOQ)	2.82	0.77 (<LOQ)	0.66 (<LOQ)	0.45 (<LOQ)	0.71 (<LOQ)	ND	0.69(<LOQ)	0.81	2.39	23.1	0.13	0.23	0.17 (<LOQ)	0.26	0.6	0.06 (<LOQ)	0.24	0.16	ND	0.08 (<LOQ)	ND	ND	ND	ND	ND	ND	ND	ND	ND	ND
270S	496	Scalp	Dalian	30-34	33	Healthy	Healthy	Healthy	2	1.4	13.5	ND	0.49 (<LOQ)	10.08 (<LOQ)	80.94 (<LOQ)	4.31 (<LOQ)	18.64	15.5	0.86 (<LOQ)	2.82	0.77 (<LOQ)	0.66 (<LOQ)	0.45 (<LOQ)	0.71 (<LOQ)	ND	0.69(<LOQ)	0.81	2.39	23.1	0.13	0.23	0.17 (<LOQ)	0.26	0.6	0.06 (<LOQ)	0.24	0.16	ND	0.08 (<LOQ)	ND	ND	ND	ND	ND	ND	ND	ND	ND	ND
271C	497	Cheek	Dalian	25-29	29	Healthy	Healthy	Healthy	2	0.17	4.76	ND	2.65 (<LOQ)	8.77 (<LOQ)	59.32 (<LOQ)	2 (<LOQ)	14.93	12.28	0.5 (<LOQ)	2.41	0.46 (<LOQ)	0.54 (<LOQ)	0.22 (<LOQ)	0.49 (<LOQ)	ND	0.76 (<LOQ)	0.57	1.34 (<LOQ)	7.34 (<LOQ)	ND	0.13	0.12 (<LOQ)	0.27	0.6	0.02 (<LOQ)	0.13	0.06 (<LOQ)	ND	ND	ND	ND	ND	ND	ND	ND	ND	ND	ND	ND
271S	497	Scalp	Dalian	25-29	29	Healthy	Healthy	Healthy	2	0.17	4.76	ND	2.65 (<LOQ)	8.77 (<LOQ)	59.32 (<LOQ)	2 (<LOQ)	14.93	12.28	0.5 (<LOQ)	2.41	0.46 (<LOQ)	0.54 (<LOQ)	0.22 (<LOQ)	0.49 (<LOQ)	ND	0.76 (<LOQ)	0.57	1.34 (<LOQ)	7.34 (<LOQ)	ND	0.13	0.12 (<LOQ)	0.27	0.6	0.02 (<LOQ)	0.13	0.06 (<LOQ)	ND	ND	ND	ND	ND	ND	ND	ND	ND	ND	ND	ND
217C	499	Cheek	Dalian	35-39	36	Acne	Dandruff	Mild Dandruff	3	0.81	17.28	4.27 (<LOQ)	ND	9.82 (<LOQ)	106.78	5.8	9.13 (<LOQ)	16.45	0.84 (<LOQ)	4.11	0.49 (<LOQ)	0.33 (<LOQ)	ND	0.51 (<LOQ)	ND	0.41 (<LOQ)	0.85	2.72	4.81 (<LOQ)	0.32	0.16	0.24	0.36	1.17	0.08 (<LOQ)	0.22	0.24	ND	0.12	ND	ND	ND	ND	ND	ND	ND	ND	ND	ND
217S	499	Scalp	Dalian	35-39	36	Acne	Dandruff	Mild Dandruff	3	0.81	17.28	4.27 (<LOQ)	ND	9.82 (<LOQ)	106.78	5.8	9.13 (<LOQ)	16.45	0.84 (<LOQ)	4.11	0.49 (<LOQ)	0.33 (<LOQ)	ND	0.51 (<LOQ)	ND	0.41 (<LOQ)	0.85	2.72	4.81 (<LOQ)	0.32	0.16	0.24	0.36	1.17	0.08 (<LOQ)	0.22	0.24	ND	0.12	ND	ND	ND	ND	ND	ND	ND	ND	ND	ND
205S	501	Scalp	Dalian	40-45	45	Acne	Healthy	Healthy	3	0.33	3.69	8.26 (<LOQ)	ND	ND	5.94 (<LOQ)	ND	ND	4.62 (<LOQ)	0.04 (<LOQ)	0.61 (<LOQ)	0.26 (<LOQ)	0.03 (<LOQ)	ND	0.41 (<LOQ)	ND	0.17 (<LOQ)	0.50 (<LOQ)	2.16	ND	ND	0.1	0.12 (<LOQ)	0.41	1.14	ND	0.08 (<LOQ)	ND	ND	0.07 (<LOQ)	ND	ND	ND	ND	ND	ND	ND	ND	ND	ND
205C	501	Cheek	Dalian	40-45	45	Acne	Healthy	Healthy	3	0.33	3.69	8.26 (<LOQ)	ND	ND	5.94 (<LOQ)	ND	ND	4.62 (<LOQ)	0.04 (<LOQ)	0.61 (<LOQ)	0.26 (<LOQ)	0.03 (<LOQ)	ND	0.41 (<LOQ)	ND	0.17 (<LOQ)	0.50 (<LOQ)	2.16	ND	ND	0.1	0.12 (<LOQ)	0.41	1.14	ND	0.08 (<LOQ)	ND	ND	0.07 (<LOQ)	ND	ND	ND	ND	ND	ND	ND	ND	ND	ND
229S	502	Scalp	Dalian	35-39	35	Acne	Healthy	Healthy	2	0.15	4.57	3.95 (<LOQ)	5.63 (<LOQ)	18.22 (<LOQ)	125.8	7.2	26.45	17.04	0.84 (<LOQ)	2.92	0.5 (<LOQ)	0.67 (<LOQ)	0.27 (<LOQ)	0.59 (<LOQ)	ND	0.42 (<LOQ)	0.53	1.06 (<LOQ)	17.48	0.12	4.35	0.12 (<LOQ)	0.37	0.95	0.03 (<LOQ)	0.12	0.1	ND	0.09 (<LOQ)	ND	ND	ND	ND	ND	ND	ND	ND	ND	ND
229C	502	Cheek	Dalian	35-39	35	Acne	Healthy	Healthy	2	0.15	4.57	3.95 (<LOQ)	5.63 (<LOQ)	18.22 (<LOQ)	125.8	7.2	26.45	17.04	0.84 (<LOQ)	2.92	0.5 (<LOQ)	0.67 (<LOQ)	0.27 (<LOQ)	0.59 (<LOQ)	ND	0.42 (<LOQ)	0.53	1.06 (<LOQ)	17.48	0.12	4.35	0.12 (<LOQ)	0.37	0.95	0.03 (<LOQ)	0.12	0.1	ND	0.09 (<LOQ)	ND	ND	ND	ND	ND	ND	ND	ND	ND	ND
293C	503	Cheek	Dalian	30-34	32	Healthy	Dandruff	Dandruff	2	2.6	15.69	1.22 (<LOQ)	ND	ND	84.06 (<LOQ)	1.64 (<LOQ)	15.32	22.17	1.12	3.78	0.96 (<LOQ)	0.69 (<LOQ)	0.11 (<LOQ)	0.81 (<LOQ)	ND	0.79 (<LOQ)	0.62	4.65	8.07 (<LOQ)	0.2	0.18	0.29	0.51	1.38	ND	0.26	0.18	ND	0.71	ND	ND	ND	ND	ND	ND	ND	ND	ND	ND
293S	503	Scalp	Dalian	30-34	32	Healthy	Dandruff	Dandruff	2	2.6	15.69	1.22 (<LOQ)	ND	ND	84.06 (<LOQ)	1.64 (<LOQ)	15.32	22.17	1.12	3.78	0.96 (<LOQ)	0.69 (<LOQ)	0.11 (<LOQ)	0.81 (<LOQ)	ND	0.79 (<LOQ)	0.62	4.65	8.07 (<LOQ)	0.2	0.18	0.29	0.51	1.38	ND	0.26	0.18	ND	0.71	ND	ND	ND	ND	ND	ND	ND	ND	ND	ND
292C	504	Cheek	Dalian	30-34	33	Acne	Healthy	Healthy	2	10.63	1019.25	11.53 (<LOQ)	ND	7.85 (<LOQ)	142.47	10.7	16.07	19.23	1.49	4.22	0.90 (<LOQ)	0.99 (<LOQ)	0.07 (<LOQ)	1.07	ND	0.32 (<LOQ)	0.64	3.38	6.35 (<LOQ)	0.23	0.19	0.25	0.53	1.68	0.06 (<LOQ)	0.21	0.21	ND	0.12	ND	ND	ND	ND	ND	ND	ND	ND	ND	ND
292S	504	Scalp	Dalian	30-34	33	Acne	Healthy	Healthy	2	10.63	1019.25	11.53 (<LOQ)	ND	7.85 (<LOQ)	142.47	10.7	16.07	19.23	1.49	4.22	0.90 (<LOQ)	0.99 (<LOQ)	0.07 (<LOQ)	1.07	ND	0.32 (<LOQ)	0.64	3.38	6.35 (<LOQ)	0.23	0.19	0.25	0.53	1.68	0.06 (<LOQ)	0.21	0.21	ND	0.12	ND	ND	ND	ND	ND	ND	ND	ND	ND	ND
302C	505	Cheek	Dalian	25-29	26	Acne	Dandruff	Dandruff	2	0.49	6.72	ND	ND	ND	52.67 (<LOQ)	2.74 (<LOQ)	3.12 (<LOQ)	19.04	1.83	5.38	1.36	1.38	0.54 (<LOQ)	0.73 (<LOQ)	0.28 (<LOQ)	0.54 (<LOQ)	0.52	1.23 (<LOQ)	9.79 (<LOQ)	0.16	0.24	0.3	0.67	1.78	0.07 (<LOQ)	0.33	0.24	ND	0.18	ND	ND	ND	ND	ND	ND	ND	ND	ND	ND
302S	505	Scalp	Dalian	25-29	26	Acne	Dandruff	Dandruff	2	0.49	6.72	ND	ND	ND	52.67 (<LOQ)	2.74 (<LOQ)	3.12 (<LOQ)	19.04	1.83	5.38	1.36	1.38	0.54 (<LOQ)	0.73 (<LOQ)	0.28 (<LOQ)	0.54 (<LOQ)	0.52	1.23 (<LOQ)	9.79 (<LOQ)	0.16	0.24	0.3	0.67	1.78	0.07 (<LOQ)	0.33	0.24	ND	0.18	ND	ND	ND	ND	ND	ND	ND	ND	ND	ND
304C	506	Cheek	Dalian	30-34	34	Acne	Healthy	Healthy	2	0.18	3.62	ND	ND	ND	13.41 (<LOQ)	ND	ND	7.75 (<LOQ)	0.61 (<LOQ)	2.57	0.58 (<LOQ)	0.55 (<LOQ)	0.03 (<LOQ)	0.6 (<LOQ)	ND	0.4 (<LOQ)	0.8	0.85 (<LOQ)	1.97 (<LOQ)	ND	0.08 (<LOQ)	0.16 (<LOQ)	0.49	1.14	0.03 (<LOQ)	0.1	0.08 (<LOQ)	ND	0.13	ND	ND	ND	ND	ND	ND	ND	ND	ND	ND
304S	506	Scalp	Dalian	30-34	34	Acne	Healthy	Healthy	2	0.18	3.62	ND	ND	ND	13.41 (<LOQ)	ND	ND	7.75 (<LOQ)	0.61 (<LOQ)	2.57	0.58 (<LOQ)	0.55 (<LOQ)	0.03 (<LOQ)	0.6 (<LOQ)	ND	0.4 (<LOQ)	0.8	0.85 (<LOQ)	1.97 (<LOQ)	ND	0.08 (<LOQ)	0.16 (<LOQ)	0.49	1.14	0.03 (<LOQ)	0.1	0.08 (<LOQ)	ND	0.13	ND	ND	ND	ND	ND	ND	ND	ND	ND	ND
239C	507	Cheek	Dalian	35-39	39	Healthy	Dandruff	Dandruff	2	0.16	2.38	ND	ND	ND	43.66 (<LOQ)	0.93 (<LOQ)	6.91 (<LOQ)	25.83	1.49	3.7	0.88 (<LOQ)	0.90 (<LOQ)	ND	0.54 (<LOQ)	ND	0.3 (<LOQ)	0.47 (<LOQ)	1.11 (<LOQ)	4.35 (<LOQ)	0.13	0.11	0.16 (<LOQ)	0.55	1.07	0.04 (<LOQ)	0.14	0.14	ND	0.25	ND	ND	ND	ND	ND	ND	ND	ND	ND	ND
239S	507	Scalp	Dalian	35-39	39	Healthy	Dandruff	Dandruff	2	0.16	2.38	ND	ND	ND	43.66 (<LOQ)	0.93 (<LOQ)	6.91 (<LOQ)	25.83	1.49	3.7	0.88 (<LOQ)	0.90 (<LOQ)	ND	0.54 (<LOQ)	ND	0.3 (<LOQ)	0.47 (<LOQ)	1.11 (<LOQ)	4.35 (<LOQ)	0.13	0.11	0.16 (<LOQ)	0.55	1.07	0.04 (<LOQ)	0.14	0.14	ND	0.25	ND	ND	ND	ND	ND	ND	ND	ND	ND	ND
215C	508	Cheek	Dalian	30-34	30	Healthy	Healthy	Healthy	2	0.25	ND	4.34 (<LOQ)	ND	12.05(<LOQ)	77.43 (<LOQ)	5.96	13.56	11.41	0.67 (<LOQ)	3.24	0.35 (<LOQ)	0.64 (<LOQ)	0.3 (<LOQ)	0.48 (<LOQ)	ND	0.7 (<LOQ)	0.46 (<LOQ)	2.19	6.33 (<LOQ)	0.14	0.1	0.20 (<LOQ)	0.35	1.95	0.03 (<LOQ)	0.15	0.11	ND	0.08 (<LOQ)	ND	ND	ND	ND	ND	ND	ND	ND	ND	ND
215S	508	Scalp	Dalian	30-34	30	Healthy	Healthy	Healthy	2	0.25	ND	4.34 (<LOQ)	ND	12.05(<LOQ)	77.43 (<LOQ)	5.96	13.56	11.41	0.67 (<LOQ)	3.24	0.35 (<LOQ)	0.64 (<LOQ)	0.3 (<LOQ)	0.48 (<LOQ)	ND	0.7 (<LOQ)	0.46 (<LOQ)	2.19	6.33 (<LOQ)	0.14	0.1	0.20 (<LOQ)	0.35	1.95	0.03 (<LOQ)	0.15	0.11	ND	0.08 (<LOQ)	ND	ND	ND	ND	ND	ND	ND	ND	ND	ND
297C	509	Cheek	Dalian	40-45	41	Healthy	Dandruff	Dandruff	2	0.92	17.52	7.36 (<LOQ)	ND	0.36 (<LOQ)	114	5.85	5.78 (<LOQ)	20.69	1.04	3.47	0.66 (<LOQ)	1.95	ND	0.65 (<LOQ)	ND	0.02 (<LOQ)	1	5.6	4.80 (<LOQ)	0.22	0.18	0.18 (<LOQ)	0.58	1.01	0.07 (<LOQ)	0.28	0.18	ND	0.17	ND	ND	ND	ND	ND	ND	ND	ND	ND	ND
297S	509	Scalp	Dalian	40-45	41	Healthy	Dandruff	Dandruff	2	0.92	17.52	7.36 (<LOQ)	ND	0.36 (<LOQ)	114	5.85	5.78 (<LOQ)	20.69	1.04	3.47	0.66 (<LOQ)	1.95	ND	0.65 (<LOQ)	ND	0.02 (<LOQ)	1	5.6	4.80 (<LOQ)	0.22	0.18	0.18 (<LOQ)	0.58	1.01	0.07 (<LOQ)	0.28	0.18	ND	0.17	ND	ND	ND	ND	ND	ND	ND	ND	ND	ND
283C	511	Cheek	Dalian	40-45	41	Healthy	Dandruff	Mild Dandruff	2	0.47	6.28	ND	ND	ND	26.37 (<LOQ)	ND	ND	16.82	1.53	4.25	0.45 (<LOQ)	0.25 (<LOQ)	ND	0.41 (<LOQ)	ND	ND	0.40 (<LOQ)	0.82 (<LOQ)	ND	0.07 (<LOQ)	0.14	0.10 (<LOQ)	0.41	0.93	0.02 (<LOQ)	0.08 (<LOQ)	0.09 (<LOQ)	ND	0.17	ND	ND	ND	ND	ND	ND	ND	ND	ND	ND
283S	511	Scalp	Dalian	40-45	41	Healthy	Dandruff	Mild Dandruff	2	0.47	6.28	ND	ND	ND	26.37 (<LOQ)	ND	ND	16.82	1.53	4.25	0.45 (<LOQ)	0.25 (<LOQ)	ND	0.41 (<LOQ)	ND	ND	0.40 (<LOQ)	0.82 (<LOQ)	ND	0.07 (<LOQ)	0.14	0.10 (<LOQ)	0.41	0.93	0.02 (<LOQ)	0.08 (<LOQ)	0.09 (<LOQ)	ND	0.17	ND	ND	ND	ND	ND	ND	ND	ND	ND	ND
258C	512	Cheek	Dalian	35-39	35	Healthy	Healthy	Healthy	2	0.86	8.85	ND	ND	ND	92.78 (<LOQ)	2.55 (<LOQ)	1.48 (<LOQ)	20.6	0.50 (<LOQ)	1.94	0.45 (<LOQ)	0.34 (<LOQ)	ND	0.46 (<LOQ)	ND	ND	0.47 (<LOQ)	1.68 (<LOQ)	5.31 (<LOQ)	0.12	0.2	0.15 (<LOQ)	0.47	0.94	0.04 (<LOQ)	0.2	0.13	ND	0.15	ND	ND	ND	ND	ND	ND	ND	ND	ND	ND
258S	512	Scalp	Dalian	35-39	35	Healthy	Healthy	Healthy	2	0.86	8.85	ND	ND	ND	92.78 (<LOQ)	2.55 (<LOQ)	1.48 (<LOQ)	20.6	0.50 (<LOQ)	1.94	0.45 (<LOQ)	0.34 (<LOQ)	ND	0.46 (<LOQ)	ND	ND	0.47 (<LOQ)	1.68 (<LOQ)	5.31 (<LOQ)	0.12	0.2	0.15 (<LOQ)	0.47	0.94	0.04 (<LOQ)	0.2	0.13	ND	0.15	ND	ND	ND	ND	ND	ND	ND	ND	ND	ND
303C	516	Cheek	Dalian	30-34	30	Healthy	Dandruff	Dandruff	2	0.19	5.51	ND	ND	ND	53.51 (<LOQ)	0.45 (<LOQ)	2.32 (<LOQ)	17.35	0.68 (<LOQ)	2.24	0.54 (<LOQ)	0.75 (<LOQ)	0.11 (<LOQ)	0.67 (<LOQ)	ND	0.41 (<LOQ)	0.55	1.38 (<LOQ)	4.31 (<LOQ)	0.09 (<LOQ)	0.06 (<LOQ)	0.12 (<LOQ)	0.42	0.8	0.05 (<LOQ)	0.19	0.13	ND	0.12	ND	ND	ND	ND	ND	ND	ND	ND	ND	ND
303S	516	Scalp	Dalian	30-34	30	Healthy	Dandruff	Dandruff	2	0.19	5.51	ND	ND	ND	53.51 (<LOQ)	0.45 (<LOQ)	2.32 (<LOQ)	17.35	0.68 (<LOQ)	2.24	0.54 (<LOQ)	0.75 (<LOQ)	0.11 (<LOQ)	0.67 (<LOQ)	ND	0.41 (<LOQ)	0.55	1.38 (<LOQ)	4.31 (<LOQ)	0.09 (<LOQ)	0.06 (<LOQ)	0.12 (<LOQ)	0.42	0.8	0.05 (<LOQ)	0.19	0.13	ND	0.12	ND	ND	ND	ND	ND	ND	ND	ND	ND	ND
299C	518	Cheek	Dalian	25-29	29	Acne	Dandruff	Mild Dandruff	2	0.87	5.66	ND	ND	ND	ND	ND	ND	10.86	0.11 (<LOQ)	1.25	0.14 (<LOQ)	0.06 (<LOQ)	ND	0.26 (<LOQ)	ND	ND	0.45 (<LOQ)	1.72 (<LOQ)	ND	ND	0.08 (<LOQ)	0.13 (<LOQ)	0.38	1.47	0.06 (<LOQ)	ND	0.11	ND	ND	ND	ND	ND	ND	ND	ND	ND	ND	ND	ND
299S	518	Scalp	Dalian	25-29	29	Acne	Dandruff	Mild Dandruff	2	0.87	5.66	ND	ND	ND	ND	ND	ND	10.86	0.11 (<LOQ)	1.25	0.14 (<LOQ)	0.06 (<LOQ)	ND	0.26 (<LOQ)	ND	ND	0.45 (<LOQ)	1.72 (<LOQ)	ND	ND	0.08 (<LOQ)	0.13 (<LOQ)	0.38	1.47	0.06 (<LOQ)	ND	0.11	ND	ND	ND	ND	ND	ND	ND	ND	ND	ND	ND	ND
282C	522	Cheek	Dalian	30-34	30	Healthy	Dandruff	Mild Dandruff	2	0.48	7.89	4 (<LOQ)	7.6 (<LOQ)	4.14 (<LOQ)	66.37 (<LOQ)	4.48 (<LOQ)	11.62	10.26	0.4 (<LOQ)	1.57	0.37(<LOQ)	0.46 (<LOQ)	0.15 (<LOQ)	0.44 (<LOQ)	ND	0.3 (<LOQ)	0.63	1.28 (<LOQ)	5.18 (<LOQ)	ND	0.2	0.13 (<LOQ)	0.29	0.92	0.03 (<LOQ)	0.14	0.07 (<LOQ)	ND	0.08 (<LOQ)	ND	ND	ND	ND	ND	ND	ND	ND	ND	ND
282S	522	Scalp	Dalian	30-34	30	Healthy	Dandruff	Mild Dandruff	2	0.48	7.89	4 (<LOQ)	7.6 (<LOQ)	4.14 (<LOQ)	66.37 (<LOQ)	4.48 (<LOQ)	11.62	10.26	0.4 (<LOQ)	1.57	0.37(<LOQ)	0.46 (<LOQ)	0.15 (<LOQ)	0.44 (<LOQ)	ND	0.3 (<LOQ)	0.63	1.28 (<LOQ)	5.18 (<LOQ)	ND	0.2	0.13 (<LOQ)	0.29	0.92	0.03 (<LOQ)	0.14	0.07 (<LOQ)	ND	0.08 (<LOQ)	ND	ND	ND	ND	ND	ND	ND	ND	ND	ND
211C	526	Cheek	Dalian	35-39	35	Acne	Healthy	Healthy	2	0.63	9.5	ND	3.75 (<LOQ)	38.39 (<LOQ)	164.09	11.15	41.52	29.34	1.47	5.83	1.17	1.02	0.58 (<LOQ)	0.84 (<LOQ)	ND	0.78 (<LOQ)	0.64	1.57 (<LOQ)	38.53	ND	0.2	0.19 (<LOQ)	0.33	0.99	0.04 (<LOQ)	0.22	0.12	ND	0.18	ND	ND	ND	ND	ND	ND	ND	ND	ND	ND
211S	526	Scalp	Dalian	35-39	35	Acne	Healthy	Healthy	2	0.63	9.5	ND	3.75 (<LOQ)	38.39 (<LOQ)	164.09	11.15	41.52	29.34	1.47	5.83	1.17	1.02	0.58 (<LOQ)	0.84 (<LOQ)	ND	0.78 (<LOQ)	0.64	1.57 (<LOQ)	38.53	ND	0.2	0.19 (<LOQ)	0.33	0.99	0.04 (<LOQ)	0.22	0.12	ND	0.18	ND	ND	ND	ND	ND	ND	ND	ND	ND	ND
226C	529	Cheek	Dalian	25-29	29	Acne	Healthy	Healthy	2	0.22	2.63	2.59 (<LOQ)	7.25 (<LOQ)	34.45 (<LOQ)	80.2 (<LOQ)	8.33	8.94 (<LOQ)	5.19 (<LOQ)	0.42 (<LOQ)	1.76	0.29 (<LOQ)	0.36(<LOQ)	0.14 (<LOQ)	ND	ND	0.43 (<LOQ)	0.77	3.95	5.28 (<LOQ)	ND	ND	0.16 (<LOQ)	0.31	0.93	0.07 (<LOQ)	0.17	0.18	ND	ND	0.03 (<LOQ)	ND	ND	ND	ND	ND	0.04 (<LOQ)	ND	ND	ND
226S	529	Scalp	Dalian	25-29	29	Acne	Healthy	Healthy	2	0.22	2.63	2.59 (<LOQ)	7.25 (<LOQ)	34.45 (<LOQ)	80.2 (<LOQ)	8.33	8.94 (<LOQ)	5.19 (<LOQ)	0.42 (<LOQ)	1.76	0.29 (<LOQ)	0.36(<LOQ)	0.14 (<LOQ)	ND	ND	0.43 (<LOQ)	0.77	3.95	5.28 (<LOQ)	ND	ND	0.16 (<LOQ)	0.31	0.93	0.07 (<LOQ)	0.17	0.18	ND	ND	0.03 (<LOQ)	ND	ND	ND	ND	ND	0.04 (<LOQ)	ND	ND	ND
290C	530	Cheek	Dalian	40-45	40	Healthy	Healthy	Healthy	2	0.2	1.56	5.95 (<LOQ)	ND	21.18(<LOQ)	102.81	7.74	18.16	11.49	0.46 (<LOQ)	3.44	0.23 (<LOQ)	0.31 (<LOQ)	0.18 (<LOQ)	0.33 (<LOQ)	ND	0.3 (<LOQ)	0.58	3.34	3.42 (<LOQ)	0.11	0.19	0.16 (<LOQ)	0.32	0.68	0.03 (<LOQ)	0.28	0.1	ND	0.16	ND	ND	ND	ND	ND	ND	ND	ND	ND	ND
290S	530	Scalp	Dalian	40-45	40	Healthy	Healthy	Healthy	2	0.2	1.56	5.95 (<LOQ)	ND	21.18(<LOQ)	102.81	7.74	18.16	11.49	0.46 (<LOQ)	3.44	0.23 (<LOQ)	0.31 (<LOQ)	0.18 (<LOQ)	0.33 (<LOQ)	ND	0.3 (<LOQ)	0.58	3.34	3.42 (<LOQ)	0.11	0.19	0.16 (<LOQ)	0.32	0.68	0.03 (<LOQ)	0.28	0.1	ND	0.16	ND	ND	ND	ND	ND	ND	ND	ND	ND	ND
298C	531	Cheek	Dalian	35-39	35	Acne	Healthy	Healthy	2	0.04 (<LOQ)	1.18	0.19 (<LOQ)	ND	9.98 (<LOQ)	63.52 (<LOQ)	ND	7.47 (<LOQ)	4.89 (<LOQ)	0.19 (<LOQ)	1.06	0.23 (<LOQ)	0.39 (<LOQ)	0.01 (<LOQ)	0.39 (<LOQ)	ND	0.32 (<LOQ)	0.31 (<LOQ)	1.11 (<LOQ)	12.82	ND	0.07 (<LOQ)	ND	0.46	1.18	ND	ND	0.09 (<LOQ)	ND	ND	ND	ND	ND	ND	ND	ND	ND	ND	ND	ND
298S	531	Scalp	Dalian	35-39	35	Acne	Healthy	Healthy	2	0.04 (<LOQ)	1.18	0.19 (<LOQ)	ND	9.98 (<LOQ)	63.52 (<LOQ)	ND	7.47 (<LOQ)	4.89 (<LOQ)	0.19 (<LOQ)	1.06	0.23 (<LOQ)	0.39 (<LOQ)	0.01 (<LOQ)	0.39 (<LOQ)	ND	0.32 (<LOQ)	0.31 (<LOQ)	1.11 (<LOQ)	12.82	ND	0.07 (<LOQ)	ND	0.46	1.18	ND	ND	0.09 (<LOQ)	ND	ND	ND	ND	ND	ND	ND	ND	ND	ND	ND	ND
228C	532	Cheek	Dalian	40-45	40	Acne	Healthy	Healthy	1	0.44	11.77	14.28 (<LOQ)	24.29 (<LOQ)	82.39 (<LOQ)	344.85	29.73	45.54	38.77	0.91 (<LOQ)	3.52	0.80 (<LOQ)	0.79 (<LOQ)	ND	0.6 (<LOQ)	ND	0.45 (<LOQ)	1.27	3.07	13.56	0.22	0.22	0.35	0.6	1.57	0.09 (<LOQ)	0.38	0.33	ND	0.17	ND	ND	ND	ND	ND	ND	ND	ND	ND	ND
228S	532	Scalp	Dalian	40-45	40	Acne	Healthy	Healthy	1	0.44	11.77	14.28 (<LOQ)	24.29 (<LOQ)	82.39 (<LOQ)	344.85	29.73	45.54	38.77	0.91 (<LOQ)	3.52	0.80 (<LOQ)	0.79 (<LOQ)	ND	0.6 (<LOQ)	ND	0.45 (<LOQ)	1.27	3.07	13.56	0.22	0.22	0.35	0.6	1.57	0.09 (<LOQ)	0.38	0.33	ND	0.17	ND	ND	ND	ND	ND	ND	ND	ND	ND	ND
224S	533	Scalp	Dalian	40-45	40	Acne	Healthy	Healthy	2	0.35	7.76	ND	ND	1.51 (<LOQ)	68.38 (<LOQ)	0.31 (<LOQ)	ND	8.34 (<LOQ)	0.33 (<LOQ)	1.41	0.30 (<LOQ)	0.14 (<LOQ)	0.82 (<LOQ)	0.45 (<LOQ)	ND	0.28 (<LOQ)	0.47 (<LOQ)	1.21 (<LOQ)	ND	ND	ND	0.15 (<LOQ)	0.59	1.35	0.03 (<LOQ)	0.1	0.15	ND	0.12	ND	ND	ND	ND	ND	ND	ND	ND	ND	ND
224C	533	Cheek	Dalian	40-45	40	Acne	Healthy	Healthy	2	0.35	7.76	ND	ND	1.51 (<LOQ)	68.38 (<LOQ)	0.31 (<LOQ)	ND	8.34 (<LOQ)	0.33 (<LOQ)	1.41	0.30 (<LOQ)	0.14 (<LOQ)	0.82 (<LOQ)	0.45 (<LOQ)	ND	0.28 (<LOQ)	0.47 (<LOQ)	1.21 (<LOQ)	ND	ND	ND	0.15 (<LOQ)	0.59	1.35	0.03 (<LOQ)	0.1	0.15	ND	0.12	ND	ND	ND	ND	ND	ND	ND	ND	ND	ND
257C	534	Cheek	Dalian	40-45	40	Healthy	Dandruff	Mild Dandruff	3	0.48	5.96	4.47 (<LOQ)	ND	21.79 (<LOQ)	147.07	9.3	26.14	16.82	0.72 (<LOQ)	3.51	0.35 (<LOQ)	0.57 (<LOQ)	0.23 (<LOQ)	0.39 (<LOQ)	ND	0.34 (<LOQ)	0.53	2.67	6.83 (<LOQ)	0.1	0.19	0.23	0.32	0.86	0.04 (<LOQ)	0.26	0.12	ND	0.16	ND	ND	ND	ND	ND	ND	ND	ND	ND	ND
257S	534	Scalp	Dalian	40-45	40	Healthy	Dandruff	Mild Dandruff	3	0.48	5.96	4.47 (<LOQ)	ND	21.79 (<LOQ)	147.07	9.3	26.14	16.82	0.72 (<LOQ)	3.51	0.35 (<LOQ)	0.57 (<LOQ)	0.23 (<LOQ)	0.39 (<LOQ)	ND	0.34 (<LOQ)	0.53	2.67	6.83 (<LOQ)	0.1	0.19	0.23	0.32	0.86	0.04 (<LOQ)	0.26	0.12	ND	0.16	ND	ND	ND	ND	ND	ND	ND	ND	ND	ND
252C	535	Cheek	Dalian	25-29	26	Acne	Healthy	Healthy	2	0.13	2.36	ND	21.85 (<LOQ)	24.59 (<LOQ)	80.74 (<LOQ)	3.34 (<LOQ)	11.71	7.25 (<LOQ)	0.46 (<LOQ)	1.84	0.81 (<LOQ)	0.37 (<LOQ)	ND	0.36 (<LOQ)	ND	0.05 (<LOQ)	0.68	3.79	6.65 (<LOQ)	ND	0.16	0.14 (<LOQ)	0.36	0.94	0.04 (<LOQ)	0.16	0.09 (<LOQ)	ND	0.08 (<LOQ)	ND	ND	ND	ND	ND	ND	ND	ND	ND	ND
252C	535	Cheek	Dalian	25-29	26	Acne	Healthy	Healthy	2	0.67	14.89	8.89 (<LOQ)	ND	2.46 (<LOQ)	86.65 (<LOQ)	8.27	25.55	17.41	0.83 (<LOQ)	2.83	0.52 (<LOQ)	0.79 (<LOQ)	0.5 (<LOQ)	0.45 (<LOQ)	ND	0.41 (<LOQ)	0.68	3.79	6.65 (<LOQ)	ND	0.16	0.14 (<LOQ)	0.36	0.94	0.04 (<LOQ)	0.16	0.09 (<LOQ)	ND	0.08 (<LOQ)	ND	ND	ND	ND	ND	ND	ND	ND	ND	ND
252S	535	Scalp	Dalian	25-29	26	Acne	Healthy	Healthy	2	0.13	2.36	ND	21.85 (<LOQ)	24.59 (<LOQ)	80.74 (<LOQ)	3.34 (<LOQ)	11.71	7.25 (<LOQ)	0.46 (<LOQ)	1.84	0.81 (<LOQ)	0.37 (<LOQ)	ND	0.36 (<LOQ)	ND	0.05 (<LOQ)	0.68	3.79	6.65 (<LOQ)	ND	0.16	0.14 (<LOQ)	0.36	0.94	0.04 (<LOQ)	0.16	0.09 (<LOQ)	ND	0.08 (<LOQ)	ND	ND	ND	ND	ND	ND	ND	ND	ND	ND
252S	535	Scalp	Dalian	25-29	26	Acne	Healthy	Healthy	2	0.67	14.89	8.89 (<LOQ)	ND	2.46 (<LOQ)	86.65 (<LOQ)	8.27	25.55	17.41	0.83 (<LOQ)	2.83	0.52 (<LOQ)	0.79 (<LOQ)	0.5 (<LOQ)	0.45 (<LOQ)	ND	0.41 (<LOQ)	0.68	3.79	6.65 (<LOQ)	ND	0.16	0.14 (<LOQ)	0.36	0.94	0.04 (<LOQ)	0.16	0.09 (<LOQ)	ND	0.08 (<LOQ)	ND	ND	ND	ND	ND	ND	ND	ND	ND	ND
240C	536	Cheek	Dalian	40-45	45	Healthy	Healthy	Healthy	2	0.12	5.58	ND	ND	20.29 (<LOQ)	109.23	7.98	26.82	17.63	1.23	3.49	0.88 (<LOQ)	1.03	0.43 (<LOQ)	0.87 (<LOQ)	ND	0.65 (<LOQ)	0.39 (<LOQ)	1.10 (<LOQ)	13.32	ND	0.13	0.2	0.41	0.92	0.03 (<LOQ)	0.15	0.08 (<LOQ)	ND	0.10 (<LOQ)	ND	ND	ND	ND	ND	ND	ND	ND	ND	ND
240S	536	Scalp	Dalian	40-45	45	Healthy	Healthy	Healthy	2	0.12	5.58	ND	ND	20.29 (<LOQ)	109.23	7.98	26.82	17.63	1.23	3.49	0.88 (<LOQ)	1.03	0.43 (<LOQ)	0.87 (<LOQ)	ND	0.65 (<LOQ)	0.39 (<LOQ)	1.10 (<LOQ)	13.32	ND	0.13	0.2	0.41	0.92	0.03 (<LOQ)	0.15	0.08 (<LOQ)	ND	0.10 (<LOQ)	ND	ND	ND	ND	ND	ND	ND	ND	ND	ND
268C	537	Cheek	Dalian	40-45	40	Healthy	Healthy	Healthy	2	0.14	4.62	ND	15.61 (<LOQ)	38.85 (<LOQ)	180.74	7.91	30.65	18.18	0.68 (<LOQ)	2.86	0.44(<LOQ)	0.49 (<LOQ)	0.28 (<LOQ)	0.88 (<LOQ)	ND	0.51 (<LOQ)	0.55	0.95 (<LOQ)	17.73	ND	0.15	0.19 (<LOQ)	0.28	1.07	0.04 (<LOQ)	0.15	0.11	ND	ND	ND	ND	ND	ND	ND	ND	ND	ND	ND	ND
268S	537	Scalp	Dalian	40-45	40	Healthy	Healthy	Healthy	2	0.14	4.62	ND	15.61 (<LOQ)	38.85 (<LOQ)	180.74	7.91	30.65	18.18	0.68 (<LOQ)	2.86	0.44(<LOQ)	0.49 (<LOQ)	0.28 (<LOQ)	0.88 (<LOQ)	ND	0.51 (<LOQ)	0.55	0.95 (<LOQ)	17.73	ND	0.15	0.19 (<LOQ)	0.28	1.07	0.04 (<LOQ)	0.15	0.11	ND	ND	ND	ND	ND	ND	ND	ND	ND	ND	ND	ND
245C	540	Cheek	Dalian	30-34	32	Acne	Healthy	Healthy	2	2.24	25.23	2.02 (<LOQ)	ND	19.33 (<LOQ)	168.72	16.77	14.64	22.11	0.63 (<LOQ)	3.09	0.62 (<LOQ)	0.81 (<LOQ)	0.13 (<LOQ)	0.75 (<LOQ)	ND	0.59 (<LOQ)	0.69	2.19	3.36 (<LOQ)	0.15	0.16	0.21	0.5	0.93	0.22	0.23	0.17	ND	0.12	ND	ND	ND	ND	ND	ND	ND	ND	ND	ND
245S	540	Scalp	Dalian	30-34	32	Acne	Healthy	Healthy	2	2.24	25.23	2.02 (<LOQ)	ND	19.33 (<LOQ)	168.72	16.77	14.64	22.11	0.63 (<LOQ)	3.09	0.62 (<LOQ)	0.81 (<LOQ)	0.13 (<LOQ)	0.75 (<LOQ)	ND	0.59 (<LOQ)	0.69	2.19	3.36 (<LOQ)	0.15	0.16	0.21	0.5	0.93	0.22	0.23	0.17	ND	0.12	ND	ND	ND	ND	ND	ND	ND	ND	ND	ND
238C	541	Cheek	Dalian	30-34	32	Healthy	Healthy	Healthy	2	0.28	4.47	19.56 (<LOQ)	62.58 (<LOQ)	5.95 (<LOQ)	56.37 (<LOQ)	1.86 (<LOQ)	10.37	7.41 (<LOQ)	0.72 (<LOQ)	2.3	0.42 (<LOQ)	0.53(<LOQ)	0.22 (<LOQ)	0.45 (<LOQ)	ND	0.27 (<LOQ)	0.77	3.76	4.01 (<LOQ)	ND	0.14	0.13 (<LOQ)	0.34	1.06	0.03 (<LOQ)	0.13	0.08 (<LOQ)	ND	0.06 (<LOQ)	ND	ND	ND	ND	ND	ND	ND	ND	ND	ND
238S	541	Scalp	Dalian	30-34	32	Healthy	Healthy	Healthy	2	0.28	4.47	19.56 (<LOQ)	62.58 (<LOQ)	5.95 (<LOQ)	56.37 (<LOQ)	1.86 (<LOQ)	10.37	7.41 (<LOQ)	0.72 (<LOQ)	2.3	0.42 (<LOQ)	0.53(<LOQ)	0.22 (<LOQ)	0.45 (<LOQ)	ND	0.27 (<LOQ)	0.77	3.76	4.01 (<LOQ)	ND	0.14	0.13 (<LOQ)	0.34	1.06	0.03 (<LOQ)	0.13	0.08 (<LOQ)	ND	0.06 (<LOQ)	ND	ND	ND	ND	ND	ND	ND	ND	ND	ND
242C	542	Cheek	Dalian	40-45	40	Acne	Healthy	Healthy	2	2.54	46.06	ND	ND	ND	73.94 (<LOQ)	1.26 (<LOQ)	9.57 (<LOQ)	16.66	0.55 (<LOQ)	2.53	0.39 (<LOQ)	0.43 (<LOQ)	ND	0.46 (<LOQ)	ND	0.43 (<LOQ)	0.59	2.99	8.47 (<LOQ)	0.19	0.2	0.14 (<LOQ)	0.49	1.3	0.05 (<LOQ)	0.2	0.17	ND	0.25	ND	ND	ND	ND	ND	ND	ND	ND	ND	ND
242S	542	Scalp	Dalian	40-45	40	Acne	Healthy	Healthy	2	2.54	46.06	ND	ND	ND	73.94 (<LOQ)	1.26 (<LOQ)	9.57 (<LOQ)	16.66	0.55 (<LOQ)	2.53	0.39 (<LOQ)	0.43 (<LOQ)	ND	0.46 (<LOQ)	ND	0.43 (<LOQ)	0.59	2.99	8.47 (<LOQ)	0.19	0.2	0.14 (<LOQ)	0.49	1.3	0.05 (<LOQ)	0.2	0.17	ND	0.25	ND	ND	ND	ND	ND	ND	ND	ND	ND	ND
301C	543	Cheek	Dalian	40-45	41	Healthy	Dandruff	Dandruff	2	0.82	20.44	ND	ND	0.7 (<LOQ)	49.01 (<LOQ)	ND	11.75	6.7 (<LOQ)	0.52 (<LOQ)	1.61	0.35 (<LOQ)	0.42 (<LOQ)	0.19 (<LOQ)	0.44 (<LOQ)	ND	0.12 (<LOQ)	0.57	4.68	9.96 (<LOQ)	0.05 (<LOQ)	0.15	0.15 (<LOQ)	0.41	0.92	0.03 (<LOQ)	0.10 (<LOQ)	0.10 (<LOQ)	ND	0.09 (<LOQ)	ND	ND	ND	ND	ND	ND	ND	ND	ND	ND
301S	543	Scalp	Dalian	40-45	41	Healthy	Dandruff	Dandruff	2	0.82	20.44	ND	ND	0.7 (<LOQ)	49.01 (<LOQ)	ND	11.75	6.7 (<LOQ)	0.52 (<LOQ)	1.61	0.35 (<LOQ)	0.42 (<LOQ)	0.19 (<LOQ)	0.44 (<LOQ)	ND	0.12 (<LOQ)	0.57	4.68	9.96 (<LOQ)	0.05 (<LOQ)	0.15	0.15 (<LOQ)	0.41	0.92	0.03 (<LOQ)	0.10 (<LOQ)	0.10 (<LOQ)	ND	0.09 (<LOQ)	ND	ND	ND	ND	ND	ND	ND	ND	ND	ND
284C	548	Cheek	Dalian	40-45	40	Healthy	Healthy	Healthy	3	0.13	4.2	2.03 (<LOQ)	0.22 (<LOQ)	8.35 (<LOQ)	64.12 (<LOQ)	6.26	12.3	5.53 (<LOQ)	0.36 (<LOQ)	1.79	0.18 (<LOQ)	0.3(<LOQ)	ND	0.39 (<LOQ)	ND	0.54 (<LOQ)	0.63	3.48	5.58 (<LOQ)	ND	0.10 (<LOQ)	0.20 (<LOQ)	0.27	0.95	0.02 (<LOQ)	0.17	0.08 (<LOQ)	ND	0.08 (<LOQ)	ND	ND	ND	ND	ND	ND	ND	ND	ND	ND
284S	548	Scalp	Dalian	40-45	40	Healthy	Healthy	Healthy	3	0.13	4.2	2.03 (<LOQ)	0.22 (<LOQ)	8.35 (<LOQ)	64.12 (<LOQ)	6.26	12.3	5.53 (<LOQ)	0.36 (<LOQ)	1.79	0.18 (<LOQ)	0.3(<LOQ)	ND	0.39 (<LOQ)	ND	0.54 (<LOQ)	0.63	3.48	5.58 (<LOQ)	ND	0.10 (<LOQ)	0.20 (<LOQ)	0.27	0.95	0.02 (<LOQ)	0.17	0.08 (<LOQ)	ND	0.08 (<LOQ)	ND	ND	ND	ND	ND	ND	ND	ND	ND	ND
206S	549	Scalp	Dalian	35-39	38	Acne	Healthy	Healthy	2	0.63	12.37	2.47 (<LOQ)	12.13 (<LOQ)	0.57 (<LOQ)	97.95 (<LOQ)	6.71	24.03	16.9	0.7 (<LOQ)	2.97	0.46 (<LOQ)	0.5(<LOQ)	0.21 (<LOQ)	0.62 (<LOQ)	ND	0.41 (<LOQ)	0.66	1.34 (<LOQ)	5.36 (<LOQ)	ND	ND	0.11 (<LOQ)	0.45	1.48	0.04 (<LOQ)	0.12	0.08 (<LOQ)	ND	0.11	ND	ND	ND	ND	ND	ND	ND	ND	ND	ND
206C	549	Cheek	Dalian	35-39	38	Acne	Healthy	Healthy	2	0.63	12.37	2.47 (<LOQ)	12.13 (<LOQ)	0.57 (<LOQ)	97.95 (<LOQ)	6.71	24.03	16.9	0.7 (<LOQ)	2.97	0.46 (<LOQ)	0.5(<LOQ)	0.21 (<LOQ)	0.62 (<LOQ)	ND	0.41 (<LOQ)	0.66	1.34 (<LOQ)	5.36 (<LOQ)	ND	ND	0.11 (<LOQ)	0.45	1.48	0.04 (<LOQ)	0.12	0.08 (<LOQ)	ND	0.11	ND	ND	ND	ND	ND	ND	ND	ND	ND	ND
291C	550	Cheek	Dalian	30-34	30	Acne	Dandruff	Mild Dandruff	2	0.33	7.06	ND	ND	17.41 (<LOQ)	64.19 (<LOQ)	2.27 (<LOQ)	16.43	11.18	0.83 (<LOQ)	2.85	0.79 (<LOQ)	0.86 (<LOQ)	0.59 (<LOQ)	0.67 (<LOQ)	0.48 (<LOQ)	0.89 (<LOQ)	0.61	0.91 (<LOQ)	20.21	ND	0.19	0.13 (<LOQ)	0.35	1.6	0.07 (<LOQ)	0.1	0.09 (<LOQ)	ND	0.07 (<LOQ)	ND	0.08 (<LOQ)	0.08 (<LOQ)	ND	0.1	0.06 (<LOQ)	0.11	0.12	ND	0.12
291S	550	Scalp	Dalian	30-34	30	Acne	Dandruff	Mild Dandruff	2	0.33	7.06	ND	ND	17.41 (<LOQ)	64.19 (<LOQ)	2.27 (<LOQ)	16.43	11.18	0.83 (<LOQ)	2.85	0.79 (<LOQ)	0.86 (<LOQ)	0.59 (<LOQ)	0.67 (<LOQ)	0.48 (<LOQ)	0.89 (<LOQ)	0.61	0.91 (<LOQ)	20.21	ND	0.19	0.13 (<LOQ)	0.35	1.6	0.07 (<LOQ)	0.1	0.09 (<LOQ)	ND	0.07 (<LOQ)	ND	0.08 (<LOQ)	0.08 (<LOQ)	ND	0.1	0.06 (<LOQ)	0.11	0.12	ND	0.12
aSamples shaded in yellow included for metagenomics analysis.
bLOQ: limit of quantification. Measurements that are below LOQ for each PAH were retained for analysis; ND; not detected. To perform analyses, ND measurements were converted to the minimum value present in the data for that PAH, divided by the square root of two. PAH level data from [11].
[truncated: 22 more columns]
