# Supplementary material for: Changes of the human skin microbiota upon chronic exposure to polycyclic aromatic hydrocarbon pollutants
Source: Microbiome. 2020 Jun 26;8:100. doi: 10.1186/s40168-020-00874-1 (PMC7320578; doi:10.1186/s40168-020-00874-1)
Supplement: Supplementary file 19 — Additional File 18: Table S11. Good's coverage of the bacterial and fungal communities. [file 40168_2020_874_MOESM18_ESM.xlsx]

## Sheet: Alpha
Additional File 18: Table S11. Good's coverage of the bacterial and fungal communities.
Sample	Good's Coverage (16S rRNA gene)	Good's Coverage (ITS)
100C	0.99507	0.992092
100S	0.997597	0.992825
101C	0.996311	0.993699
101S	0.995349	0.978822
102C	0.993402	0.996578
102S	0.9983	0.990258
103C	0.994133	0.987564
103S	0.997125	0.989065
10C	0.995895	0.98369
10S	0.997159	0.988797
11C	0.992251	0.978322
11S	0.994287	0.991574
12C	0.996812	0.987853
12S	0.99537	0.984766
13C	0.992864	0.986016
13S	0.994805	0.993508
14C	0.993825	0.984547
14S	0.996217	0.99454
15C	0.990948	0.982184
15S	0.994433	0.994237
16C	0.989002	0.984867
16S	0.997745	0.9951
17C	0.979829	0.993591
17S	0.997433	0.993174
18C	0.995483	0.996195
18S	0.993771	0.994714
19C	0.993002	0.992443
19S	0.993365	0.99545
1C	0.994488	0.990557
1S	0.995539	0.991219
202C	0.997019	0.992467
202S	0.997769	0.99579
203C	0.997231	0.989761
203S	0.997576	0.982924
204C	0.993266	0.995316
204S	0.995097	0.993893
205C	0.995024	0.993014
205S	0.997302	0.996091
206C	0.98654	0.995913
206S	0.916667	0.958258
207C	0.995201	0.994827
207S	0.997632	0.994335
208C	0.984673	0.994384
208S	0.992321	0.99249
20C	0.995443	0.993449
20S	0.996479	0.994193
210C	0.995994	0.991211
210S	0.997161	0.995634
211C	0.996362	0.984078
211S	0.993994	0.996221
212C	0.99274	0.994472
212S	0.996577	0.995064
213C	0.993983	0.993342
213S	0.998334	0.994528
214C	0.996362	0.991032
214S	0.998441	0.991863
215C	0.994933	0.99447
215S	0.998834	0.994055
216C	0.988819	0.99666
216S	0.99713	0.994992
217C	0.991557	0.99002
217S	0.997892	0.99579
218C	0.995599	0.993367
218S	0.99656	0.995193
219C	0.995657	0.994553
219S	0.997307	0.987325
21C	0.995057	0.993064
21S	0.997736	0.993292
220C	0.996012	0.993155
220S	0.997348	0.995735
221C	0.983621	0.996809
221S	0.996527	0.994088
222C	0.995239	0.9939
222S	0.997491	0.995661
223C	0.995875	0.99368
223S	0.995683	0.993339
224C	0.995033	0.98903
224S	0.99802	0.996483
225C	0.994966	0.986903
225S	0.997609	0.995416
226C	0.993097	0.993284
226S	0.997967	0.996366
227C	0.994869	0.996477
227S	0.997123	0.992861
228C	0.996978	0.993233
228S	0.997717	0.99523
229C	0.996701	0.994959
229S	0.995991	0.994821
22C	0.992856	0.991992
22S	0.997851	0.994082
230C	0.996402	0.99041
230S	0.997621	0.995156
231C	0.996142	0.994982
231S	0.997822	0.996162
232C	0.9899	0.996839
232S	0.991024	0.9965
233C	0.992367	0.994814
233S	0.998408	0.997321
234C	0.993465	0.996312
234S	0.997834	0.993128
235C	0.994482	0.995196
235S	0.998153	0.996429
236C	0.992105	0.995294
236S	0.996195	0.996893
237C	0.989881	0.994915
237S	0.9953	0.996613
238C	0.988669	0.996146
238S	0.998495	0.996369
239C	0.990715	0.995738
239S	0.997027	0.95747
23C	0.992506	0.993031
23S	0.997396	0.990217
240C	0.99291	0.996303
240S	0.99399	0.996493
241C	0.99005	0.992876
241S	0.997802	0.996832
242C	0.982421	0.997034
242S	0.991468	0.992854
243C	0.995488	0.993566
243S	0.997422	0.995358
244C	0.992016	0.994594
244S	0.996517	0.995637
245C	0.990404	0.991593
245S	0.996477	0.994538
246C	0.995473	0.995143
246S	0.998508	0.996247
247C	0.993949	0.994936
247S	0.997736	0.995926
248C	0.989184	0.995206
248S	0.998457	0.995446
249C	0.996888	0.994717
249S	0.997042	0.996906
24C	0.984549	0.994382
24S	0.993979	0.991772
250C	0.994049	0.994309
250S	0.998546	0.996744
251C	0.996164	0.995807
251S	0.998289	0.995647
252C	0.995663	0.994046
252S	0.997463	0.994871
253C	0.994268	0.994714
253S	0.998056	0.995495
254C	0.99708	0.99349
254S	0.998643	0.995342
255C	0.996026	0.992009
255S	0.998326	0.995452
256C	0.996241	0.993355
256S	0.997698	0.995587
257C	0.994643	0.991613
257S	0.997653	0.992729
258C	0.993964	0.994798
258S	0.996625	0.995731
259C	0.996248	0.993137
259S	0.997747	0.996523
25C	0.992951	0.994383
25S	0.996656	0.994046
260C	0.997199	0.983944
260S	0.996984	0.991971
261C	0.995228	0.993006
261S	0.99848	0.997599
262C	0.996337	0.992863
262S	0.99738	0.996772
263C	0.994256	0.992682
263S	0.997438	0.995706
264C	0.99782	0.990789
264S	0.998739	0.995713
265C	0.991138	0.994083
265S	0.996411	0.996407
266C	0.993792	0.99395
266S	0.998094	0.996359
267C	0.993751	0.758621
267S	0.998116	0.994231
268C	0.993878	0.992979
268S	0.997719	0.995293
269C	0.996901	0.990761
269S	0.997602	0.990941
26C	0.997019	0.992179
26S	0.994583	0.99345
270C	0.994773	0.989227
270S	0.997295	0.992168
271C	0.995774	0.981701
271S	0.998188	0.994515
272C	0.994263	0.990769
272S	0.998427	0.994857
273C	0.9926	0.995729
273S	0.997634	0.995956
274C	0.993104	0.993929
274S	0.997538	0.99553
275C	0.995673	0.993827
275S	0.997942	0.99485
276C	0.992801	0.993708
276S	0.998329	0.993401
278C	0.98951	0.994669
278S	0.99777	0.993244
279C	0.99263	0.995228
279S	0.997415	0.995293
27C	0.992454	0.992206
27S	0.996557	0.9928
280C	0.992468	0.994053
280S	0.996786	0.994188
281C	0.995144	0.990581
281S	0.992939	0.993485
282C	0.995494	0.991351
282S	0.998068	0.993121
283C	0.991832	0.996281
283S	0.997852	0.995277
284C	0.996234	0.995967
284S	0.996237	0.996595
285C	0.985127	0.99446
285S	0.998998	0.993916
286C	0.984299	0.9959
286S	0.996319	0.991446
287C	0.990567	0.995578
287S	0.995777	0.992158
288C	0.995086	0.995495
288S	0.99597	0.992893
289C	0.991779	0.99659
289S	0.998799	0.993157
28C	0.997499	0.993518
28S	0.996221	0.993725
290C	0.993556	0.994976
290S	0.998128	0.985654
291C	0.994306	0.99359
291S	0.998298	0.994947
292C	0.990849	0.990284
292S	0.997592	0.994295
293C	0.996598	0.99424
293S	0.990692	0.993046
294C	0.988463	0.994011
294S	0.998872	0.992097
295C	0.990502	0.995287
295S	0.998163	0.993003
296C	0.993377	0.996037
296S	0.997292	0.99421
297C	0.994601	0.993537
297S	0.99677	0.994388
298C	0.996	0.994286
298S	0.998615	0.98858
299C	0.993923	0.995816
299S	0.998665	0.991908
29C	0.980347	0.991931
29S	0.993251	0.995939
2C	0.993509	0.981346
2S	0.996694	0.990086
300C	0.99264	0.995856
300S	0.996829	0.99119
301C	0.982232	0.995374
301S	0.998263	0.905462
302C	0.997041	0.997154
302S	0.997731	0.988906
303C	0.993244	0.996186
303S	0.996497	0.992352
304C	0.995803	0.991469
304S	0.998969	0.994801
30C	0.995677	0.993435
30S	0.996006	0.994894
31C	0.994274	0.99195
31S	0.997151	0.995399
32C	0.992428	0.994853
32S	0.995991	0.993265
33C	0.992359	0.992133
33S	0.994974	0.994894
34C	0.99608	0.992472
34S	0.997915	0.994069
35C	0.996388	0.992238
35S	0.996408	0.995537
36C	0.995904	0.991792
36S	0.996239	0.99526
37C	0.992679	0.990313
37S	0.996629	0.994831
38C	0.996534	0.989735
38S	0.998382	0.994035
3C	0.995754	0.983359
3S	0.987671	0.993467
40C	0.99557	0.991405
40S	0.997813	0.99446
41C	0.993404	0.992969
41S	0.997292	0.9949
42C	0.995445	0.992689
42S	0.996117	0.993729
43C	0.993134	0.993602
43S	0.996254	0.993893
44C	0.994886	0.995004
44S	0.996964	0.995198
45C	0.992298	0.995438
45S	0.996187	0.994439
46C	0.990068	0.993759
46S	0.995731	0.977247
47C	0.992736	0.993189
47S	0.997428	0.993728
48C	0.992499	0.993419
48S	0.997586	0.994599
49C	0.98938	0.993409
49S	0.986221	0.993493
4C	0.994	0.990389
4S	0.996753	0.987179
50C	0.992411	0.990016
50S	0.990076	0.994424
51C	0.992162	0.99088
51S	0.995153	0.995407
52C	0.990989	0.993402
52S	0.996323	0.994294
53C	0.985424	0.994501
53S	0.997592	0.993375
54C	0.990761	0.99422
54S	0.996751	0.994495
55C	0.993348	0.993541
55S	0.997651	0.994873
56C	0.984221	0.996386
56S	0.992699	0.994909
57C	0.994045	0.994672
57S	0.995068	0.994065
58C	0.994477	0.995487
58S	0.995361	0.995325
59C	0.992059	0.996279
59S	0.994841	0.995481
5C	0.991877	0.991886
5S	1	0.993169
60C	0.994333	0.993397
60S	0.987415	0.995242
61C	0.989277	0.99287
61S	0.99147	0.994525
62C	0.992513	0.992049
62S	0.995025	0.995051
63C	0.990131	0.994117
63S	0.995239	0.993884
64C	0.993108	0.994978
64S	0.997338	0.995888
65C	0.991834	0.995062
65S	0.996236	0.995974
66C	0.986176	0.989113
66S	0.995946	0.993269
67C	0.991467	0.993174
67S	0.996376	0.992089
68C	0.990109	0.994884
68S	0.994339	0.995097
69C	0.994947	0.993054
69S	0.993365	0.995782
6C	0.991962	0.982428
6S	0.996729	0.990428
70C	0.995103	0.99348
70S	0.997237	0.994409
71C	0.991582	0.99412
71S	0.997749	0.995043
72C	0.994046	0.995072
72S	0.997036	0.995094
73C	0.996741	0.992559
73S	0.980744	0.995058
74C	0.994733	0.986288
74S	0.993087	0.995882
75C	0.992865	0.991409
75S	0.99773	0.996953
76C	0.993694	0.993008
76S	0.991747	0.985946
77C	0.987368	0.992498
77S	0.994623	0.992669
78C	0.995208	0.992499
78S	0.998188	0.995312
79C	0.983934	0.993873
79S	0.994458	0.995888
7C	0.994632	0.986269
7S	0.996233	0.99233
80C	0.986772	0.994302
80S	0.993628	0.992004
81C	0.993636	0.994233
81S	0.99423	0.995348
82C	0.988848	0.991813
82S	0.99608	0.99433
83C	0.981287	0.993073
83S	0.996246	0.994652
84C	0.992136	0.992819
84S	0.992922	0.995298
85C	0.982314	0.989953
85S	0.997233	0.993627
86C	0.992178	0.991337
86S	0.997852	0.994308
87C	0.995442	0.994122
87S	0.996534	0.996096
88C	0.978705	0.99265
88S	0.990575	0.994802
89C	0.995144	0.994447
89S	0.996119	0.99256
8C	0.994403	0.990068
8S	0.997077	0.980569
90C	0.995163	0.993013
90S	0.997156	0.992179
91C	0.99476	0.995506
91S	0.998161	0.995312
92C	0.995867	0.995886
92S	0.997133	0.987948
93C	0.995416	0.993608
93S	0.993532	0.991505
94C	0.993551	0.982008
94S	0.997761	0.991698
95C	0.994641	0.991334
95S	0.9938	0.992774
96C	0.996531	0.99682
96S	0.997704	0.994222
97C	0.990223	0.992881
97S	0.997862	0.987871
98C	0.991011	0.995264
98S	0.998828	0.991866
99C	0.989525	0.99193
99S	0.997075	0.992765
