# Supplementary material for: Changes of the human skin microbiota upon chronic exposure to polycyclic aromatic hydrocarbon pollutants
Source: Microbiome. 2020 Jun 26;8:100. doi: 10.1186/s40168-020-00874-1 (PMC7320578; doi:10.1186/s40168-020-00874-1)
Supplement: Supplementary file 20 — Additional File 19: Table S12. Metagenomics sequencing quality control information of samples. [file 40168_2020_874_MOESM19_ESM.xlsx]

## Sheet: Kneaddata QC
Additional File 19: Table S12. Metagenomics sequencing quality control information of samples.
Sample	Raw reads	Reads remaining after quality control and read trimminga	Reads remaining after hg38 human reads matched and removed	Number of bases
004C	15727147	13944467	8845689	1122806532
004S	28025781	24798393	12423243	1658628588
024C	19030700	18035708	2019285	294344744
026C	61342852	57779807	30049084	4142498255
029C	25894241	25040210	5209824	767895969
050C	30456572	26385153	8387295	1102815901
050S	34054091	29562492	6954304	914976220
054C	23672713	22715001	19734032	2892011342
058C	15924465	15095307	5060742	736047772
059C	25070909	21545348	6821499	873418618
059S	22750950	20483975	17609156	2377962694
061C	18569710	17955399	8945886	1315925971
074C	17559741	16146696	5303602	750275524
075C	24471715	21913325	15241089	2007728624
075S	14136789	12321880	12172319	1480511093
076C	19248599	18604091	8455943	1248717419
077C	31455040	26759344	4364552	573687428
077S	18786429	15746231	4104416	536147718
083C	19629703	18670108	2662043	388734232
205C	16140632	14050428	7311262	901512238
205S	27114389	22924192	6633254	861373223
213C	25669840	22185737	8962109	1184166004
213S	25297721	22205590	21712733	2903149862
218C	31059008	30178723	18285608	2698262756
224C	22180161	21208575	13310488	1946322557
231C	17510569	16688452	3649217	535382884
241C	2804599	2609849	1306783	180259011
260C	19880543	19276116	16644318	2446319189
266C	28543121	24988269	12193173	1611598808
269C	22254385	21353360	12521495	1829396842
283C	17444182	16726929	2872018	418303833
299C	24582046	21031954	3727178	493882986
aBased on quality control and trimming thresholds indicated in Materials and Methods.
